# Supplementary material for: Self-Powered Intelligent Human-Machine Interaction for Handwriting Recognition
Source: Research (Wash D C). 2021 Apr 1;2021:4689869. doi: 10.34133/2021/4689869 (PMC8035911; doi:10.34133/2021/4689869)
Supplement: Supplementary 2 — Shared data 1: Figure 3(b), i. Shared data 2: Figure 3(b), ii. Shared data 3: Figure 3(b), iii. Shared data 4: Figure 3(b), iv. Shared data 4-8: Figure 4(a). Shared data 9-12: Figure 5(a). Shared data 13-14: Figure 5(b). [file 4689869.f2.zip]

Archive with 15 entries (15 files):
- 4689869.f1/Shared data 1.xls
- 4689869.f1/Shared data 10.xls
- 4689869.f1/Shared data 11.xls
- 4689869.f1/Shared data 12.xls
- 4689869.f1/Shared data 13.xls
- 4689869.f1/Shared data 14.xls
- 4689869.f1/Shared data 2.xls
- 4689869.f1/Shared data 3.xls
- 4689869.f1/Shared data 4.xls
- 4689869.f1/Shared data 5.xls
- 4689869.f1/Shared data 6.xls
- 4689869.f1/Shared data 7.xls
- 4689869.f1/Shared data 8.xls
- 4689869.f1/Shared data 9.xls
- 4689869.f1/Supplementary materials.docx
