# Supplementary material for: Self-Powered Intelligent Human-Machine Interaction for Handwriting Recognition
Source: Research (Wash D C). 2021 Apr 1;2021:4689869. doi: 10.34133/2021/4689869 (PMC8035911; doi:10.34133/2021/4689869)
Supplement: Supplementary 2 — Shared data 1: Figure 3(b), i. Shared data 2: Figure 3(b), ii. Shared data 3: Figure 3(b), iii. Shared data 4: Figure 3(b), iv. Shared data 4-8: Figure 4(a). Shared data 9-12: Figure 5(a). Shared data 13-14: Figure 5(b). [file 4689869.f2.zip › 4689869.f1/Shared data 1.xls]

## Sheet: Sheet1
0.000399401	0.0011988	0.001997	0.0016129	0.001999	0.00159283	0.00199203	-0.000401204	-0.00438684	0	-0.00239163	0.000808489
0.000798802	0.000799201	0.0015976	0.000403226	0.0027986	0.00238925	0.00159363	-0.000401204	-0.00358923	-0.0011976	-0.00239163	0.000808489
0.000399401	0.0003996	0.0015976	0.00201613	0.001999	0.000398208	0.00119522	-0.000401204	-0.00358923	-0.000399202	-0.00119581	-0.000808489
0	0.0015984	0.0015976	0.000806452	0.0007996	0.00159283	0.000796813	-0.000802407	-0.00398804	-0.0011976	-0.00199302	0.000808489
0	0.000799201	0.0011982	0.00120968	0.0011994	0.00159283	0.00119522	0.000401204	-0.00358923	-0.00279441	-0.00079721	0.00161698
0.000399401	0.000799201	0.001997	0.00120968	0.0007996	0.000796416	0.000796813	-0.000401204	-0.00279163	-0.00399202	-0.00159442	0.000808489
0.000798802	-0.0003996	0.0015976	0.00201613	0.0011994	0.000796416	0.00199203	0	-0.00598205	-0.00399202	-0.00239163	0.00161698
0	0.0003996	0.0015976	0.00120968	0.0011994	0.00159283	0.00119522	-0.00120361	-0.00677966	-0.00518962	-0.00199302	0.000808489
0	0.000799201	0.000798802	0.000806452	0.0015992	0.00159283	0.000398406	0.000401204	-0.00757727	-0.00558882	-0.00119581	0.000808489
0	0.0011988	0.001997	0.000806452	0.001999	0.00238925	0.00119522	0	-0.0103689	-0.00319361	-0.00079721	0
0.000798802	0	0.000399401	0.000403226	0.0007996	-0.000398208	0.00159363	-0.00120361	-0.0131605	-0.00359281	-0.00199302	0.00121273
0.0011982	-0.0003996	0.00239641	0.000806452	0.0011994	0	0.00119522	-0.000401204	-0.0123629	-0.00279441	-0.00079721	0.000808489
0.000399401	-0.0003996	0.0011982	0.000806452	0.0003998	0.00159283	0.000796813	0	-0.0155533	-0.0011976	-0.00119581	0.000404245
0.000399401	0.000799201	0.0015976	0.00201613	0.0011994	0.00119462	0.000398406	-0.000802407	-0.0155533	-0.0011976	0	0
0.000399401	0.0003996	0.001997	0.00201613	0.0007996	0.00159283	0.00119522	0.000401204	-0.0163509	-0.000399202	-0.00159442	0.000808489
0.000399401	0.000799201	0.0015976	0.00201613	0.0007996	0.00238925	0.00199203	0.000401204	-0.0163509	0.00199601	0.000398605	0.000404245
0.0011982	0	0.0015976	0.000403226	0.001999	0.00159283	0.000398406	-0.000401204	-0.0163509	0.00319361	-0.00119581	0.000404245
0.000798802	0.000799201	0.0015976	0.000806452	0.0015992	0.00119462	0.00119522	-0.00160481	-0.0143569	0.00399202	-0.00119581	0.000404245
0.0015976	-0.0011988	0.0015976	0.00120968	0.001999	0.00199104	0.00239044	-0.000401204	-0.0151545	0.00359281	-0.00199302	0
-0.000399401	0.0011988	0.001997	0.000403226	0.0015992	0.00119462	0.00119522	-0.000401204	-0.0131605	0.00239521	-0.00159442	0.000404245
0.000399401	0.0011988	0.0015976	0.000806452	0.0011994	0.00119462	0.00159363	-0.000401204	-0.0135593	0.000798403	-0.00159442	0.000808489
-0.000399401	0.0003996	0.001997	0.000403226	0.0027986	0.00278746	0.00119522	-0.000802407	-0.0115653	0.000399202	-0.00199302	0.000808489
0.000798802	0.0003996	0.000399401	0.000806452	0.0015992	0.000796416	0.00159363	-0.00120361	-0.0107677	-0.000798403	0	0.000404245
-0.000399401	0	0.0015976	0.000403226	0.0015992	0.00119462	0.00119522	-0.000401204	-0.00957129	-0.00279441	-0.00199302	0
0.000798802	0.0003996	0	0	0.0015992	0.00199104	0.00199203	0	-0.00837488	-0.00479042	-0.00159442	-0.000404245
0.000798802	0	0.000798802	0.00120968	0.001999	0.00278746	0.00119522	0.000401204	-0.00717846	-0.00678643	-0.00239163	0.000404245
-0.000399401	0.000799201	0.0015976	0.00201613	0.001999	0.00159283	0.00159363	-0.00120361	-0.00478564	-0.00798403	-0.00159442	0.000404245
0	0.000799201	0.00239641	0.000806452	0.0023988	0.00119462	0.00239044	0	-0.00558325	-0.00718563	-0.00358744	0.000808489
0	0	0.0011982	0.000403226	0.0003998	0.00159283	0.000796813	-0.000802407	-0.00279163	-0.00758483	-0.00199302	0
0.000399401	0	0.000399401	0.00120968	0.0003998	0.00318566	0.000796813	0.000401204	-0.00199402	-0.00598802	-0.00358744	0.000404245
0.000399401	0.000799201	0.000399401	0.00201613	0.0011994	0.00159283	0.000796813	-0.000802407	-0.00199402	-0.00439122	-0.00239163	0.000404245
0.000399401	0.000799201	0.001997	0.000806452	0.0011994	0.00199104	0	-0.000802407	-0.00199402	-0.00279441	-0.00119581	0.00161698
0	0	0.001997	0.0016129	0.0023988	0.00238925	0.00199203	0.000802407	-0.000797607	-0.00159681	-0.00279023	-0.000404245
0.000399401	-0.0003996	0.0015976	0.000806452	0.0011994	0.00199104	0.000796813	0.000401204	0.00119641	-0.000798403	-0.00239163	0.000808489
0	0.0003996	0.000798802	0.00120968	0.001999	0.000796416	0.00119522	0	0.000398804	-0.000399202	-0.00358744	0.000808489
-0.000798802	0	0.0015976	0	0.0027986	0.00159283	0.000398406	-0.000802407	-0.000797607	0	-0.00239163	0.000404245
0.000798802	0.0003996	0.001997	0.000806452	0.0007996	0.00159283	0.00199203	-0.000802407	-0.000398804	0.0011976	-0.00239163	0.00121273
0	0	0.0011982	0.0016129	0.0015992	0.00278746	0.00119522	-0.000401204	-0.00159521	0.0011976	-0.00239163	0
0.000798802	0.000799201	0.0011982	0.000806452	0.001999	0.000796416	0.00119522	-0.00120361	-0.00159521	0.000399202	-0.00279023	0.000808489
-0.000798802	0.0011988	0.0015976	0.00120968	0.0007996	0.000398208	0.000796813	-0.000802407	-0.00239282	0.0011976	-0.00279023	0.000404245
-0.000399401	0.000799201	0.001997	0.000806452	0	0.000796416	0.000398406	-0.000401204	-0.00239282	0.000399202	-0.00199302	-0.000404245
0	0.0003996	0.001997	0.000806452	0.0011994	0.00238925	0.000398406	-0.00120361	-0.00358923	0.000399202	-0.00318884	-0.000404245
0.000399401	0	0.0011982	0.00120968	0.0011994	0.00159283	0.00159363	0	-0.00358923	0.000798403	-0.00159442	0.000404245
-0.000798802	0.0003996	0.0015976	0.00120968	0.0011994	0.000796416	0.00119522	-0.000802407	-0.00518445	0.000399202	-0.00199302	0
0.000399401	0.0011988	0.000798802	0.000403226	0.0007996	0.000796416	0.000796813	-0.00120361	-0.00478564	-0.000399202	-0.00279023	0.000808489
0.000798802	0.0003996	0.000798802	0.00120968	0.001999	0.00199104	0.000796813	-0.00120361	-0.00518445	-0.000798403	-0.00239163	0.000808489
0.000399401	0	0.000798802	0.0016129	0.0007996	0.00119462	0.00239044	-0.00120361	-0.00638086	0.000399202	-0.00199302	0
-0.000399401	0.0003996	0.001997	0.000403226	0.0011994	0.00159283	0.00199203	-0.000401204	-0.00438684	0	-0.00159442	0.000404245
-0.000399401	0.000799201	0.0011982	0.00120968	0.001999	0.00119462	0.00119522	-0.000802407	-0.00717846	0.000798403	-0.00079721	0.00161698
0	0.0003996	0.0011982	0.00201613	0.0011994	0.00119462	0.00159363	-0.000401204	-0.00558325	0	-0.000398605	0
0.0011982	0	0.00239641	0.000403226	0.0011994	0.00119462	0	0.000401204	-0.00598205	0.0011976	-0.00119581	0.000808489
0.000399401	0.0003996	0.0015976	0.000403226	0.0015992	0.00119462	0.000398406	-0.000401204	-0.00598205	0	-0.00079721	0.000404245
-0.000399401	0	0.0015976	0.00120968	0.0003998	0.000796416	0.00199203	-0.00160481	-0.00478564	-0.0011976	-0.00199302	0.000404245
0.000399401	-0.0003996	0.0011982	0.00120968	0.001999	0.00199104	0.000796813	-0.000802407	-0.00518445	-0.00199601	-0.00239163	0
0.000399401	0.000799201	0.000798802	0	0.0003998	0.000796416	0.000796813	-0.000401204	-0.00438684	-0.00199601	-0.00279023	0.000404245
0.000399401	0.0003996	0.000798802	0	0.0007996	0.000796416	0.00199203	-0.00160481	-0.00438684	-0.00199601	-0.00159442	0
0	0.000799201	0.0011982	0.0016129	0.0015992	0.00238925	0.00159363	-0.000802407	-0.00319043	-0.00279441	-0.00279023	0.000404245
0	0.000799201	0.0015976	0	0.0011994	0.00238925	0.00119522	-0.000401204	-0.00358923	-0.00239521	-0.00239163	0.000808489
0.000399401	-0.0003996	0.001997	-0.000403226	0.0011994	0.00159283	0.00199203	-0.00160481	-0.00319043	-0.00279441	-0.00199302	0.00121273
0	0.0015984	0.001997	0.00120968	0	0.000398208	0.00119522	0.00120361	-0.00279163	-0.00199601	-0.00398605	0.000808489
0.000798802	0	0	0.000806452	0.0003998	0.00238925	0.00119522	0.000401204	-0.00319043	-0.00239521	-0.00279023	0
0.0011982	0	0.000798802	0.000806452	0.0011994	0.00238925	0.00159363	-0.000401204	-0.00159521	-0.00199601	-0.00318884	0.00161698
0	0.000799201	0.000798802	0.000806452	0.0015992	0.00159283	0.00119522	-0.000401204	-0.00119641	-0.0011976	-0.00279023	0
0.0011982	0.000799201	0.00239641	0.000806452	0.0007996	0.000398208	0.000796813	0	-0.00279163	-0.000798403	-0.00318884	-0.000808489
0.000399401	0	0.0015976	0.00120968	0.0003998	0.00159283	0.00119522	-0.000802407	-0.00199402	0	-0.00358744	0
-0.000399401	-0.0003996	0.000798802	0.00120968	0.0007996	0.00159283	0.00119522	-0.000802407	-0.00279163	-0.00159681	-0.00398605	0.000404245
0.000798802	0	0.0015976	0.000806452	0.0011994	0.00119462	0.00159363	0	-0.00279163	-0.00159681	-0.00279023	0.000404245
-0.000399401	-0.0003996	0.0011982	0.000806452	0.0015992	0.00159283	0.00199203	-0.000802407	-0.00279163	-0.00159681	-0.00279023	0.000404245
0	0.0003996	0.000399401	0.0016129	0.0003998	0.000796416	0.00199203	-0.00120361	-0.00438684	-0.000798403	-0.00199302	0.000808489
-0.000798802	-0.0003996	0.000798802	0	0.0007996	0.00159283	0.000796813	-0.000802407	-0.00358923	0	-0.00239163	-0.000404245
0	0.0003996	0.000798802	0.000806452	0.0015992	0.00159283	0.00159363	0	-0.00319043	-0.0011976	-0.00398605	0.000404245
-0.000399401	-0.0003996	0.0015976	0.00120968	0.0003998	0.00159283	0.00199203	-0.000802407	-0.00438684	-0.000798403	-0.00159442	0.000808489
-0.000399401	-0.000799201	0.000798802	0	0.0011994	0.00159283	0.00159363	-0.000401204	-0.00438684	-0.0011976	-0.00159442	0.00161698
0	-0.0003996	0.000399401	0.000806452	0	0.000398208	0.00159363	0.000401204	-0.00358923	-0.00159681	-0.00279023	0.000404245
-0.000399401	0.0003996	0.0015976	0.000806452	0.0007996	0.000398208	0.00119522	-0.000802407	-0.00319043	-0.0011976	-0.00318884	0.00121273
-0.000399401	0.0003996	0.0011982	-0.000403226	0.0003998	0.000398208	0.000398406	0.000401204	-0.00358923	-0.00279441	-0.00318884	-0.000808489
0.0011982	0	0.000399401	0.000403226	0.0011994	0.00159283	0.00119522	-0.000802407	-0.00438684	-0.000798403	-0.00279023	0.00121273
-0.000399401	0.0003996	0.0015976	0.000403226	0.0015992	0.000796416	0.00159363	0.000401204	-0.00398804	-0.00159681	-0.00199302	-0.000404245
0.000798802	0.000799201	0.000798802	0.000403226	0.0015992	0.00159283	0.000796813	-0.00160481	-0.00199402	-0.00159681	-0.00119581	0.00121273
0	0.000799201	0.001997	0.000806452	0.0011994	0.000796416	0.00239044	0.000802407	-0.00319043	-0.00159681	-0.00318884	0.000404245
0.000798802	-0.000799201	0.000798802	0.00120968	0.0003998	0.00159283	0.00159363	-0.00120361	-0.00358923	0	-0.00199302	0.000404245
-0.000399401	-0.0003996	0.0015976	0.000403226	0.0015992	0.000398208	0.00199203	-0.000802407	-0.00279163	-0.0011976	-0.00199302	0.000808489
-0.000399401	0.0003996	0.000798802	-0.000806452	0.0003998	0.000398208	0.000796813	0	-0.00279163	-0.0011976	-0.00239163	0.000808489
0.000399401	-0.0003996	0.000399401	0.000403226	0.0011994	0.00159283	0.000796813	-0.00120361	-0.00159521	0	-0.00199302	0.000808489
0.000399401	0.0003996	0.000798802	0.000403226	0.0003998	0.000796416	0.000398406	0.000401204	-0.00159521	-0.000798403	-0.00199302	0.000404245
-0.000399401	-0.0003996	0.000798802	0.0016129	0.0003998	0.00119462	0.000398406	0.000401204	-0.00319043	-0.000798403	-0.00199302	0.00121273
0	-0.0003996	0.000798802	0.000806452	0.0003998	0.00199104	0.00199203	0.000401204	-0.00239282	-0.000798403	-0.00239163	0.00121273
-0.000399401	0.0003996	0.0015976	0.000806452	0.0007996	0.00199104	0.000398406	0	-0.00119641	-0.00159681	-0.00318884	-0.000404245
-0.000399401	0.000799201	0.000798802	0.0016129	0.0011994	0.000796416	0.00159363	-0.000802407	-0.00239282	-0.000798403	-0.00279023	0.00121273
-0.000798802	0.0003996	0.000798802	0	0.0011994	0.00119462	0.000398406	-0.00120361	-0.000797607	-0.000798403	-0.00279023	0.000808489
-0.000399401	0.0003996	0.0015976	0.0016129	0.0007996	0.00119462	0.000796813	-0.000401204	-0.00199402	-0.000399202	-0.00279023	0.00121273
0	-0.0003996	0.0015976	0.000403226	0	0.00199104	0.00199203	0.000401204	-0.00159521	0.000399202	-0.00279023	0.000404245
0.0011982	0.0003996	0.0015976	0.0016129	0.0003998	0.000398208	0.00199203	-0.000401204	-0.00199402	0.000399202	-0.00279023	0.000404245
0	0.0003996	0.000798802	0.000806452	0.001999	0.00159283	0.00199203	0.000401204	-0.00239282	0	-0.00239163	0.000404245
0.000399401	-0.0003996	0.0015976	0	0	0	0.000398406	0.000401204	-0.00199402	0	-0.00239163	0.000404245
0	0	0.000798802	0.000806452	0.0011994	0.00199104	0.00239044	-0.000401204	-0.00239282	-0.000798403	-0.00199302	0.000404245
0.000399401	0.0003996	0.0015976	0.000806452	0.001999	0.00199104	0.000796813	-0.000802407	-0.00279163	-0.000798403	-0.00318884	0.000404245
0.000798802	-0.0003996	0.000399401	0.00120968	0.0011994	0	0.000398406	-0.000401204	-0.00159521	0	-0.00318884	0
0.000399401	0	0.000798802	0.000403226	0.0011994	0.00238925	0.00199203	-0.000802407	-0.00319043	0	-0.00318884	0
0	0.0003996	0.0011982	0.00120968	0.0011994	0.00159283	0.000796813	-0.000802407	-0.00239282	0	-0.00159442	0.000808489
0.000798802	-0.000799201	0.00239641	0.000806452	0.0003998	0.00199104	0.00199203	-0.000401204	-0.00239282	-0.000399202	-0.00239163	0.000404245
0	0.0003996	0.000798802	0.0016129	0.0003998	0	0.000796813	-0.000401204	-0.00159521	-0.000399202	-0.00279023	0.000404245
0.000798802	0.0011988	0.001997	0.000806452	0.0015992	0.000796416	0.000796813	-0.000401204	-0.00279163	-0.000798403	-0.00279023	0.000404245
0	-0.000799201	0.000798802	0.000403226	0.0007996	0.00119462	0.00159363	-0.00120361	-0.00279163	0	-0.00279023	0.000808489
-0.000399401	0	0.000798802	0.000806452	0.0015992	0.00159283	0.00159363	0	-0.00239282	-0.000399202	-0.00199302	0.000808489
-0.000399401	-0.0003996	0.0011982	0.00120968	0	0.00119462	0.00159363	-0.00120361	-0.00319043	-0.000798403	-0.00358744	0.000808489
0	0.000799201	0.0011982	0.00120968	0.0011994	0.00159283	0.000796813	-0.000802407	-0.00239282	-0.000399202	-0.00199302	0.000404245
-0.000798802	0	0	0	0.0007996	0.00159283	0.00119522	-0.000401204	-0.00199402	-0.000399202	-0.00279023	-0.000404245
0	0	0	0.00120968	0.0007996	0.00159283	0.00119522	0.000401204	-0.00279163	-0.00159681	-0.00199302	0.000808489
0	-0.000799201	0.000798802	0.000403226	0.0003998	0	0.00119522	-0.000401204	-0.00239282	-0.00159681	-0.00199302	0
0	0.0003996	0.0011982	0.000806452	0.0003998	0.00159283	0.00159363	-0.000401204	-0.00319043	-0.00159681	-0.00239163	0.000404245
0.000399401	-0.0003996	0.000798802	0.000806452	0.0003998	0.00119462	0.00159363	0	-0.00199402	0.000798403	-0.00318884	0.000808489
0	0.0003996	0.000798802	0.000806452	0.0015992	0.00238925	0.00239044	0	-0.00199402	-0.0011976	-0.00159442	0.000808489
-0.000399401	0.0003996	0.00239641	0.00120968	0.0003998	0.000796416	0.00159363	0.000401204	-0.00159521	-0.000798403	-0.00239163	0.000404245
0.0011982	-0.0011988	0.001997	0.0016129	0.0011994	0.00119462	0.00119522	-0.000802407	-0.00239282	-0.000399202	-0.00279023	0.000404245
0.000399401	0	0.0011982	0.000806452	0.0007996	0.00199104	0.00119522	0	-0.00159521	-0.0011976	-0.00279023	0.000404245
0.000798802	0	0.0011982	0.00120968	0.0011994	0.00159283	0.00159363	-0.00120361	-0.00279163	-0.000798403	-0.00239163	0.000808489
0.000399401	-0.000799201	0.000798802	0.000806452	0.0007996	0.000796416	0	-0.000802407	-0.00119641	-0.000798403	-0.00239163	0.000404245
0	0.0003996	0.0011982	0.00120968	0.0003998	0.000796416	0.00119522	0	-0.00119641	-0.00159681	-0.00199302	0.000404245
-0.000399401	-0.0003996	0.0015976	0.00120968	0.0015992	0.000796416	0.00199203	-0.000401204	-0.00159521	-0.000399202	-0.00119581	0.000404245
0	-0.0011988	0.0015976	0.000403226	0.0007996	0.00238925	0.00119522	0.000401204	-0.00279163	-0.0011976	-0.00279023	0.000404245
0.000798802	0.001998	0.000798802	0.000403226	0.0007996	0.000796416	0.000796813	-0.00120361	-0.00119641	-0.0011976	-0.00239163	0.000404245
-0.000798802	0	0.000399401	0.00120968	0.0007996	0.00199104	0.000796813	-0.000401204	-0.00159521	-0.00199601	-0.00199302	-0.000404245
-0.000399401	0	0.0015976	0.0016129	0.0003998	0.000796416	0.00199203	-0.000802407	-0.00239282	-0.0011976	-0.00279023	0.000404245
-0.000798802	0.0003996	0.0015976	0.000806452	0.0015992	0.00159283	0.00119522	0.000802407	-0.00239282	0	-0.00159442	0
0.000798802	-0.0003996	0.0011982	0.0016129	0.0011994	0.00199104	0.00199203	-0.000802407	-0.00159521	-0.0011976	-0.00199302	-0.000404245
0	-0.0003996	0.0015976	0.000403226	0.0015992	0.00119462	0.00119522	0.000401204	-0.00159521	0	-0.00199302	0.000808489
-0.000399401	-0.0003996	0.000798802	0.000403226	0.0003998	0.00119462	0.00119522	0	-0.00159521	-0.0011976	-0.00239163	-0.000404245
0.000798802	0.0003996	0.0015976	0	0	0.00119462	0.00119522	-0.000401204	-0.00239282	-0.000798403	-0.00279023	-0.000808489
-0.000399401	0.0003996	0.000399401	0.00120968	0.0007996	0.000796416	0.000796813	-0.000401204	-0.00239282	-0.00199601	-0.00159442	0
0	-0.0003996	0.0011982	0.000806452	0.0003998	0.00119462	0.000796813	0	-0.00239282	-0.0011976	-0.00199302	0
0.000798802	0.0003996	0.0011982	0.000806452	0.0015992	0.00119462	0.00119522	0	-0.00199402	-0.000798403	-0.00239163	0.000404245
0.000399401	-0.0003996	0.0011982	0.0016129	0.0015992	0.00238925	0.00119522	-0.000802407	-0.00239282	0.000399202	-0.00239163	-0.000404245
0.000399401	-0.0003996	0.000798802	0.000806452	0.0003998	0.000796416	0.00119522	0.000401204	-0.00199402	0	-0.00199302	0.000404245
0.000798802	0.000799201	0.000798802	0.000806452	0.001999	0.00119462	0.00159363	0	-0.00159521	-0.0011976	-0.00159442	0.000404245
0.000798802	-0.0003996	0.000798802	0.0016129	0.0011994	0.00159283	0.00159363	-0.000401204	-0.00279163	-0.000798403	-0.00239163	0.000404245
0	0	0.0011982	0.000806452	0	0.00199104	0.00159363	-0.000401204	-0.00199402	0	-0.00279023	-0.000808489
0.000399401	-0.000799201	0.000798802	0.0016129	0.0003998	0.00199104	0.00159363	-0.000401204	-0.00319043	0	-0.00318884	0.000808489
-0.000798802	0.0003996	0.000798802	0.000806452	0.0011994	0.00119462	0.000398406	-0.000401204	-0.00159521	-0.000399202	-0.00279023	0.000404245
0	-0.0003996	0.000798802	0.00120968	0.001999	0.00199104	0.00159363	-0.000401204	-0.00279163	0	-0.00119581	0.000808489
0	-0.000799201	0.0011982	0.00120968	0.0011994	0.00199104	0.000398406	-0.000401204	-0.00279163	0	-0.00159442	0.000808489
-0.000798802	-0.0003996	0.0011982	0.000806452	0.0015992	0.00159283	0.00119522	-0.000401204	-0.00239282	-0.0011976	-0.00199302	0
-0.000399401	-0.0003996	0	0.000806452	0.0011994	0.000796416	0.00199203	-0.000802407	-0.00239282	-0.000399202	-0.00239163	-0.000404245
0	-0.0003996	0.0011982	0.000806452	0.0011994	0.000796416	0.00159363	0	-0.00279163	-0.0011976	-0.00119581	0.000808489
0	0.000799201	0.000798802	0	0.0011994	0.000796416	0.00199203	-0.00160481	-0.00119641	-0.000798403	-0.00239163	-0.000404245
0.000399401	0	0.0011982	-0.000403226	0.0003998	0.00238925	0.00239044	0.000802407	-0.00199402	0	-0.00119581	0
0	-0.000799201	0.001997	0.000403226	0.0015992	0.00119462	0.00159363	0.000401204	-0.00239282	-0.000798403	-0.00159442	0.000808489
0.0011982	-0.000799201	0.000798802	0.00120968	0.0015992	0.00119462	0.00159363	-0.000401204	-0.00239282	0	-0.00318884	0.000808489
-0.000798802	-0.0003996	0.0015976	0.000806452	0.0011994	0.00119462	0.000398406	-0.00120361	-0.00119641	-0.000399202	-0.00279023	0.00121273
0.000399401	-0.0003996	0.000798802	0.000403226	0.001999	0.00159283	0.00199203	0	-0.00199402	-0.000399202	-0.00279023	0.000808489
0.000798802	-0.0003996	0.000399401	0.0016129	0.0011994	0.00119462	0.00199203	-0.000401204	-0.00199402	-0.000798403	-0.00318884	0
0	-0.0003996	0.000399401	0.0016129	0.0003998	0.00159283	0.000796813	0	-0.00119641	-0.000399202	-0.00239163	-0.000404245
-0.000399401	0	0.000798802	0.00120968	0.0007996	0.000796416	0.00119522	-0.000401204	-0.00119641	0.000399202	-0.00159442	0.000404245
-0.000798802	-0.0003996	0.000399401	0.00120968	0.0015992	0.000796416	0.00159363	0.000802407	-0.00199402	0	-0.00239163	0.000808489
0	0	0.000399401	0.000403226	0.001999	0.00159283	0.000796813	-0.000401204	-0.00159521	0.000399202	-0.00199302	0.000808489
0.000399401	-0.0011988	0.000798802	0.00120968	0.0015992	0.00199104	0.00119522	0	-0.00279163	0	-0.00199302	0
-0.000399401	0	0.000399401	0.00120968	0.0015992	0.00199104	0.00159363	-0.000401204	-0.00358923	-0.000399202	-0.00199302	0.000404245
-0.000798802	0.0003996	0.0011982	0.000403226	0.0023988	0.000796416	0.00199203	0	-0.00159521	-0.000399202	-0.00239163	0
0	0.000799201	0.000798802	0.000403226	0.0003998	0.000796416	0.00199203	0	-0.00199402	0.000399202	-0.00199302	0.000404245
0	-0.0003996	0.0011982	0.00120968	0.0011994	0.00238925	0.00159363	0	-0.00159521	0	-0.00279023	0.000404245
0.000399401	-0.0003996	0.0011982	0.0016129	0.0011994	0.00199104	0.00119522	-0.000802407	-0.00199402	-0.000399202	-0.00279023	-0.000404245
0	0.0003996	0.0011982	0.0016129	0.0011994	0.000796416	0.000796813	-0.00200602	-0.000797607	-0.000798403	-0.00199302	0.00121273
-0.000399401	0.0003996	0.0011982	0.000806452	0.0015992	0.00159283	0.00159363	0	-0.00159521	0	-0.00239163	0.000404245
0	0	0.000798802	0.000806452	0.0011994	0.00159283	0.00119522	-0.000401204	-0.00239282	0.000798403	-0.00239163	0.000404245
0	0	0.000798802	0.000806452	0.001999	0.00159283	0.000796813	-0.000802407	-0.00279163	0	-0.00199302	0.000808489
0.000399401	0.0003996	0.001997	0.00120968	0.0007996	0.00119462	0.000796813	0.000401204	-0.00358923	-0.000798403	-0.00159442	0.000808489
-0.000798802	0	0.000798802	0.000403226	0.0015992	0.00119462	0.00239044	-0.000401204	-0.00199402	0.0011976	-0.00199302	0.000808489
-0.000798802	0.0003996	0.0015976	0.000806452	0.0007996	0.00159283	0.00159363	-0.000401204	-0.00199402	-0.000399202	-0.00239163	0.00121273
0.000399401	0	0.000798802	-0.000403226	0.0011994	0.00119462	0.000398406	-0.000401204	-0.00239282	0	-0.00159442	0.00121273
0.000399401	0.0003996	0.000798802	0.000403226	0.0023988	0.00119462	0.00159363	-0.00120361	-0.00239282	0	-0.00239163	0.000404245
0.000798802	-0.0003996	0	0.00120968	0.0015992	0.00159283	0.00199203	-0.000401204	-0.00199402	-0.000798403	-0.00199302	0.000404245
-0.000798802	0.000799201	0.0011982	0.000403226	0.0011994	0.00119462	0.000398406	-0.000802407	-0.000797607	0.000798403	-0.00318884	0.00121273
0.000399401	0.000799201	0.000798802	0.0016129	0.001999	0.000796416	0.00199203	0	-0.00199402	-0.000798403	-0.00199302	0
-0.000399401	0.0003996	0.000798802	-0.000403226	0.001999	0.00199104	0.000796813	-0.000401204	-0.00159521	-0.000399202	-0.00199302	0.000808489
-0.000399401	-0.0003996	0.0015976	0.000403226	0.001999	0.00199104	0.000398406	-0.000401204	-0.00159521	-0.0011976	-0.00199302	0.00121273
0.000798802	-0.0011988	0.0011982	0.00120968	0.0003998	0.00199104	0.00199203	-0.000802407	-0.00159521	-0.000798403	-0.00239163	0.000808489
-0.0011982	-0.0003996	0.0011982	0.000403226	0.0011994	0.00119462	0.00119522	-0.000401204	-0.00199402	0.000399202	-0.00159442	0.00121273
-0.000798802	0	0.000798802	0.000806452	0.0015992	0.000398208	0.00199203	0	-0.00199402	-0.000399202	-0.00199302	0
0	-0.0003996	0	0.000806452	0.001999	0.000796416	0	-0.000802407	-0.00159521	-0.000798403	-0.00199302	0.000404245
0.000399401	-0.000799201	0.0015976	0.000403226	0.0015992	0.00238925	0	-0.00160481	-0.00159521	-0.00159681	-0.00159442	0
0.000399401	-0.000799201	0	0.000403226	0.0011994	0.00119462	0.000398406	-0.000802407	-0.00159521	0	-0.00159442	0.000808489
0.000798802	0.0003996	0.000798802	0.000403226	0.0015992	0.00119462	0.00159363	0	-0.00199402	0	-0.00159442	0.000404245
0.000798802	-0.0003996	0.000399401	0.000806452	0.0011994	0.00119462	0.00119522	0	-0.000398804	0.00159681	0.00079721	0.00161698
0	-0.0003996	0.0011982	0.000806452	0.0015992	0.00159283	0.000796813	-0.00120361	-0.00279163	0	-0.00279023	0
0	0	0.0011982	0.000806452	0.0015992	0.00119462	0.000796813	-0.000401204	-0.000797607	0.000798403	-0.00159442	-0.000808489
0.000399401	0	0.000798802	0.0016129	0.0015992	0.00199104	0.00159363	-0.000802407	-0.00199402	-0.000798403	-0.00279023	0.000404245
0.000399401	0	0.0011982	0.00241935	0.001999	0.00199104	0.00119522	0	-0.00199402	-0.0011976	-0.00318884	-0.000404245
-0.000399401	-0.000799201	0.001997	0.000806452	0.0011994	0.00159283	0.00119522	-0.000802407	-0.00199402	-0.000798403	-0.00159442	0.000404245
0.000399401	-0.0003996	0.0011982	0.00201613	0.0003998	0.00119462	0.000398406	-0.000401204	-0.00119641	0.000798403	-0.00279023	0.000808489
0.0011982	0.0003996	0.000798802	0.000806452	0.0015992	0.00159283	0.00119522	0.000401204	-0.00199402	-0.000399202	-0.00119581	0.000808489
0	-0.0003996	0.0011982	0	0.0007996	0.000398208	0.00199203	-0.000401204	-0.00199402	-0.000399202	-0.00239163	0.000404245
0	-0.0003996	0.000399401	0.00201613	0.0011994	0.00159283	0.00159363	0	-0.00199402	-0.000798403	-0.00358744	0.000404245
0.000399401	0	0.000399401	0.000806452	0.0011994	0.00199104	0.00278884	0	-0.00159521	0	-0.00119581	0.000808489
0.000399401	0.000799201	0.000399401	0.00201613	0.0011994	0.00159283	0.000398406	0.000401204	-0.00159521	-0.000798403	-0.00239163	0
0.000798802	0.0003996	0.0015976	0.000403226	0.0011994	0.00159283	0.000796813	-0.000401204	-0.000398804	-0.000798403	-0.00159442	0
0	-0.000799201	0.0015976	0.000806452	0.001999	0.00159283	0.00119522	-0.00120361	-0.00279163	-0.000798403	-0.00079721	0
0	0.0003996	0.000798802	0.00120968	0.0023988	0.00199104	0.00199203	-0.000401204	-0.00199402	0	-0.00159442	0.00161698
-0.000798802	0.000799201	0.0015976	0.00120968	0.0015992	0.00238925	0.00159363	-0.000802407	-0.00119641	0.000399202	-0.00239163	0.000808489
0.000798802	0.0003996	0.000798802	0.0016129	0.0015992	0.00119462	0.00239044	-0.000802407	-0.00159521	0.000798403	-0.00199302	0.000404245
0	0.0003996	0.000798802	0.000806452	0.0015992	0.00238925	0	-0.00160481	-0.00199402	0	-0.00199302	0.00202122
0.000798802	0.0003996	0.0015976	0.00120968	0.0015992	0.00119462	0.000796813	-0.00120361	-0.00119641	0	-0.00119581	0
-0.000798802	-0.0015984	0.001997	0.00120968	0.0007996	0.00159283	0.00119522	-0.000802407	-0.00159521	-0.000798403	-0.00199302	0.000808489
-0.000399401	-0.0003996	0.000399401	0.000806452	0.001999	0.00159283	0.000796813	-0.00160481	-0.00199402	0.0011976	-0.00199302	0
0.000399401	0	0.0011982	0.00201613	0.0015992	0.000398208	0.00119522	-0.000401204	-0.00199402	-0.000798403	-0.00199302	0.00121273
0.000399401	0	0.0015976	0.00120968	0.0023988	0.00159283	0.00119522	-0.000401204	-0.00239282	-0.000798403	-0.00159442	0.000808489
0.000399401	-0.0011988	0.0015976	0.000806452	0.0015992	0.00278746	0.000796813	-0.000802407	-0.00159521	-0.000798403	-0.00159442	0.00121273
0	0	0.000798802	0.000806452	0.001999	0.00119462	0.000796813	-0.000802407	-0.00119641	-0.000798403	-0.00199302	0.000404245
0.000399401	0	0.0015976	0.000403226	0.0007996	0.00119462	0.000796813	-0.000802407	-0.00239282	0	-0.00119581	0
0.000399401	0.0003996	0.0015976	0	0.0003998	0.00199104	0.000796813	-0.00160481	-0.00199402	0	-0.00119581	0.000404245
0.000798802	0	0.000399401	0.00120968	0.0015992	0.00199104	0.00159363	-0.000401204	-0.00199402	-0.000399202	-0.00279023	0
0.000399401	-0.0003996	0.0011982	0	0.0007996	0.00159283	0.00199203	-0.000401204	-0.00199402	0.000798403	-0.00159442	0
0.000798802	-0.0003996	0.001997	0.00120968	0.0007996	0.00159283	0.000796813	-0.000401204	-0.00119641	-0.000798403	-0.00239163	0
0.000798802	-0.0003996	0.0011982	0.000806452	0.0011994	0.000796416	0.000398406	0	-0.00159521	-0.00199601	-0.00199302	0.000404245
0	0	0	0.000806452	0.0007996	0.00159283	0.00159363	-0.000401204	-0.00199402	-0.000399202	-0.00159442	0.00121273
0	0	0.00239641	0.000403226	0.0015992	0.00159283	0.000796813	0	-0.00319043	-0.000798403	-0.00199302	0.000808489
-0.000399401	-0.000799201	0	0.000403226	0.0015992	0.000398208	0.00199203	0.000401204	-0.00119641	-0.000399202	-0.00199302	-0.000808489
0	-0.0003996	-0.000399401	0.00201613	0.001999	0.000796416	0.00119522	-0.000802407	-0.00199402	-0.000798403	-0.00079721	0.00161698
-0.000399401	-0.0003996	0.000798802	0.000806452	0.001999	0.00159283	0.00119522	-0.000802407	-0.00199402	0.000798403	-0.00199302	0
0.0011982	0.0011988	0.000798802	0.000403226	0.001999	0.00119462	0.00199203	-0.00160481	-0.00159521	0	-0.00239163	0.000404245
0.000399401	0	0.0011982	0.000403226	0.0011994	0.000796416	0.00119522	0.000401204	-0.00199402	-0.000399202	-0.00199302	0.000808489
0.000399401	0	0.001997	0.00120968	0.001999	0.00159283	0.00119522	-0.000401204	-0.00159521	0.000399202	-0.00199302	0.000404245
-0.000798802	0	0.000798802	0.000403226	0.001999	0.00119462	0.00199203	-0.000802407	-0.00159521	0	-0.00159442	0
0.000798802	0.0003996	0.0011982	0.000403226	0.0015992	0.000796416	0.00159363	-0.000401204	-0.00199402	-0.000399202	-0.00239163	0
-0.000399401	-0.0003996	0.0015976	0.00120968	0.001999	0.00119462	0.00119522	-0.00120361	-0.00119641	0	-0.00239163	0
-0.000798802	-0.000799201	0.0015976	0.0016129	0.0007996	0.00159283	0.000398406	-0.000802407	-0.00199402	-0.000399202	-0.00159442	-0.000404245
0.000399401	0	0.001997	0.000806452	0.001999	0.00318566	0.00159363	-0.00120361	-0.00159521	0.0011976	-0.00239163	0
0.000798802	-0.0003996	0.0011982	0.000403226	0.0007996	0.00159283	0.00119522	-0.00120361	-0.000398804	0.000399202	-0.00199302	0.000404245
0.000798802	0	0.0015976	0.0016129	0.0023988	0.00119462	0.00119522	-0.000401204	-0.00159521	0	-0.00159442	0.000404245
0	-0.000799201	0.0015976	0.00120968	0.0011994	0.00199104	0.00199203	0.000802407	-0.000797607	-0.000798403	-0.00199302	0
0.0015976	0.000799201	0.0015976	0.000806452	0.001999	0.00199104	0.000796813	0.000401204	-0.00199402	0	-0.00159442	0.000404245
0	0	0.0011982	0.000403226	0.001999	0.00159283	0.00119522	-0.000401204	-0.00159521	-0.000399202	-0.00119581	0.000404245
0	0.0003996	0.000798802	0.000806452	0.0011994	0.00238925	0.000796813	0.000802407	-0.00239282	-0.000399202	-0.00279023	0.000808489
-0.000798802	-0.0003996	0.001997	0.000403226	0.0015992	0.00119462	0.00199203	-0.000802407	-0.00239282	0	-0.00159442	0.000404245
0.000399401	-0.0003996	0.000798802	0.000806452	0.0023988	0.000796416	0.00159363	0	-0.00159521	-0.000399202	-0.00159442	0
0	0.000799201	0.0011982	0	0.001999	0.00159283	0.00199203	-0.000802407	-0.00159521	0	-0.00279023	0.000808489
0	-0.0003996	0.000399401	0.00120968	0.0003998	0.00199104	0.00119522	0.000401204	-0.00199402	-0.000399202	-0.00199302	0.000404245
-0.000399401	-0.0003996	0.0011982	0.000806452	0.001999	0.00119462	0.00159363	-0.000401204	-0.00159521	-0.000399202	-0.00358744	0.00161698
0	0.0003996	0.000798802	0.000806452	0.0011994	0.00159283	0.00159363	-0.000401204	-0.00119641	0	-0.00239163	0.000404245
0	-0.0011988	0.0015976	0.000806452	0.0007996	0.00238925	0.00119522	0.000802407	-0.000797607	-0.000399202	-0.00199302	0.000808489
0.0011982	-0.0003996	0.0011982	0.000806452	0.0023988	0.000796416	0.000796813	-0.000802407	-0.00159521	0.000399202	-0.00119581	0.000404245
-0.000798802	-0.000799201	0.0011982	0.000403226	0.0023988	0.00199104	0.00119522	0	-0.00199402	-0.000399202	-0.00199302	0.000404245
-0.000399401	-0.0015984	0.0011982	0.000806452	0.001999	0.00199104	0.00239044	0	-0.00239282	-0.000798403	-0.00318884	0.00121273
0.000798802	-0.000799201	0.0011982	0.00120968	0.0015992	0.00199104	0.00199203	-0.000802407	-0.00119641	-0.000399202	-0.00199302	0.000404245
0.000399401	0.0003996	0.0015976	0.000403226	0	0.000796416	0.00278884	0.00120361	-0.00199402	0	-0.00159442	0.00121273
0.000399401	-0.000799201	0.0015976	0.00120968	0.0011994	0.000796416	0.00119522	0	-0.00159521	-0.000798403	-0.00199302	0
0	-0.0011988	0.001997	0.000806452	0.0011994	0.00119462	0.00159363	-0.000802407	-0.00199402	-0.000399202	-0.00159442	0.000808489
-0.0011982	-0.0003996	0.000798802	0.00120968	0.0015992	0.000796416	0.00119522	0.000401204	-0.00199402	0	-0.00279023	0.000404245
0	-0.000799201	0.0015976	0.000403226	0.0011994	0.000398208	0.000398406	-0.000802407	-0.00159521	-0.000798403	-0.00199302	0.000808489
0	0	0.0011982	0	0.001999	0.000796416	0.00159363	0.000802407	-0.00279163	-0.000798403	-0.00279023	0.00202122
0.000399401	0	0.0011982	0.00120968	0.0011994	0.00119462	0.00199203	-0.000401204	-0.00199402	0	-0.00199302	0.00121273
0.000399401	0	0.000798802	0.000403226	0.0007996	0.00119462	0.000398406	-0.000802407	-0.00199402	-0.000399202	-0.00239163	0.00121273
0	0.0003996	0.0011982	0.000806452	0.0015992	0.000796416	0.00119522	-0.000802407	-0.00199402	-0.00159681	-0.00199302	0.000404245
-0.000399401	-0.000799201	0.000399401	0.000806452	0.0011994	0.00238925	0.00159363	-0.000802407	-0.00159521	0.000399202	-0.00159442	0.000808489
0.000399401	0.0003996	0.000798802	0.00120968	0.0003998	0.00119462	0.000796813	-0.000401204	-0.00119641	-0.000798403	-0.00279023	-0.000808489
-0.000399401	-0.0011988	0.0011982	0.000806452	0	0.000796416	0.000796813	-0.000802407	-0.00199402	-0.000798403	-0.00279023	0
0	-0.0003996	0.000798802	0.0016129	0.0011994	0.00159283	0.00119522	-0.000401204	-0.00159521	0	-0.00239163	0.000404245
-0.000798802	0.000799201	0.000798802	0.000806452	0.0003998	0.000796416	0.00119522	-0.000802407	-0.00199402	-0.000798403	-0.00199302	0.000404245
0	0.000799201	0.000399401	0.000806452	0.0023988	0.00119462	0.00159363	0	-0.00119641	-0.000798403	-0.00239163	0.00161698
-0.000399401	0.0003996	0.0011982	0.00120968	0.0011994	0.00119462	0.00199203	-0.000401204	-0.00119641	0	-0.00239163	0.000404245
-0.000798802	-0.0003996	0.000399401	0.000806452	0.0015992	0.000398208	0.00159363	-0.00120361	-0.00358923	-0.0011976	-0.00318884	0.00161698
-0.000399401	-0.0003996	0.000399401	0.000806452	0.0015992	0.00199104	0.00119522	0	-0.000797607	0.0011976	-0.00199302	0.000808489
0.000399401	0.0003996	0.0011982	0.00120968	0.0015992	0.00159283	0.00119522	-0.000401204	-0.000797607	0.000399202	-0.00159442	-0.000404245
0	0.0003996	0.000798802	0.000806452	0.001999	0.00119462	0.00199203	-0.00120361	-0.00159521	0.000399202	-0.00279023	0
-0.000399401	0	0.0011982	0.000806452	0.0023988	0.00119462	0.000398406	-0.000401204	-0.00239282	-0.000399202	-0.00239163	0.000404245
-0.000399401	0.000799201	0.0015976	0.000806452	0.0007996	0.000398208	0.00278884	0.000802407	-0.00159521	-0.000798403	-0.00239163	-0.000404245
-0.000399401	-0.0003996	0.000798802	-0.000403226	0	0.00119462	0.00119522	-0.000802407	-0.000797607	-0.000798403	-0.00159442	0.000404245
0	0	0.000399401	0.000806452	0.0011994	0.000796416	0.00239044	-0.000401204	-0.00199402	-0.000798403	-0.00159442	0.000404245
0	-0.0003996	0.0011982	0.000806452	0.0003998	0.00159283	0.000796813	-0.000401204	-0.000797607	-0.000399202	-0.00159442	0.000808489
-0.000399401	-0.0003996	0.0011982	0.000403226	0.0007996	0.000398208	0.000398406	0	-0.00119641	-0.000798403	-0.00239163	0.000404245
0	0	0.000798802	0.0016129	0.0003998	0.00119462	0.00199203	-0.00160481	-0.00119641	0	-0.00199302	0.000404245
0	-0.000799201	0.000798802	-0.000403226	0.0015992	0.000796416	0.00159363	0	-0.00119641	0.000798403	-0.00199302	0.000808489
0	0	0	0.000806452	0.0007996	0.00199104	0.00199203	-0.000802407	-0.00159521	-0.000798403	-0.00239163	0.00161698
-0.000399401	0.0003996	0.0015976	0.0016129	0.0015992	0.00199104	0.00159363	0	-0.00199402	0.000798403	-0.00239163	0.000404245
0.000399401	-0.0011988	0.000798802	0.000806452	0.001999	0.00159283	0.00199203	-0.000401204	-0.00159521	0.000399202	-0.00159442	-0.000404245
0.000399401	-0.0011988	0.001997	0.000806452	0.0003998	0.00199104	0.00199203	-0.000401204	-0.000797607	0	-0.00239163	0.000404245
0	0	0.000798802	0.000806452	0.001999	0.00119462	0.00199203	0	-0.00159521	-0.000798403	-0.00159442	0.000808489
0	-0.000799201	0.0015976	0.000806452	0.0011994	0.00159283	0.00119522	-0.000401204	-0.00119641	-0.0011976	-0.00279023	0.000404245
-0.000798802	0	0.0011982	0.000806452	0.0015992	0.000796416	0.00199203	0.000401204	-0.00199402	-0.000798403	-0.00239163	0.000808489
0	0	-0.000399401	0.000806452	0.0003998	0.00159283	0.00199203	-0.000401204	-0.000797607	0.000399202	-0.00199302	0.000808489
-0.000798802	-0.0003996	0.000399401	0.000806452	0.0011994	0.000796416	0.00159363	-0.000401204	-0.00159521	-0.000399202	-0.00279023	0.000808489
0.000399401	0	0.000798802	0.000403226	0.001999	0.00119462	0.000398406	0.000401204	-0.00159521	-0.000399202	-0.00318884	-0.000404245
-0.000399401	0	0.000399401	-0.000403226	0.0007996	0.000398208	0.00159363	0	-0.000797607	-0.000399202	-0.00159442	0.000404245
0.000399401	-0.0003996	0.0015976	0.000806452	0.0015992	0.00119462	0.00159363	-0.00120361	-0.00119641	-0.000399202	-0.00318884	0.000404245
-0.000399401	-0.0015984	0	0	0.0007996	0.000398208	0.00159363	-0.000401204	-0.00119641	-0.000798403	-0.00279023	0.000808489
-0.000399401	-0.000799201	0.000798802	0	0.0011994	0.00119462	0.00199203	0	-0.00119641	-0.000399202	-0.00318884	0.000808489
-0.000798802	-0.0015984	0.000399401	-0.000403226	0.0007996	0.000796416	0.00159363	-0.000802407	-0.00279163	0	-0.00239163	0.00121273
0	-0.0003996	0.000798802	0.000403226	0.0007996	0.00199104	0.00199203	-0.00120361	-0.00119641	-0.0011976	-0.00159442	0.000404245
-0.000798802	0	0.0011982	0.000806452	0.001999	0.000796416	0.000796813	0.000401204	-0.00199402	-0.000798403	-0.00239163	0.000808489
-0.000399401	-0.001998	0.000798802	0.000806452	0	0	0.00159363	0	-0.00119641	0	-0.00318884	0.00121273
0	-0.0011988	0.000798802	0.000403226	0.0011994	0.00119462	0.00159363	-0.000401204	-0.00159521	-0.000798403	-0.00199302	0
0.000399401	-0.0011988	0.0015976	0.000806452	0	0.00159283	0.00159363	-0.000802407	-0.00119641	-0.000399202	-0.00239163	0.00121273
0.000399401	-0.0015984	0.0011982	0.00120968	0.0015992	0.00199104	0.00159363	-0.000802407	-0.000398804	-0.000798403	-0.00239163	0.00161698
-0.000399401	-0.000799201	0	0.000403226	0.0007996	0.000796416	0.00159363	-0.000401204	-0.00199402	-0.0011976	-0.00199302	0
0.000399401	-0.0015984	0.000399401	0.000403226	0.0015992	0.00159283	0.00119522	-0.000401204	-0.00159521	-0.00159681	-0.00239163	0.000808489
0.000399401	-0.0015984	0.000798802	0	0.0003998	0.00119462	0.000398406	0.00160481	-0.00159521	-0.00199601	-0.00279023	0.000808489
-0.000399401	-0.0023976	0	0	0.0007996	0.000796416	0.00239044	-0.000401204	-0.00199402	-0.000399202	-0.00239163	0
-0.000798802	-0.0023976	0.0011982	0.00120968	0.0007996	0.000796416	0.00119522	0	-0.000797607	-0.00199601	-0.00199302	0.000808489
-0.000798802	-0.0011988	0.0011982	0.000403226	0.0003998	0	0.00159363	0	-0.00239282	0.000399202	-0.00119581	0.000808489
0.0011982	-0.0015984	0.000798802	0.000403226	0.0011994	0.00119462	-0.000398406	0.000401204	-0.00199402	-0.00159681	-0.00398605	0.000808489
-0.000399401	-0.0023976	0.0011982	0.000806452	0	0.000398208	0.00159363	-0.00120361	0	-0.0011976	-0.00279023	0
0.000399401	-0.0027972	0.000798802	0.000806452	0.0007996	0.00119462	0.00159363	-0.000802407	-0.00199402	-0.0011976	-0.00318884	0.000808489
0	-0.0011988	0.000399401	0.000403226	0.0011994	0.00199104	0.00119522	-0.000802407	-0.00159521	-0.0011976	-0.00199302	0.000808489
-0.000399401	-0.0011988	0.000798802	0.000403226	0.0011994	0.00119462	0.000796813	-0.00120361	-0.00119641	-0.0011976	-0.00279023	-0.000404245
0.000399401	-0.001998	0.0011982	0.000806452	0.0007996	0.000796416	0.00199203	0	-0.00119641	-0.000798403	-0.00318884	0
-0.000399401	-0.0011988	0.000399401	0.000403226	0.0007996	0.000398208	0.00119522	-0.000401204	-0.000797607	-0.00159681	-0.00199302	0.00121273
-0.000399401	-0.0015984	0.0015976	0.00120968	0.0011994	0.000398208	0.00159363	-0.000401204	-0.00199402	-0.00199601	-0.00279023	0
0	-0.001998	0.000798802	0.000806452	0.0003998	0.000796416	0.000796813	-0.000401204	-0.00159521	-0.000798403	-0.00279023	-0.000404245
0.000399401	-0.0015984	0.000798802	0.000403226	0.0003998	0.000796416	0.00159363	-0.00120361	-0.000797607	-0.0011976	-0.00159442	0.000808489
0.000399401	-0.001998	0.000798802	0.00120968	0.0011994	0.000398208	0.00199203	-0.00120361	-0.00159521	-0.000798403	-0.00239163	0.000808489
0	-0.001998	0.000798802	0.000403226	0.0003998	0.000796416	0.00119522	-0.000802407	-0.00239282	-0.0011976	-0.00239163	0
0.000798802	-0.0015984	0	0	0.0015992	0.00159283	0.00159363	-0.00120361	-0.00159521	-0.00159681	-0.00318884	0.000404245
0	-0.0003996	0.000798802	0.000806452	0.0015992	0.00199104	0.00119522	-0.000802407	-0.000797607	-0.000399202	-0.00279023	0.000404245
-0.000399401	-0.0015984	0.0011982	0.000806452	0.0003998	0.00199104	0.000796813	-0.000802407	-0.00159521	-0.0011976	-0.00398605	0.000808489
0.000399401	-0.0015984	0.001997	0.000806452	0.0015992	0.00119462	0.00119522	-0.00200602	-0.00199402	-0.0011976	-0.00199302	0
0	-0.0023976	0	0	0.0007996	0.00119462	0.00119522	-0.000802407	-0.00199402	-0.000399202	-0.00239163	-0.000404245
0	-0.0023976	0.000399401	0.0016129	0.0003998	0.00159283	0.00119522	-0.000802407	-0.00199402	-0.0011976	-0.00159442	0.000808489
-0.0011982	-0.0003996	0.000798802	0.000806452	0.0015992	0.00159283	0.00159363	-0.000802407	-0.000797607	-0.000798403	-0.00199302	0.000808489
0	-0.000799201	0.0011982	0.00201613	0.0003998	0.00199104	0.00159363	0	-0.00119641	-0.000399202	-0.00318884	0.000808489
0.000399401	-0.0003996	0	0.000403226	0.0007996	0.00159283	0.000796813	-0.000802407	-0.00119641	0.000399202	-0.00199302	0.000808489
0	-0.0003996	0.000399401	0.000806452	0.0007996	0.00238925	0.00119522	-0.000802407	-0.00119641	-0.000399202	-0.00199302	0.00121273
0.000399401	0	0.000399401	0.0016129	0.0007996	0.00119462	0.00159363	-0.000401204	-0.000398804	-0.000798403	-0.00279023	0.000808489
0.000399401	0	0.000798802	0.0016129	0.0003998	0.00159283	0.00119522	0	-0.00199402	-0.0011976	-0.00239163	0.00161698
0.000399401	-0.0011988	0.0011982	0.000806452	0.0003998	0.000398208	0	-0.000802407	-0.00119641	-0.000798403	-0.00199302	0
-0.000399401	-0.0015984	0.000798802	0.0016129	0	0.000398208	0.000796813	-0.000401204	-0.00119641	0.000798403	-0.00079721	0.000404245
0.000798802	-0.0003996	0.000798802	0	0.0011994	0.000796416	0.000398406	0	-0.00159521	-0.0011976	-0.00279023	0.00121273
-0.000399401	-0.000799201	0.000798802	0.00120968	0.0015992	0.00119462	0.00239044	0.000401204	-0.00119641	0.000399202	-0.00159442	0.00202122
0	0	0	0.000403226	0	0.00119462	0.000398406	-0.000802407	0	0	-0.00239163	0
-0.000798802	-0.0015984	0.0011982	0.00120968	0.0011994	0.000796416	0.000398406	-0.000401204	-0.00199402	0.000399202	-0.00239163	0.000808489
0.000798802	-0.000799201	-0.000798802	0.000403226	-0.0003998	0.00159283	0.00159363	-0.000401204	-0.00199402	-0.000798403	-0.00199302	0.000808489
-0.000399401	-0.000799201	0.0011982	0.00120968	0.0011994	0	0.00159363	-0.000802407	-0.000398804	-0.000798403	-0.00239163	0.000404245
0.000399401	-0.0011988	0.001997	-0.000806452	0.0011994	0.00119462	0.00159363	-0.000802407	-0.000398804	-0.000399202	-0.00159442	0
-0.0011982	-0.0003996	0.000798802	0	0.0007996	0.00159283	0.00159363	0	-0.00119641	-0.0011976	-0.00199302	0.000808489
0.000399401	-0.0011988	0.0011982	0.000403226	0.0007996	0.00199104	0.00159363	0.000802407	-0.000398804	-0.000798403	-0.00239163	0.000404245
0.000798802	-0.000799201	0.0011982	0.00120968	0.0003998	0.00238925	0.000796813	0	-0.00159521	-0.000798403	-0.00199302	0
0	0	0.0011982	0.0016129	0.0015992	0.00119462	0.00119522	-0.000401204	-0.000797607	-0.000798403	-0.00159442	0
0.000798802	-0.000799201	0.000798802	0.0016129	0.0015992	0.000398208	0.00119522	-0.000401204	-0.000398804	-0.000798403	-0.00318884	0.000808489
-0.000399401	0.000799201	0	0.000403226	0.0007996	0.00119462	0.00159363	0	-0.00119641	-0.000798403	-0.00199302	0.000808489
-0.000399401	-0.0011988	0.0011982	0.000806452	0.0011994	0.00159283	0.000398406	-0.000802407	-0.00119641	-0.00159681	-0.00318884	-0.000404245
0.000399401	-0.0011988	0	0.0016129	0.0015992	0.00119462	0.00159363	0.000401204	-0.000398804	-0.000798403	-0.00239163	-0.000808489
0.000399401	-0.0011988	0.000798802	0.000806452	0.001999	0.00119462	0.00119522	-0.000802407	-0.000398804	-0.000798403	-0.00159442	0.00121273
-0.000798802	-0.0011988	0.0011982	0.000403226	0.0007996	0.00119462	0.000796813	-0.00120361	-0.00119641	-0.000798403	-0.00239163	0.000404245
0.000399401	-0.0003996	0.0011982	0	0.0023988	0.00119462	0.00159363	0	-0.00199402	-0.000399202	-0.00239163	0.000404245
0	-0.0003996	0.0011982	0	0.0015992	0.000398208	0.00239044	0	-0.00199402	0.000399202	-0.00318884	0.000404245
0	-0.0011988	0.0015976	0.000806452	0.0011994	0.00119462	0.00119522	-0.000401204	-0.000797607	0	-0.00318884	0.000808489
-0.000399401	0.0003996	0.0011982	0.00120968	0.0015992	0.00238925	0.00119522	-0.000401204	-0.00119641	-0.000399202	-0.00239163	0.000808489
-0.000399401	-0.0003996	0.0011982	0.000806452	0	0.00159283	0.00119522	0.000401204	-0.00119641	-0.000399202	-0.00159442	0.000808489
0	-0.0003996	0.0011982	0.00120968	0.0007996	0.00119462	0.00119522	0	-0.00119641	-0.000399202	-0.00159442	0.000404245
0	-0.0003996	0.0015976	0.0016129	0.0007996	0.00199104	0.00199203	0	-0.000398804	-0.00159681	-0.00239163	0.000808489
-0.000399401	-0.000799201	0.0011982	0.000806452	0.0011994	0.000796416	0.00199203	-0.000802407	-0.000797607	0.000798403	-0.00159442	0
0	-0.000799201	0.001997	0.000806452	0.0003998	0.000398208	0.00159363	-0.00120361	0	-0.00159681	-0.00279023	0.000404245
-0.000798802	0	0.000798802	0.000806452	0.0007996	0.00199104	0.000398406	-0.000401204	-0.00119641	0	-0.00199302	0.000808489
0.000399401	-0.0027972	0.001997	0	0.0011994	0.00119462	0.00119522	0	-0.000797607	-0.0011976	-0.00279023	0.000404245
0	-0.001998	0.0011982	0.000403226	0.0007996	0.00159283	0.00119522	0.000802407	0	0	-0.00318884	-0.000404245
-0.000798802	-0.0035964	0.000798802	0.0016129	0.0015992	0.00199104	0.00119522	-0.00120361	0	-0.000399202	-0.00199302	0
0	-0.000799201	0.0011982	0	0.0007996	0.000796416	0.00119522	0.000401204	-0.000398804	0.000798403	-0.00239163	0.000808489
0.000399401	-0.001998	0.0015976	0.000806452	0.0015992	0.00159283	0.000398406	-0.000802407	-0.000398804	0	-0.00119581	0
0.000399401	-0.0015984	0.000798802	0.000806452	0.0011994	0.00119462	0.00159363	-0.000401204	-0.000797607	-0.000798403	-0.00159442	0
0.000798802	-0.0035964	0.001997	0.00120968	0.0011994	0.00199104	0.000796813	-0.000802407	-0.000797607	0	-0.00239163	0.000808489
0	-0.0027972	0.0011982	0.000806452	0.0011994	0.00119462	0.000796813	-0.00120361	-0.000797607	0	-0.00159442	0
0.000399401	-0.0023976	0.000399401	0.00120968	0.0007996	0.00119462	0.00119522	-0.000802407	-0.000398804	-0.000399202	-0.00119581	0
0	-0.0027972	0.00279581	0.000806452	0.0007996	0.00199104	0.00159363	0	-0.000797607	0.000399202	-0.00199302	0
0.000798802	-0.0031968	0.001997	0	0.001999	0.000398208	0.00119522	-0.000802407	-0.00119641	-0.000399202	-0.00159442	0
-0.000399401	-0.0011988	0.0011982	0.00120968	0.0011994	0.000796416	0.00239044	-0.000401204	-0.000398804	-0.0011976	-0.00279023	0.000808489
-0.000798802	-0.0015984	0.001997	0.000806452	0.001999	0.00159283	0.00159363	-0.000401204	0	0.0011976	-0.00159442	0.000404245
0.000399401	-0.0023976	0.0015976	0.0016129	0.0015992	0.00159283	0.00119522	-0.00160481	-0.000797607	-0.000399202	-0.00318884	-0.000404245
0	-0.000799201	0.000798802	0.00120968	0.0007996	0.00119462	0.000796813	0.000401204	-0.000797607	0.000798403	-0.00279023	0.000404245
0.000399401	-0.0015984	0.0011982	0.000403226	0.0007996	0.000796416	0.00239044	-0.000802407	-0.00119641	-0.000399202	-0.00199302	0.000808489
0.0011982	-0.0023976	0.0011982	0	0.001999	0.00159283	0.00119522	-0.00120361	-0.000797607	0.000399202	-0.00199302	0
0.000798802	-0.0015984	0.0011982	0.000806452	0.0011994	0.000796416	0.00159363	-0.000802407	0	0	-0.00159442	0.000404245
0	-0.0027972	0.000798802	0.000806452	0.0015992	0.00159283	0.00199203	-0.000401204	-0.00119641	0.000399202	-0.00199302	0.000808489
0	-0.001998	0.0011982	0	0.0015992	0.00119462	0.00199203	-0.000802407	-0.00119641	0	-0.00199302	0
0	-0.001998	0.0011982	0.00120968	0.0007996	0.000398208	0.00199203	-0.00120361	-0.000398804	0	-0.00199302	0.000404245
-0.0011982	-0.001998	0.0011982	0.000806452	0.0007996	0.000796416	0.000796813	-0.000802407	-0.000398804	0.000399202	-0.00239163	0
0.000399401	-0.0015984	0.0015976	0.0016129	0.0011994	0.00119462	0.00239044	-0.000401204	-0.000797607	0.000399202	-0.00199302	0.000404245
0.0011982	-0.000799201	0.0011982	0.000806452	0.001999	0.00119462	0.00159363	-0.000802407	0	-0.000399202	-0.00239163	0.000404245
0	-0.000799201	0.0011982	0.00120968	0.0023988	0.00159283	0.00119522	0	-0.000797607	0	-0.00119581	0.00121273
0.000798802	-0.000799201	0.0015976	0.000806452	0.001999	0.00119462	0.000796813	-0.000401204	0	-0.000399202	-0.00199302	0.000404245
0.000399401	-0.0015984	0.0011982	0.000403226	0.0015992	0.00119462	0.000398406	0	-0.000398804	-0.000399202	-0.00239163	0.000404245
-0.000399401	-0.001998	0.0011982	0.0016129	0.0015992	0.00199104	0.00159363	-0.00120361	0	0	-0.00079721	0.000404245
0.0011982	-0.0011988	0.000798802	0.000403226	0.0015992	0.00358387	0.00239044	-0.000802407	-0.000398804	0.000798403	-0.00119581	0
0	-0.0015984	0.0011982	0.000806452	0.0015992	0.000796416	0.000796813	-0.00120361	-0.000797607	-0.00199601	-0.00159442	0.000404245
0.000399401	-0.0011988	0.000798802	0.000403226	0.0011994	0.00159283	0.00199203	-0.000401204	-0.000797607	0	-0.00279023	-0.000808489
0.000399401	-0.000799201	0.000399401	0.00120968	0.0007996	0.00119462	0.00159363	-0.00120361	-0.00159521	-0.000399202	-0.00239163	0.000404245
-0.000399401	-0.001998	0.0015976	0.000403226	0.0011994	0.00159283	0.00159363	0	-0.00119641	-0.000399202	-0.00279023	0
0.000399401	-0.0015984	0.0015976	0	0.0015992	0.00199104	0.00119522	-0.000802407	-0.00119641	-0.0011976	-0.00318884	0
0.000399401	-0.000799201	0.0011982	0.0016129	0.0007996	0.00159283	0.00199203	-0.00160481	-0.000398804	0	-0.00239163	0.000808489
0	-0.0011988	0.0011982	0.000806452	0.0011994	0.00199104	0	-0.000802407	0	-0.000399202	-0.00199302	0.000808489
-0.000798802	-0.000799201	0.0015976	0.00201613	0.0015992	0.00159283	0.00239044	-0.00120361	0	0.000798403	-0.00159442	0.000404245
-0.000798802	-0.0011988	0.0015976	0	0.0011994	0.00238925	0.000796813	-0.00120361	-0.000398804	-0.000798403	-0.00239163	-0.00121273
0.000399401	0	0.001997	0.000403226	0.0011994	0.00119462	0.00159363	-0.000401204	-0.000797607	0	-0.00159442	0.00121273
-0.000399401	-0.0015984	0.000798802	0.000806452	0.0015992	0.00119462	0.00199203	0.000401204	-0.00119641	0.000399202	-0.00199302	0
-0.000399401	-0.0011988	0.0015976	0.000806452	0.001999	0.00159283	0.00199203	-0.000401204	-0.000797607	0.000399202	-0.00239163	0.00161698
0	-0.000799201	0.001997	0.000403226	0.0011994	0.00159283	0.00239044	-0.000802407	0.000398804	-0.000399202	-0.00279023	0.00121273
0.000399401	-0.0003996	0.000798802	0.000806452	0.0011994	0.00159283	0.000796813	-0.000401204	0	0.000798403	-0.00119581	0.000808489
0	-0.0011988	0.0011982	0.000403226	0.0011994	0.00159283	0.000398406	0	0	-0.000798403	-0.00119581	0.000404245
0.000399401	-0.0011988	0	0.000403226	0.0011994	0.00159283	0.00199203	-0.000802407	0	-0.000399202	-0.00199302	0.000808489
-0.000798802	-0.0003996	0.000399401	0.00241935	0.0011994	0.00119462	0.00159363	-0.000401204	-0.000398804	-0.000798403	-0.00239163	0
0.0011982	-0.000799201	0.0011982	0.000403226	0.0007996	0.00119462	0.00119522	-0.00120361	0	0	-0.00159442	0.000808489
0.000399401	-0.001998	0.00239641	0.00120968	0.0011994	0.00199104	0.000796813	0.000401204	0.000398804	0.0011976	-0.00119581	0
0.000798802	-0.0015984	0.0011982	0.000403226	0.001999	0.00159283	0.00119522	-0.000802407	-0.000398804	-0.000399202	-0.00159442	0.000404245
0	-0.0003996	0.000399401	0.000806452	0.0023988	0.000796416	0.00119522	-0.00120361	-0.000398804	0	-0.00199302	0.00121273
0	-0.000799201	0.000798802	0.000403226	0.0011994	0.00159283	0.00159363	-0.00120361	0	0	-0.00159442	0.000808489
0.000798802	-0.0003996	0.0011982	0.000806452	0.001999	0.00199104	0.00119522	0	-0.000797607	0.000798403	-0.00239163	-0.000404245
0.000798802	-0.000799201	0.0011982	0.000403226	0.0011994	0.00238925	0.00199203	-0.000401204	0	-0.000399202	-0.00279023	0
-0.000399401	-0.0011988	0.001997	0.000806452	0.0023988	0.00199104	0.00119522	-0.000802407	-0.000797607	0.000399202	-0.00239163	0.000404245
-0.000399401	-0.0011988	0.0011982	0.00120968	0.0015992	0.00159283	0.00119522	-0.00160481	-0.000398804	0	-0.00239163	0
0.000798802	0	0.000798802	0.000403226	0.0015992	0.00159283	0.00119522	-0.000802407	-0.00119641	-0.000399202	-0.00239163	0.000808489
-0.000399401	-0.0015984	0.000798802	0.00120968	0.0011994	0.00119462	0.00199203	-0.000802407	0.000398804	0	-0.00239163	0.000808489
0	-0.0003996	0.0011982	0.000806452	0.0011994	0.00119462	0.00199203	0	0.000797607	0.000399202	-0.00239163	0.000808489
0.000399401	-0.0011988	0.0011982	0.0016129	0.001999	0.00119462	0.00199203	-0.00120361	0.000398804	0	-0.00119581	0.000808489
0	-0.0011988	0.0011982	0.000403226	0.0023988	0.00159283	0.00199203	-0.000802407	0.000398804	0	-0.00199302	0.000404245
0.000399401	0	0.000798802	0.000806452	0.001999	0.00159283	0.00199203	-0.000802407	0.000398804	0	-0.00119581	0.000808489
0.000399401	-0.0011988	0.0011982	0	0.0003998	0.00119462	0.00159363	0	-0.000398804	-0.000399202	-0.00239163	0.000404245
0.000399401	-0.0003996	0.000798802	0.000806452	0.0007996	0.00159283	0.000398406	-0.000802407	0	-0.000399202	-0.00119581	-0.000404245
0.000798802	-0.000799201	0.001997	0.00120968	0.0007996	0.00159283	0.00119522	-0.000802407	0.000398804	-0.000399202	-0.00159442	0.00121273
0.000798802	-0.000799201	0	0.000806452	0.0015992	0.00119462	0.00159363	-0.000401204	-0.000398804	0.0011976	-0.00079721	0.000808489
0	0	0.000798802	0.000403226	0.0011994	0.00159283	0.00278884	-0.000802407	0	-0.000399202	-0.00159442	0.000808489
0	0	0.0011982	0.000806452	0.0015992	0.000796416	0.00119522	-0.00120361	0	0.000399202	-0.00279023	0.00121273
0.000798802	-0.0003996	0.000399401	0.000806452	0.0011994	0.00159283	0.00199203	0	-0.000398804	0	-0.00199302	0.000404245
0	0.0003996	0.0011982	0.00120968	0.0023988	0.00318566	0.00119522	-0.000401204	-0.000398804	0	-0.00239163	0.000404245
-0.0011982	-0.0003996	0.000399401	0.0016129	0.0007996	0.00119462	0.00159363	0.000802407	0	0	-0.00159442	0
-0.0011982	-0.0003996	0.0015976	0.000806452	0.0011994	0.00119462	0.00199203	-0.00160481	0	0.000399202	-0.00199302	-0.000404245
0	0.0003996	0.0011982	0	0.001999	0.00159283	0	-0.000802407	-0.00119641	0	-0.00199302	0.000808489
0.0011982	-0.000799201	0.000798802	0.0016129	0.0011994	0.00119462	0.00199203	-0.000401204	-0.000797607	0	-0.00199302	0.000404245
0	-0.0003996	0.001997	0.000806452	0.0007996	0.000796416	0.00159363	0.000401204	-0.000797607	0.000399202	-0.00239163	0.000404245
0	-0.0003996	0.0015976	0.0016129	0.001999	0.000796416	0.00159363	0	-0.000398804	0	-0.00239163	0
-0.000798802	0	0.0011982	0.000806452	0.0011994	0.00119462	0.00159363	-0.00200602	0	-0.000399202	-0.00239163	0
0	-0.000799201	0.0015976	0	0.0011994	0.00159283	0.000796813	-0.000401204	0.000797607	-0.000798403	-0.00318884	0
0.0011982	0.000799201	0.0011982	0.00120968	0.0003998	0.00159283	0.000796813	-0.000802407	-0.000398804	-0.000399202	-0.00358744	0.000808489
0.000798802	0	0.0011982	0.00120968	0.0015992	0.00119462	0.00159363	-0.000802407	-0.000398804	-0.0011976	-0.00199302	0
-0.000399401	-0.0003996	0.001997	0.00241935	0.0007996	0.00159283	0.000796813	-0.00200602	-0.000797607	-0.000798403	-0.00199302	0.000808489
-0.000399401	0	0.0011982	0	0.0011994	0.00199104	0.00159363	-0.000401204	0	-0.000399202	-0.00199302	-0.000808489
0.000399401	-0.000799201	0.0011982	0.0016129	0.0011994	0.00159283	0.00119522	-0.00120361	-0.00159521	-0.000798403	-0.00199302	0.00161698
0.000798802	0.0003996	0.000798802	0.00120968	0.0023988	0.00159283	0.00199203	-0.000802407	0	0.000399202	-0.00199302	0.00161698
0.000399401	-0.0003996	0.0011982	0.000403226	0.001999	0.00199104	0.000796813	-0.000802407	0.000398804	-0.000399202	-0.00199302	0.000808489
0.000399401	0.0003996	0.0015976	0.00282258	0.0011994	0.000796416	0.00119522	0.000401204	-0.000398804	-0.0011976	-0.00159442	0
-0.000798802	0.0003996	0.0015976	0	0.0011994	0.000796416	0.00199203	0	0	0	-0.00159442	0
-0.000399401	0.0003996	0.0011982	0.00120968	0.001999	0.00199104	0.000398406	0	-0.000398804	-0.000399202	-0.00279023	0.000404245
-0.000399401	0	0.000798802	0.000806452	0.0015992	0.000796416	0.00119522	-0.000802407	0	-0.000399202	-0.00199302	0
0.000399401	-0.0003996	0.001997	0.00120968	0.001999	0.00159283	0.000796813	-0.000401204	-0.00119641	-0.000798403	-0.00159442	0.000404245
0.000399401	-0.000799201	0.0011982	0.000806452	0.0011994	0.00119462	0.00119522	-0.00120361	-0.000398804	-0.00159681	-0.00239163	0.00121273
0.000399401	0	0	0.000806452	0.0007996	0.000796416	0.000398406	0	-0.000797607	-0.000798403	-0.00239163	0.000808489
-0.000399401	-0.0003996	0.000798802	0.000403226	0.0011994	-0.000796416	0.00199203	-0.00160481	-0.000398804	0	-0.00239163	0.000404245
0	-0.0003996	0.001997	0.000806452	0.0003998	0.00199104	0.00119522	0.000401204	-0.00119641	-0.000798403	-0.00199302	0.00161698
0.0011982	-0.0003996	0.001997	0.000403226	0.0015992	0.000796416	0.000796813	0	0	-0.00159681	-0.00239163	0.000404245
0	-0.0003996	0.0015976	0.00120968	0.0011994	0.00159283	0.000796813	-0.000401204	-0.000398804	-0.0011976	-0.00358744	0.000404245
0.0011982	-0.0003996	0.000798802	0.000806452	0.0015992	0.00159283	0.00119522	-0.00120361	-0.000797607	-0.000798403	-0.00239163	0.000808489
-0.000399401	-0.0003996	0.000798802	0.00120968	0.001999	0.00159283	0.000398406	-0.000401204	0	-0.0011976	-0.00199302	-0.000404245
-0.000798802	-0.000799201	0.001997	0.00120968	0	0.00119462	0.00119522	-0.000802407	-0.000797607	-0.000399202	-0.00119581	0.00121273
0.000399401	0.0003996	0.000399401	0.000806452	0.0011994	0.000398208	0.00119522	-0.000401204	-0.000398804	-0.00159681	-0.00239163	0.00121273
-0.000399401	-0.0011988	0.0015976	0.000806452	0.001999	0.000398208	0.00119522	-0.000802407	-0.000797607	-0.0011976	-0.00239163	0.00121273
0.000399401	0.0003996	0.001997	0.000403226	0.0011994	0.00159283	0.000398406	-0.00160481	0	-0.0011976	-0.00159442	-0.000404245
0	-0.000799201	0.0015976	0	0.0011994	0.000796416	0.00159363	0	-0.000398804	-0.000399202	-0.00239163	0.000404245
0.000399401	0	0.0011982	0.000806452	0.0003998	0.000796416	0.00199203	-0.00160481	-0.000797607	-0.000399202	-0.00398605	0.00121273
0	-0.0011988	0.0015976	0.0016129	0.0007996	0.00159283	0.000398406	-0.000401204	-0.000398804	-0.0011976	-0.00279023	0
0	-0.0003996	0.001997	0.000806452	0.0007996	0.00119462	0.00159363	0	-0.00119641	-0.0011976	-0.00159442	0.000404245
-0.000798802	-0.000799201	0.000399401	0.000806452	0.0003998	0.00119462	0.00119522	-0.000802407	0	-0.0011976	-0.00239163	-0.000808489
0.000798802	0	0.0015976	0.00201613	0.001999	0.000796416	0.000796813	0	-0.000398804	-0.000798403	-0.00199302	-0.000404245
-0.0011982	-0.0003996	0.0015976	0.000403226	0.0007996	0.00159283	0.00239044	-0.000802407	-0.000398804	-0.0011976	-0.00239163	-0.000404245
-0.000798802	0.000799201	0.000798802	0.00120968	0.0011994	0.000796416	0.00159363	0.000802407	-0.00159521	-0.0011976	-0.00199302	0.00121273
0	0	0.001997	0.000806452	0.0011994	0	0.00159363	0	-0.000398804	-0.000399202	-0.00199302	0
0	-0.000799201	0.001997	0.00120968	0.001999	0.00119462	-0.000398406	-0.000401204	-0.000797607	-0.0011976	-0.00239163	0
-0.000399401	-0.0003996	0.0011982	0	0.0015992	0.00159283	0.000796813	-0.00120361	0	-0.0011976	-0.00398605	0.000404245
0.000798802	0.000799201	0.000798802	0.000403226	0.0007996	0.00199104	0.00159363	-0.000802407	0	-0.000798403	-0.00358744	0.00121273
0.000399401	0	0.0015976	0.00120968	0.0003998	0.00199104	0.000796813	0.000401204	-0.000797607	-0.000399202	-0.00159442	0.000404245
0.000399401	-0.000799201	0.0015976	0.000806452	0.0011994	0.00119462	0.00159363	-0.000802407	0	-0.000399202	-0.00199302	0.000808489
0	0.0003996	0.0015976	0.000806452	0.0007996	0.000796416	0.00239044	-0.000401204	0	-0.0011976	-0.00279023	0.000404245
0	-0.0003996	0.000798802	0.0016129	0.0007996	0.00119462	0.00119522	-0.000802407	-0.000797607	-0.000798403	-0.00159442	0.00121273
-0.000798802	0	0.001997	0.000403226	0	0.00159283	0.00199203	-0.000401204	0	-0.0011976	-0.00239163	-0.000404245
-0.000798802	0	0.0015976	0.00120968	0	0.000796416	0.00199203	0	-0.00159521	-0.00199601	-0.00239163	0
-0.000798802	0	0.0011982	0.00120968	0.0007996	0.00199104	0.00199203	-0.000802407	-0.00119641	-0.00199601	-0.00279023	0.000404245
0.000399401	-0.0003996	0.000399401	0.000403226	0.001999	0.00119462	0.000796813	-0.00120361	-0.000797607	0.000399202	-0.00239163	0.000808489
-0.000399401	-0.0003996	0.000798802	0.0016129	0.001999	0.00159283	0.00159363	-0.000401204	0	-0.000399202	-0.00159442	0.000404245
-0.000399401	0.0003996	0.0015976	0.000403226	0.0011994	0.00119462	0.00159363	-0.000802407	0	-0.00159681	-0.00279023	0.000404245
-0.000798802	0.0003996	0.0015976	0.000806452	0.0011994	0.00159283	0.000796813	0	0	-0.000798403	-0.00279023	0.000808489
-0.000798802	-0.0011988	0.000798802	0.000806452	0.0015992	0.00119462	0.000796813	-0.00240722	0.000398804	-0.0011976	-0.00318884	0.000404245
0.000399401	-0.0003996	0.000399401	0.000806452	0.0003998	0.000796416	0.00239044	-0.000401204	0	-0.000798403	-0.00239163	0.00121273
-0.000399401	0	0.000399401	0.000806452	0.0015992	0.00159283	0.000796813	-0.000802407	0	-0.000399202	-0.00239163	0
-0.000798802	-0.0011988	0.0011982	0.00120968	0	0.00199104	0.000398406	0.000401204	-0.00119641	-0.00159681	-0.00239163	0
0.000399401	0.0003996	0.000399401	0.000806452	0.0007996	0.000398208	0.00159363	-0.000802407	0	-0.000399202	-0.00239163	0
0.000399401	0	0.000399401	0.000403226	0.0011994	0.00159283	0.00239044	-0.000401204	0.000398804	-0.000798403	-0.00119581	0.000808489
-0.000399401	0	0.0011982	0.0016129	0.0011994	0.000796416	0.000796813	-0.000802407	-0.000797607	-0.000798403	-0.00358744	0.000404245
0	0	0	0.00120968	0	0.00119462	0.00119522	-0.00160481	0	-0.0011976	-0.00159442	0
0	0	0.0011982	0.00201613	0.0011994	0	0.000398406	-0.000401204	-0.000398804	-0.000399202	-0.00279023	0.000404245
-0.000399401	-0.000799201	0.0015976	0.000403226	0.0011994	0	0.000796813	0	-0.000398804	-0.000399202	-0.00239163	0.000404245
0	0	0.0015976	0.000806452	0.0003998	0.00119462	0.00119522	-0.000802407	-0.000398804	-0.000399202	-0.00159442	0.00121273
-0.0015976	-0.0003996	0.0011982	0.000403226	0.0007996	0.000796416	0.00199203	-0.000401204	0	-0.00159681	-0.00239163	0.00121273
-0.000399401	0	0.0011982	0.000403226	0.0007996	0.00159283	0.000796813	-0.000401204	-0.000797607	-0.00159681	-0.00119581	0.000404245
-0.000399401	-0.0003996	0.000798802	0.000806452	0.0015992	0.000398208	0.00159363	-0.000802407	-0.000797607	-0.0011976	-0.00279023	0.000808489
0	0	0.00239641	0.000403226	0.0011994	0.00119462	0.00159363	-0.00120361	0	-0.00159681	-0.00279023	0
0	0.0003996	0.0015976	0	0.0007996	0.00159283	0.00159363	-0.00120361	-0.00199402	-0.0011976	-0.00119581	0.000404245
-0.000798802	0.0003996	0.0011982	0.000806452	0	0.00119462	0.00119522	-0.000802407	-0.000398804	-0.0011976	-0.00318884	0.000404245
-0.000399401	-0.000799201	0.000399401	0.0016129	0.0007996	0.000796416	0.00119522	-0.000401204	-0.00119641	-0.000798403	-0.00199302	0.000404245
-0.000399401	-0.0003996	0.0015976	0	0	0.00119462	0.00119522	0	-0.000398804	-0.0011976	-0.00279023	-0.000404245
0.000399401	-0.000799201	0.000399401	0.000806452	0.0007996	0.000796416	0.000398406	-0.000802407	-0.000398804	-0.00159681	-0.00279023	0.000404245
-0.000399401	0.0003996	0.000798802	0.000806452	0.0003998	0.000398208	0.00239044	-0.00160481	-0.000398804	-0.000798403	-0.00119581	-0.000404245
-0.000798802	-0.0003996	0.001997	0	0.0007996	0.000796416	0.00199203	-0.000802407	-0.00119641	-0.000798403	-0.00279023	0.000404245
0	-0.0003996	0.000798802	0.000403226	0.0015992	0.000796416	0.00159363	0.000401204	-0.00119641	-0.000399202	-0.00199302	-0.000404245
-0.000399401	0	0.001997	0.000403226	0.0011994	0.00159283	0.000398406	0.000401204	-0.000398804	-0.00159681	-0.00318884	-0.000404245
0.000399401	-0.000799201	0.000798802	0.000403226	0.0007996	0.00119462	0.00119522	-0.000802407	-0.00119641	-0.000399202	-0.00318884	0.000808489
0.000399401	-0.0003996	0.0015976	0.00120968	0.0011994	0.000796416	0.000796813	-0.000802407	-0.000398804	-0.0011976	-0.00199302	-0.000404245
-0.0011982	-0.0003996	0.0015976	0.00120968	0.0003998	0.00159283	0.000398406	-0.00120361	-0.000797607	0	-0.00199302	0.000808489
0.000399401	-0.0003996	0.0015976	0	0	0.000796416	0.00199203	-0.00120361	-0.00119641	-0.0011976	-0.00199302	0.000404245
0.000399401	-0.000799201	0.0011982	0.000806452	0.0007996	0.00119462	0.00159363	0	-0.000398804	-0.000399202	-0.00199302	0.000404245
-0.000798802	-0.0003996	0.0011982	0.000806452	0.0007996	0.00119462	0.00119522	-0.000401204	0	-0.000798403	-0.00119581	0.000808489
-0.0011982	-0.000799201	0.000399401	0.000403226	0.0007996	0.00119462	0.00119522	0	-0.000797607	-0.000399202	-0.00279023	0.000808489
-0.000798802	-0.000799201	0.0015976	0.000806452	0.0003998	0.00159283	0.00159363	0	-0.000398804	-0.000798403	-0.00239163	0.000404245
-0.000399401	0	0.0015976	0	0.0015992	0.00119462	0.00119522	-0.000401204	-0.000797607	0.000798403	-0.00358744	0.00121273
-0.000399401	-0.0003996	0.0011982	0.000806452	0	0.000796416	0.000796813	0	0.000797607	-0.0011976	-0.00279023	0
-0.000399401	0.000799201	0.001997	0.0016129	0.0007996	0.00159283	0.00159363	0.000401204	-0.000797607	-0.0011976	-0.00199302	0.000404245
-0.000798802	-0.0003996	0.001997	0.000806452	0.0015992	0.000398208	0.000796813	-0.000802407	0.000398804	0	-0.00318884	0.000404245
-0.000399401	0	0.000798802	0.000806452	0.0007996	0.000796416	0.00239044	-0.000401204	-0.000797607	-0.0011976	-0.00159442	0.000808489
0	-0.0003996	0.000798802	0.00120968	0	0.00119462	0.00159363	-0.000802407	0.000398804	-0.0011976	-0.00279023	0.00121273
0.000399401	-0.0011988	0.000399401	0.000806452	0.0015992	0.00159283	0.00199203	0	-0.000797607	-0.00199601	-0.00239163	-0.000404245
-0.000399401	0	0	0.000806452	0.0007996	0.00119462	0.00159363	-0.000401204	-0.00159521	0	-0.00119581	0.000808489
0.000798802	0.0003996	0.00239641	-0.000403226	0	0.00159283	0.00199203	-0.000802407	0.000398804	0	-0.00159442	0.00121273
0	-0.0003996	0.000798802	0.000806452	0.0007996	0.00159283	0.00199203	-0.000401204	-0.000398804	-0.000399202	-0.00199302	0
-0.000399401	-0.000799201	0.000798802	0.00120968	0.0011994	0.00119462	0.00199203	-0.00120361	0.000797607	-0.000399202	-0.00199302	0.00121273
-0.000399401	-0.0003996	0.000798802	0.000403226	0.0007996	0	0.000796813	0	0	-0.000798403	-0.00159442	0.000808489
-0.000798802	0.000799201	0.0015976	0.000806452	0.0003998	0.00159283	0.00159363	-0.00120361	0	-0.000798403	-0.00279023	-0.000808489
0.000399401	0	0.000798802	0.000403226	0.0015992	0.00238925	0.00119522	-0.00120361	0	-0.000798403	-0.00119581	0
0.000399401	-0.0003996	0.00239641	0.000806452	0.0003998	0.000796416	0.00159363	0.000802407	0	-0.00159681	-0.00199302	0.000808489
-0.000399401	0.0003996	0.0015976	0.000806452	0.0015992	0.000796416	0.00159363	-0.000802407	-0.000398804	-0.000798403	-0.00318884	0
0	0	0.000798802	0.0016129	0.0011994	0.000796416	0.00159363	0	-0.000398804	-0.000798403	-0.00199302	-0.000808489
0	0.000799201	0.0011982	0.000403226	0.0015992	0.000398208	0.000796813	-0.000401204	0.000398804	-0.000399202	-0.00159442	0.000808489
0.000798802	0.0003996	0.0011982	0.000806452	0.0011994	0.000796416	0.00119522	-0.000401204	-0.000398804	-0.00199601	-0.00239163	0.00121273
0	0	0.0015976	0.0016129	0.0015992	0.00119462	0.000796813	0.000401204	-0.000398804	-0.000399202	-0.00318884	0.000808489
-0.000399401	0	0.0015976	0.00120968	0.001999	0.00159283	0.00199203	0.000401204	0.000797607	-0.000798403	-0.00199302	0.000404245
-0.0011982	0.0003996	0.0015976	0.000806452	0.0007996	0.00159283	0.00159363	0.000401204	0	-0.000399202	-0.00279023	0
0	0.0003996	0.000798802	0.000806452	0.0015992	0.000398208	0.00119522	-0.000401204	-0.000398804	-0.0011976	-0.00199302	0
0.000399401	-0.0003996	0.0015976	0.000403226	0.0011994	0.00159283	0.00119522	-0.000802407	0.000797607	-0.000798403	-0.00239163	0.000404245
0	-0.000799201	0.00279581	0.00120968	0.0007996	0.00278746	0.00119522	-0.000401204	0	-0.000399202	-0.00279023	0
0.000798802	0.000799201	0.000798802	0.00120968	0.0015992	0.000796416	0.00278884	0.00120361	-0.000398804	-0.000399202	-0.00119581	0
0.000399401	0	0.000798802	0.0016129	0.0007996	0.00238925	0.000398406	-0.00120361	0	-0.000399202	-0.00159442	-0.000404245
0	-0.0003996	0.0015976	0.000403226	0.001999	0.00119462	0.00199203	-0.00120361	-0.000398804	-0.000798403	-0.00239163	0.00202122
-0.000399401	-0.0003996	0.000798802	0.00120968	0.0015992	0.00159283	0.00199203	-0.000802407	0.000398804	-0.000399202	-0.00199302	-0.000404245
0.000798802	-0.0003996	0.00239641	0	0.0015992	0.000796416	0.00119522	0.00120361	0.000398804	-0.0011976	-0.00239163	0.000808489
0	-0.000799201	0.0015976	0.000806452	0.0011994	0.00159283	0.00119522	0	0.000797607	0.000399202	-0.00239163	0.000404245
0	0	0.0011982	0.000806452	0.001999	0.00199104	0.00159363	0	-0.000797607	-0.0011976	-0.00199302	0.00121273
0.000798802	0.000799201	0.0015976	0.000806452	0.0015992	0.000796416	0.00239044	-0.000401204	-0.000797607	-0.0011976	-0.00239163	-0.000404245
-0.000798802	-0.0003996	0.0015976	0.000403226	0.0015992	0.00159283	0.00119522	-0.000802407	0	-0.000798403	-0.00159442	0.000808489
0.000798802	-0.0003996	0.001997	0.000806452	0.0007996	0.00119462	0.00199203	-0.000401204	-0.000797607	0.000399202	-0.00239163	0.000404245
0.000399401	0.0011988	0.0015976	0.00120968	0.0007996	0.00119462	0.00159363	-0.000401204	0	-0.0011976	-0.00239163	0.00121273
0.000399401	0.000799201	0.00239641	0.00120968	0.0011994	0.00159283	0.00199203	0	0.000398804	-0.0011976	-0.00199302	0
0.000399401	-0.000799201	0.0015976	0.000403226	0.001999	0.00119462	0.000398406	-0.000401204	0	-0.00159681	-0.00199302	0.000404245
0.000399401	-0.0003996	0.0015976	0.0016129	0.0007996	0.00119462	0.000398406	-0.000401204	0	-0.000399202	-0.00279023	0.000404245
-0.000798802	-0.0003996	0.0015976	0.0016129	0.0011994	0.000796416	0.00159363	0.000401204	0.000797607	-0.000399202	-0.00199302	0.000404245
0.000798802	0.000799201	0.00239641	0.00120968	0.001999	0.000796416	0.00159363	-0.00120361	-0.000797607	-0.00159681	-0.00199302	0.000808489
0	0	0.0015976	0	0.0011994	0.00119462	0.00119522	-0.00120361	-0.000398804	-0.000798403	-0.00159442	0.000404245
0	0.000799201	0.0011982	0.000806452	0.0011994	0.00119462	0.00159363	-0.000401204	0	-0.000399202	-0.00279023	0
-0.000399401	0.0011988	0.000399401	0.000403226	0.0007996	0.000398208	0	-0.00120361	-0.000398804	-0.000798403	-0.00239163	0.000404245
0.000399401	0.0003996	0.00239641	0	0.0015992	0.00238925	0.00159363	-0.000802407	-0.00159521	-0.0011976	-0.00239163	0.000808489
0	-0.000799201	0.001997	0.000403226	0.0011994	0.00159283	0	0	0	-0.0011976	-0.00279023	-0.000404245
-0.0011982	0.0003996	0.000798802	0.00120968	0.0015992	0.00119462	0.000398406	-0.000401204	-0.000797607	-0.000798403	-0.00239163	0.000404245
0.000399401	0.000799201	0.001997	0.000403226	0.0003998	0.000796416	0.00119522	0	-0.000398804	-0.000399202	-0.00159442	0
-0.000798802	0	0.0015976	0.000806452	0.0015992	0.00278746	0.000796813	-0.000802407	-0.000398804	0	-0.00279023	0.000808489
0.000399401	0	0.0015976	0.000806452	0.0007996	0.000796416	0.00119522	-0.00120361	0	-0.000399202	-0.00119581	0.00121273
0	-0.0003996	0.0015976	0.000403226	0.0003998	0.00119462	0.00119522	-0.000401204	-0.00119641	-0.000399202	-0.00239163	0.000808489
-0.0011982	0.0003996	0.0015976	0.0016129	0.0011994	0.00199104	0.00159363	-0.00160481	-0.000398804	0	-0.00279023	0
-0.000399401	0.000799201	0.0015976	0.0016129	0.0011994	0.00159283	0.00199203	-0.000401204	-0.000398804	-0.000399202	-0.00199302	0.00161698
0.000399401	0.000799201	0.0015976	0.000806452	0.0003998	0.00119462	0.00119522	-0.000802407	0.000398804	-0.000798403	-0.00279023	0
-0.000399401	0	0.0011982	0.000806452	0.001999	0.00199104	0.00159363	0	0.000797607	-0.000399202	-0.00239163	0.000808489
0.000798802	0.000799201	0.0011982	0.000403226	0.0015992	0.00159283	0.00199203	-0.000802407	-0.00119641	-0.000399202	-0.00239163	0.000404245
0	0.000799201	0.0011982	0	0.0015992	0.00199104	0.00159363	-0.000802407	-0.000797607	0	-0.00279023	-0.000808489
0.000798802	0	0.0015976	0.000403226	0.0015992	0.000398208	0.00278884	0	0	-0.000798403	-0.00318884	0.00121273
0	0	0.00239641	0	0.0011994	0.00159283	0.00199203	-0.00200602	-0.000398804	-0.000399202	-0.00119581	0.000404245
0	-0.0003996	0.0015976	0.00120968	0.001999	0.00199104	0.000398406	-0.000802407	-0.000398804	-0.000798403	-0.00159442	0.000404245
0	0.000799201	0.0015976	0.00120968	0.0011994	0.00119462	0.00119522	-0.000802407	-0.000398804	-0.0011976	-0.00159442	0
0	-0.0003996	0.0011982	0.0016129	0.0011994	0.00199104	0.00119522	0.000802407	-0.000398804	-0.0011976	-0.00279023	0.000404245
-0.000399401	0.0003996	0.001997	0.0016129	0.0011994	0.00119462	0.00119522	0.000401204	-0.000398804	0	-0.00318884	0.000404245
0	-0.000799201	0.000798802	0.0016129	0.001999	0.00159283	0.000398406	-0.000802407	0.000398804	0	-0.00239163	0.000808489
0	0	0.001997	0.00120968	0.0015992	0.00238925	0.00278884	-0.000802407	0.000797607	-0.0011976	-0.00279023	0
0.0011982	-0.0003996	0.0015976	0.00120968	0.0015992	0.00119462	0.00119522	-0.000802407	-0.000398804	-0.000798403	-0.00199302	0.000808489
-0.000399401	0.000799201	0.0015976	0.000806452	0.0011994	0.000796416	0.000796813	-0.00120361	0.000398804	-0.000798403	-0.00239163	0.00121273
0	0	0.001997	0.00120968	0.0007996	0.00119462	0.000796813	-0.000401204	-0.000398804	-0.000798403	-0.00279023	0.00121273
0.0011982	-0.000799201	0.0015976	0.00120968	0.001999	0.00159283	0.00199203	-0.000401204	0.000797607	-0.0011976	-0.00159442	0.000404245
0.000399401	0.000799201	0.001997	0.000806452	0.0011994	0.00119462	0.000796813	-0.00160481	-0.000797607	-0.00199601	-0.00239163	0.000404245
-0.000399401	0	0.000798802	0.00201613	0.0007996	0.00119462	0.000398406	-0.000401204	-0.000398804	-0.0011976	-0.00199302	0.000808489
0.000399401	0.000799201	0.0015976	0.0016129	0	0.00159283	0.00159363	-0.000401204	-0.000797607	-0.0011976	-0.00199302	0.000808489
0.000399401	0.0003996	0.0011982	0	0.0011994	0.000796416	-0.000398406	-0.00120361	0.000398804	-0.00159681	-0.00318884	0.000808489
-0.000399401	0.000799201	0.0015976	0.000806452	0.0015992	0.000796416	0.00199203	-0.00120361	-0.00119641	-0.0011976	-0.00239163	0.000404245
0.000399401	0.000799201	0.0011982	0.000806452	0.0015992	0.000796416	0.00159363	0	-0.000797607	-0.0011976	-0.00119581	0.000404245
-0.000399401	0.0003996	0.0015976	0.000806452	0.0003998	0.000796416	0.00119522	-0.000802407	0	-0.000798403	-0.00279023	0.00121273
0	-0.000799201	0.001997	0.00120968	0.0015992	0.000796416	0.00119522	0	0	-0.000399202	-0.00239163	0.00202122
0.000798802	0	0.000399401	0.00201613	0.0007996	0.000796416	0.00159363	-0.000802407	0	-0.000399202	-0.00239163	0
0	0.0011988	0.0015976	0.00201613	0.001999	0.00119462	0.00119522	-0.000802407	-0.000398804	-0.0011976	-0.00199302	0
-0.000399401	-0.000799201	0.0011982	0.000403226	0.0023988	0.000796416	0.00119522	-0.00160481	-0.000398804	-0.000399202	-0.00279023	0.000404245
0.000399401	0.0003996	0.0015976	0.00120968	0.0015992	0.000796416	0.00119522	0	0	-0.000798403	-0.00239163	0.000404245
-0.000399401	0.0003996	0.001997	0.00120968	0.0007996	0.000796416	0.00159363	-0.000401204	-0.000398804	0.000399202	-0.00079721	0.000808489
0	0.000799201	0.0015976	0.0016129	0.0007996	0.000796416	0.00119522	-0.000802407	0.000398804	0	-0.00199302	0
0	0	0.0015976	0.0016129	0.001999	0.000796416	0.00199203	0	0	0.000399202	-0.00159442	0
0.000399401	0.000799201	0.001997	0.000806452	0.0015992	0.00238925	0.00159363	-0.000401204	0.00119641	-0.0011976	-0.00199302	0.00121273
0.000798802	0	0.0015976	0	0.0027986	0.00159283	0.00159363	0	-0.000398804	-0.000399202	-0.00159442	0.000808489
0.0015976	0	0.0015976	0.00120968	0.0011994	0.000398208	0.00159363	-0.00120361	0	-0.000798403	-0.00199302	-0.000404245
0.0011982	-0.000799201	0.000798802	0.000403226	0.0015992	0.00119462	0.00119522	-0.000802407	-0.00119641	0	-0.00199302	0.000808489
0	-0.0003996	0.0011982	0.00120968	0.0011994	0.00159283	0.00159363	0	0	-0.00239521	-0.00159442	0.000808489
0	0	0.0015976	0.000403226	0.0007996	0	0.00199203	0	-0.000398804	-0.000399202	-0.00119581	0
0	-0.000799201	0.0011982	0.00120968	0.0011994	0.00159283	0.000796813	-0.000401204	-0.00119641	-0.000798403	-0.00119581	-0.000808489
-0.000399401	-0.0003996	0.0011982	0.000806452	0.0023988	0.00119462	0.00239044	0	-0.000398804	0	-0.00358744	0.00161698
-0.000399401	0.0003996	0.0011982	0.0016129	0.0011994	0.000796416	0.00119522	-0.00120361	-0.000797607	-0.0011976	-0.00199302	0.000808489
-0.000399401	0.0003996	0.001997	0.000403226	0	0.000398208	0.000796813	-0.000802407	-0.000398804	-0.000399202	-0.00199302	0.000808489
0.000399401	-0.0003996	0.0015976	0.000806452	0.0007996	0.00119462	0.000796813	0	0.000398804	-0.0011976	-0.00199302	0
-0.000399401	0.0003996	0.0015976	0.0016129	0.001999	0.00119462	0.00119522	-0.000401204	-0.00159521	-0.000798403	-0.00279023	0.000808489
0	0.0003996	0.0015976	0.000403226	0.001999	0.00199104	0.00159363	-0.000802407	-0.000398804	-0.000399202	-0.00119581	0.000404245
0.000399401	0.0003996	0.000399401	0.00120968	0.0015992	0.00159283	0.00159363	0	0.000797607	-0.00159681	-0.00199302	0.00121273
0.000399401	0.0003996	-0.000399401	0.00120968	0.0027986	0.00238925	0.00119522	-0.00120361	-0.000398804	-0.000798403	-0.00159442	0
0.000399401	-0.000799201	0.0015976	0.0016129	0.0007996	0.00159283	0.000796813	-0.000401204	-0.000398804	-0.000798403	-0.00159442	0.000404245
0.000399401	-0.0003996	0.0011982	0.00120968	0.0023988	0.000796416	0.000398406	-0.000401204	-0.000797607	-0.0011976	-0.00199302	0.00161698
0.000798802	-0.0003996	0.000798802	0.000806452	0.0015992	0.00159283	0.00119522	-0.000401204	0	-0.0011976	-0.00199302	0.000808489
0.000399401	0.0003996	0.000798802	0.00120968	0.0003998	0.00159283	0.00119522	0.000401204	-0.000797607	-0.000798403	-0.00279023	0.00121273
0.0011982	0	0.0011982	0.000806452	0.0007996	0.00199104	0.00199203	0	-0.000797607	-0.000399202	-0.00199302	0
0.0011982	-0.000799201	0.0011982	0.000806452	0.0011994	0.000796416	0.00119522	-0.000802407	0.000398804	-0.000399202	-0.00239163	0
-0.000399401	0.000799201	0.00239641	0	0.0011994	0.00159283	0.00119522	0	-0.000398804	-0.0011976	-0.00159442	0
0.000399401	0.0003996	0.0011982	0.000403226	0.001999	0.00159283	0.00239044	-0.000401204	-0.000797607	-0.00239521	-0.00239163	0.000404245
0	0	0.000399401	0.0016129	0.0011994	0.00159283	0.000398406	-0.000401204	0	-0.0011976	-0.00358744	-0.000404245
0.000798802	0.0003996	0.000798802	0.000806452	0.0015992	0.000398208	0.000796813	-0.000401204	0	-0.00159681	-0.00239163	0
0.000798802	0.0003996	0.0011982	0.000403226	0.0007996	0.00119462	-0.000398406	-0.00120361	-0.000398804	-0.00159681	-0.00239163	-0.000404245
0.000399401	0.0003996	0.0011982	0.000806452	0	0.000398208	0.00159363	-0.000802407	0	-0.00199601	-0.00119581	0.000404245
-0.000399401	0	0.0011982	0.000403226	0.001999	0.000796416	0.00119522	0.000401204	0	-0.000399202	-0.00279023	0.000404245
0	-0.0003996	0.000399401	0.00201613	0.0011994	0.000796416	0.00119522	0.000802407	0	-0.00159681	-0.00159442	0
-0.000399401	0.0003996	0.0015976	0.0016129	0.0007996	0.00119462	0.00199203	-0.000401204	-0.000398804	-0.00239521	-0.00119581	-0.000404245
0	0	0.0011982	0.000806452	0.0015992	0.000398208	0.00159363	-0.000802407	-0.000398804	-0.0011976	-0.00199302	0.000808489
-0.000399401	0	0.0011982	0.000806452	0.0015992	0.00159283	0.00159363	0	0.000398804	-0.0011976	-0.00279023	0.000404245
0	-0.0003996	0.00239641	0.00120968	0.001999	0.00119462	0.00119522	-0.000802407	-0.000797607	-0.00159681	-0.00239163	0.000808489
0.000798802	0.000799201	0.000798802	0.00201613	0.0011994	-0.000398208	0.00119522	-0.000401204	0.000398804	-0.000798403	-0.00199302	0.000404245
0	0	0.000798802	0.0016129	0.001999	0.000398208	0.00119522	-0.000401204	-0.000398804	-0.00199601	-0.00279023	0.000808489
-0.000798802	-0.0003996	0.0011982	0.000806452	0.0007996	0.00159283	0.00119522	-0.00120361	0.000398804	-0.0011976	-0.00119581	-0.000404245
0.000399401	0	0.0015976	0.000806452	0.0011994	0.00119462	0	-0.000802407	-0.000398804	-0.00199601	-0.00239163	0.000404245
0.000798802	-0.000799201	0.0011982	0	0.0015992	0.00238925	0.00119522	-0.000802407	-0.00119641	-0.000798403	-0.00239163	0.00161698
0.000399401	0.0003996	0.0015976	0.000403226	0.0011994	0.000796416	0.00239044	0	-0.000797607	-0.000399202	-0.00239163	0.000808489
0.000399401	0	0.000798802	0	0.0011994	0.00199104	0.00119522	-0.000401204	0	-0.00159681	-0.00159442	0.00202122
-0.000798802	0	0.0015976	0.0016129	0.0007996	0.00159283	0.00119522	-0.000401204	-0.000398804	-0.0011976	-0.00199302	0.000404245
-0.000399401	-0.000799201	0.00279581	0.000403226	0.0011994	0.00358387	0.00119522	-0.000401204	0	-0.0011976	-0.00318884	0.000404245
0	0.0003996	0.000798802	0.000806452	0.0011994	0.00159283	0	0	0	-0.00159681	-0.00199302	-0.000404245
0.000399401	0.000799201	0.0011982	0.000806452	0.0007996	0.00159283	0.00119522	0.000401204	-0.000398804	-0.0011976	-0.00239163	0.000404245
-0.000399401	-0.0003996	0.000399401	0.000403226	0.0011994	0.00119462	0.00199203	0	-0.00159521	-0.00159681	-0.00199302	0.000808489
-0.000399401	0.0011988	0.001997	0.0016129	0.001999	0.00159283	0.00119522	-0.000401204	-0.000797607	-0.0011976	-0.00358744	0.000808489
-0.000399401	-0.000799201	0.0011982	0.00120968	0.001999	0.00119462	0.000796813	-0.000802407	-0.000797607	-0.00239521	-0.00199302	0.000404245
0.000798802	0.000799201	0.000798802	0.00120968	0.0011994	0.000796416	0.000398406	0	-0.000797607	-0.00159681	-0.00199302	0
0.000798802	0	0.000798802	0.00120968	0.0011994	0.00119462	0.000796813	-0.00120361	-0.000797607	-0.0011976	-0.00318884	0.000404245
-0.000798802	0.0003996	0.000798802	0.000403226	0.0011994	0.00119462	0.000796813	-0.000802407	-0.000797607	-0.00239521	-0.00239163	0.000404245
-0.000399401	-0.0011988	0.000798802	0.000806452	0.0007996	0.000398208	0.00119522	0.000802407	0.000398804	-0.00159681	-0.00279023	-0.000404245
0.000798802	0	0.000399401	0.000806452	0.0023988	0.00199104	0.00119522	-0.000802407	-0.000398804	-0.00159681	-0.00239163	0.000808489
0.000399401	0	0.000399401	0.000403226	0.0007996	0.00159283	0.00199203	-0.00200602	0	-0.00199601	-0.00199302	0.000404245
0.000399401	0	0.000798802	0.000806452	0.0003998	0.000796416	0.00119522	0.000401204	-0.00119641	-0.00279441	-0.00199302	0.000808489
-0.000399401	0	0.00239641	0.0016129	0.0023988	0.00159283	0.00159363	-0.00120361	-0.000797607	-0.00199601	-0.00318884	-0.000404245
0.000399401	-0.000799201	0.0015976	0.000806452	0.001999	0.000398208	0.00159363	0	0	-0.00239521	-0.00199302	0
-0.000399401	-0.000799201	0	0.000806452	0.0003998	0.000398208	0.000796813	-0.00120361	-0.00159521	-0.0011976	-0.00239163	-0.000404245
0	0	0.0015976	0.000806452	0.0011994	0.00119462	0.00119522	0.000401204	-0.000797607	-0.00239521	-0.00159442	-0.000404245
0.000399401	-0.0003996	0.0011982	0	0.0003998	0.00119462	0.00119522	-0.00160481	0	-0.000798403	-0.00279023	0.000808489
0.0011982	-0.0003996	0.0015976	0.000403226	0.0023988	0.000398208	0.00159363	-0.00160481	-0.000797607	-0.0011976	-0.00199302	0.00121273
-0.000399401	-0.000799201	0.0015976	0.000806452	0.001999	0.00119462	0.00119522	-0.000401204	-0.00159521	-0.00159681	-0.00279023	0.00121273
-0.000798802	0	0.000798802	0.00120968	0.001999	0.000796416	0.00199203	0.000401204	-0.000797607	-0.00159681	-0.00159442	-0.000404245
0	0	0	0.0016129	0.0011994	0.00119462	0.00159363	-0.00120361	-0.000398804	-0.0011976	-0.00199302	0
-0.0011982	-0.000799201	0.000798802	0.000403226	0.0011994	0	0.00119522	-0.000802407	-0.000797607	-0.000798403	-0.00199302	0
0	0	0.0011982	0.0016129	0.0003998	0.00119462	0	0.000401204	-0.000398804	-0.00159681	-0.00279023	0.000808489
0	0.0003996	0.0011982	0.0016129	0.0007996	0.000796416	0.00159363	-0.000401204	0	-0.00279441	-0.00159442	-0.000808489
-0.000399401	-0.000799201	0.000798802	0.000403226	0.001999	0.000796416	0.00239044	0.000401204	-0.000797607	-0.00279441	-0.00199302	0.000808489
0	-0.0003996	0.0011982	0.000806452	0.0007996	0.00159283	0.00119522	-0.00120361	-0.000398804	-0.0011976	-0.00159442	0.000404245
-0.000798802	0.0003996	0.0015976	0.00120968	0.0011994	0.00159283	0.00199203	0	-0.000797607	-0.000399202	-0.00159442	0.000404245
0.000399401	-0.0003996	0	0.000403226	0.0007996	0.00159283	0.000796813	-0.000401204	-0.000797607	-0.00159681	-0.00199302	0.000404245
0.000798802	-0.0003996	0.000798802	0.000806452	0.0011994	0.00119462	0.00119522	-0.000802407	-0.000398804	-0.00159681	-0.00159442	0
0	-0.000799201	0.0011982	0.00120968	0.0007996	0.00199104	0.00159363	0.000401204	-0.00119641	-0.0011976	-0.00199302	0.000808489
0	0.000799201	0.0011982	0.000403226	0.0011994	0.000796416	0	-0.000802407	-0.000398804	-0.000399202	-0.00199302	0.000808489
0.000399401	0	0.000798802	0.000403226	0.0011994	0.00119462	0.00159363	-0.000401204	-0.000398804	-0.0011976	-0.00199302	0.00121273
0	-0.0003996	0.0011982	-0.000403226	0.0015992	0.000796416	0.00119522	0.000401204	-0.00159521	-0.00239521	-0.00199302	0.000808489
0.000399401	0	0.0015976	0.00120968	0.001999	0.00119462	0.00199203	0	-0.00159521	-0.000798403	-0.00318884	0.000404245
-0.000399401	-0.0003996	0.000399401	0.000806452	0.001999	0.000398208	0.00119522	0	-0.000398804	-0.0011976	-0.00239163	0
-0.000798802	-0.0003996	0.0011982	0.0016129	0.0015992	0.000796416	0.00199203	-0.000401204	0	-0.0011976	-0.00239163	0
0	0	0.000798802	0.0016129	0.0003998	0.000796416	0	-0.00120361	0	-0.000399202	-0.00239163	-0.000404245
0.0011982	0	0.0011982	0.000403226	0.0011994	0.00119462	0.000796813	-0.000401204	-0.00159521	0	-0.00159442	0.000404245
-0.000399401	0	0.0015976	0.0016129	0.0003998	0.00199104	0.00159363	-0.000401204	0	-0.000399202	-0.00199302	0
0	0	0.0011982	0	0.0011994	0.00119462	0.00119522	0	-0.000797607	0.000399202	-0.00279023	-0.000404245
0	-0.0003996	0.000798802	0.000403226	0.0011994	0.00199104	0.00199203	-0.000401204	-0.00159521	-0.000798403	-0.00199302	0.000404245
-0.000399401	0	0.0015976	0.000806452	0	0.00159283	0.000796813	0	-0.000797607	0.000798403	-0.00159442	0
-0.000798802	-0.0003996	0.0015976	0.0016129	0.0007996	0.000796416	0.00199203	0.000401204	0	0.0011976	-0.00279023	-0.000404245
-0.000798802	0.0011988	0.001997	0.000403226	0.001999	0.00159283	0.00159363	0	0	0	-0.00239163	0.000404245
-0.000399401	-0.0003996	0.000798802	0.000403226	0.0007996	0.000398208	0.000796813	-0.00120361	-0.000398804	0.0011976	-0.00199302	0.00161698
0.0015976	0.0003996	0.0015976	0.000806452	0.0007996	0.000398208	0.00119522	-0.000401204	-0.00159521	0.000399202	-0.00358744	0.000808489
0.000399401	-0.0003996	0.000798802	0.000806452	0.0015992	0.000398208	0.000796813	-0.000802407	-0.00119641	0.0011976	-0.00239163	0
-0.000798802	-0.0011988	0.0011982	0.000806452	0.0011994	0.00238925	0.00159363	-0.00160481	0	0.00159681	-0.00159442	0
-0.000798802	0.0003996	0	0.000403226	0.0023988	0.000796416	0.000398406	-0.00200602	-0.000797607	0.000399202	-0.00279023	0.000404245
0.000399401	-0.0011988	0.000798802	0	0.0011994	0.00199104	0.000398406	-0.000401204	-0.000398804	0	-0.00279023	0.000404245
-0.0011982	0.0003996	0.0015976	0.00120968	0.0023988	0.00199104	0.00159363	0.000401204	-0.00119641	0	-0.00279023	-0.000404245
0.000399401	-0.0003996	0.001997	0.000806452	0.0015992	0.00278746	0.000796813	-0.000401204	-0.000797607	-0.000798403	-0.00318884	0
-0.000798802	-0.000799201	0.000798802	0	0.001999	0.000398208	0.00239044	-0.000401204	-0.000797607	0	-0.00199302	0.000404245
-0.000399401	-0.0015984	0.001997	0.00120968	-0.0003998	0	0.00199203	-0.000802407	-0.00119641	0	-0.00159442	-0.000808489
-0.000399401	0.0003996	0.0015976	0.000806452	0.0011994	0.000796416	0.00119522	-0.000401204	0	0	-0.00199302	0.000404245
-0.000798802	0.000799201	0.00239641	0.000403226	0.0023988	0.00119462	0.000796813	-0.00120361	-0.00119641	-0.000399202	-0.00239163	0.000404245
-0.000798802	0	0.001997	0	0.0003998	0.00119462	0.00199203	-0.000401204	-0.00159521	-0.0011976	-0.00398605	-0.000404245
0.000399401	0.0011988	0.0011982	0.000403226	0.0007996	0.00159283	0.00199203	-0.000401204	-0.000797607	-0.0011976	-0.00279023	0.000808489
0.000798802	0.0015984	0.000798802	0.00201613	0.0007996	0.00119462	0	-0.000802407	-0.000797607	-0.000399202	-0.00199302	0.000808489
-0.000399401	0	0.0011982	0	-0.0003998	0.000796416	0.00159363	-0.000802407	-0.00119641	-0.00239521	-0.00279023	0.00121273
0.0011982	0.0003996	0.0011982	0	0.0011994	0.000796416	0.00159363	-0.000401204	-0.00119641	-0.00159681	-0.00239163	0.000808489
0	-0.000799201	0.0011982	0.000403226	0.0011994	0.00199104	0.00119522	-0.00200602	-0.000797607	-0.00239521	-0.00438465	0.000404245
-0.0011982	-0.0003996	0.001997	0	0.001999	0.00119462	0.000796813	0	0	-0.00239521	-0.00199302	0
0	-0.0003996	0.0011982	0.00201613	0.0003998	0.00159283	0.000796813	0.000401204	-0.00119641	-0.00279441	-0.00358744	0.000808489
0.000399401	-0.000799201	0.0015976	0.0016129	0.0007996	0.000796416	0.00119522	-0.000802407	0	-0.00359281	-0.00239163	0.000808489
-0.000399401	0	0.0011982	0.000403226	0.0011994	0.000796416	0.000796813	0	-0.000797607	-0.00399202	-0.00199302	0
0.000798802	-0.0003996	0.0015976	0.000403226	0.0011994	0.00159283	0.00199203	-0.000802407	-0.000797607	-0.00239521	-0.00279023	-0.000404245
0.000798802	0	0.0015976	0.0016129	0.0011994	0.000398208	0.00239044	-0.00160481	-0.00119641	-0.00359281	-0.00438465	0.000808489
0	0.000799201	0.000798802	0.000403226	0.0011994	0.000796416	0.00159363	-0.000802407	-0.000797607	-0.00319361	-0.00279023	0.000404245
0	-0.000799201	0.000798802	0	0.0011994	0.000398208	0.000796813	0	0.000797607	-0.00359281	-0.00279023	-0.00121273
-0.000399401	-0.0003996	0.0011982	0.000806452	0.0011994	0.00119462	0.00119522	-0.000802407	-0.00199402	-0.00279441	-0.00358744	0
0.000399401	-0.0003996	0.0015976	0.000403226	0.0007996	0.00119462	0.00159363	-0.000802407	0	-0.00199601	-0.00279023	0.000404245
0	-0.000799201	0.0015976	0.0016129	0.0011994	0.00159283	0.000398406	-0.000401204	-0.000398804	-0.00199601	-0.00358744	0
0	0.0003996	0.000798802	0.00120968	0.0003998	0.00159283	0.00239044	-0.000401204	-0.000797607	-0.00159681	-0.00279023	0.000808489
0.000399401	0	0.001997	0.00120968	0.0003998	0.00119462	0.00159363	-0.000401204	-0.000797607	-0.00279441	-0.00239163	-0.000404245
0	-0.000799201	0.0011982	0.000806452	0.0007996	-0.000398208	0.000796813	0.000802407	-0.00119641	-0.00199601	-0.00159442	0.000404245
0.000798802	0.0003996	0.000399401	0.000403226	0.0007996	0.00159283	0.00159363	-0.000401204	-0.00159521	-0.00279441	-0.00199302	-0.000404245
0	0	0.0011982	0.000403226	0.0011994	0.00119462	0	0.000802407	0.000398804	-0.00159681	-0.00239163	0.000404245
0.000798802	0.0003996	0.000798802	0.000806452	0.0015992	0.00119462	0.00159363	-0.00120361	-0.000797607	-0.00279441	-0.00279023	0.000404245
-0.000399401	-0.0003996	0.000798802	0.000806452	0.0003998	0.00119462	0.000796813	-0.000401204	-0.00119641	-0.00199601	-0.00279023	0
0	-0.0003996	0.000399401	0.000806452	0.0007996	0.00119462	0.00199203	-0.000401204	-0.00159521	-0.00239521	-0.00318884	0
0.000399401	-0.000799201	0.0011982	0.00120968	0.0007996	0.000398208	0.00278884	-0.000401204	-0.000797607	-0.00359281	-0.00318884	0.000808489
0.000399401	-0.0003996	0.000399401	0.000403226	0.0015992	0.00119462	0.000398406	-0.000401204	-0.00199402	-0.00319361	-0.00318884	-0.000404245
0	0	0.001997	0.00120968	0	0.000796416	0.00119522	0	-0.000797607	-0.00279441	-0.00318884	0.000404245
0.000399401	0	0.001997	0.0016129	0.001999	0	0.000796813	0	-0.000797607	-0.00199601	-0.00279023	0.000404245
0	0	0.0011982	0.00120968	0.0007996	0.000796416	0.000398406	0	-0.000797607	-0.00239521	-0.00199302	0.000404245
0.000399401	0.0003996	0.001997	0.00120968	0.0027986	0.00119462	0.00199203	-0.000401204	-0.000797607	-0.00239521	-0.00279023	0
0.000399401	0.0003996	0.001997	0.0016129	0.0011994	0.000796416	0.00199203	0	-0.000797607	-0.00279441	-0.00159442	0
0	-0.000799201	0.00279581	0.0016129	0	0.000398208	0.00159363	-0.000802407	-0.00119641	-0.00159681	-0.00279023	0.000404245
0.000399401	0	0.0015976	0.000806452	0.0015992	0.00159283	0.00199203	0	-0.000797607	-0.00359281	-0.00239163	-0.000404245
0	-0.000799201	0.0011982	0.00120968	0.0015992	0.00159283	0.000796813	-0.000401204	-0.000398804	-0.0011976	-0.00318884	0
0.000399401	0	0.0011982	0.000403226	0.0011994	0.00159283	0.00119522	0	-0.000398804	-0.00159681	-0.00239163	0.000404245
0.000399401	0.000799201	0.0011982	0.0016129	0.0003998	0.000398208	0.000796813	-0.000401204	-0.000797607	-0.00199601	-0.00279023	0.000808489
-0.000399401	-0.0011988	0.000798802	0.000806452	0.0027986	0.00159283	0.000796813	-0.000401204	-0.00119641	-0.0011976	-0.00119581	0.000808489
-0.000399401	0.000799201	0.000798802	0.000806452	0.001999	0.000796416	0.00159363	-0.000802407	-0.00119641	-0.00159681	-0.00398605	0
0.000399401	-0.0003996	0.0015976	0	0.0003998	0.000398208	0.000796813	-0.000401204	-0.000398804	-0.00239521	-0.00199302	0.000404245
-0.000798802	0.0003996	0.0015976	0.00120968	0.0011994	0.00119462	0.000796813	0	-0.00119641	-0.00159681	-0.00318884	0.000808489
0.000399401	-0.0003996	0.000399401	0.00120968	0.0011994	0.000796416	0.000796813	-0.000401204	-0.000797607	-0.000798403	-0.00358744	0.000808489
-0.000399401	0.0003996	0.000798802	0.000403226	0.0003998	0.00318566	0.00159363	-0.000401204	0	-0.0011976	-0.00279023	0.00121273
-0.000399401	0	0.0015976	0.000806452	0.0015992	0.00159283	0.00159363	-0.000401204	-0.00119641	-0.0011976	-0.00279023	0.000808489
-0.000399401	-0.0003996	0.001997	0.00241935	0.0011994	0.00119462	0.00199203	-0.000401204	-0.000797607	-0.0011976	-0.00279023	0.000808489
-0.000399401	0	0.001997	-0.000403226	0.0023988	0.00199104	0.00199203	-0.000802407	-0.00159521	-0.0011976	-0.00358744	-0.000404245
-0.000798802	0	0.0015976	0.000806452	0.0003998	0.00159283	0.000796813	-0.000802407	-0.00119641	-0.0011976	-0.00358744	0.00121273
0	-0.0003996	0.00239641	0.000806452	0.0007996	0.00119462	0.000796813	-0.000802407	-0.000797607	-0.0011976	-0.00358744	0
-0.000798802	-0.0003996	0.001997	0.000806452	0.0011994	0.00119462	0.00159363	0	-0.000797607	-0.000399202	-0.00239163	0.000404245
0	0	0.0015976	0.000806452	0.0015992	0.000796416	0.00159363	-0.000802407	0	-0.000798403	-0.00199302	0.000404245
0.0015976	0	0.0015976	0.000403226	0.0015992	0.00159283	0.00119522	-0.00120361	-0.00159521	-0.000798403	-0.00159442	0.000808489
0.000798802	0	0.0011982	0.00201613	0.0007996	0.000796416	0.00159363	-0.000802407	-0.000398804	-0.0011976	-0.00239163	0.00161698
0.000399401	-0.000799201	0.0011982	0.0016129	0.0015992	0.00119462	0.000796813	0	-0.00159521	-0.000798403	-0.00159442	0
0	0	0.0011982	0.00120968	0.0011994	0.00119462	0.000796813	-0.000802407	-0.000398804	0.000399202	-0.00199302	-0.000808489
0.000399401	-0.000799201	0.0011982	0.000806452	0.0003998	0.00119462	0.00119522	0	-0.000797607	0.000399202	-0.00279023	0.000404245
-0.000399401	-0.0003996	0.000399401	0.00201613	0.0011994	0.00278746	0.000796813	-0.00200602	-0.00199402	-0.000399202	-0.00318884	0
0.000798802	0	0.001997	0.000806452	0.0015992	0.000796416	0.00119522	-0.00160481	-0.00119641	0	-0.00239163	0.00121273
-0.000399401	0.0003996	0.000798802	0.00120968	0.0011994	0.00159283	0.00199203	-0.000802407	-0.00159521	0	-0.00199302	-0.000404245
-0.000399401	-0.000799201	0.0015976	0.0016129	0.0015992	0.00159283	0.00119522	-0.000401204	-0.000797607	0.000399202	-0.00079721	0
0.000798802	-0.0003996	0.0011982	0.000806452	0.0003998	0	0.000796813	-0.000401204	0.000398804	0.000798403	-0.00239163	-0.000404245
0	0	0.001997	0.000403226	0.0011994	0.00278746	0.00119522	0	-0.00119641	-0.000798403	-0.00279023	0.00121273
0.000399401	0	0.000798802	0.00201613	0.001999	0.00159283	0.00119522	0	-0.000797607	0	-0.00199302	0.00121273
0	0	0	0.000806452	0.0023988	0.000398208	0.000796813	-0.000802407	-0.00199402	-0.000798403	-0.00199302	0.000404245
0	0	0.0011982	-0.000806452	0.0011994	0.00159283	0.00159363	0.000802407	-0.00159521	0	-0.00159442	-0.000808489
-0.0015976	0.000799201	0.001997	0.0016129	0.0011994	0.00119462	0.00119522	-0.000401204	-0.00119641	-0.000798403	-0.00159442	-0.000404245
0	0.000799201	0.000399401	0.000403226	0.0007996	0.00159283	0.00159363	-0.000401204	-0.000797607	-0.000399202	-0.00279023	0.000808489
0	-0.000799201	0.0011982	0	0.0011994	0.00119462	0.00159363	-0.00120361	-0.000398804	-0.00199601	-0.00199302	0.00121273
0	0	0.00239641	0.000806452	0.0011994	0.00159283	0.00199203	0	0	-0.00199601	-0.00159442	0.000404245
-0.000399401	-0.0003996	0.0015976	0.000806452	0.0003998	0.000398208	0.00119522	0.000401204	-0.000797607	-0.0011976	-0.00199302	0.000404245
-0.0011982	-0.0003996	0.0011982	0.000403226	0.001999	0.00119462	0.000796813	-0.000802407	0	-0.0011976	-0.00279023	0.000404245
0.0011982	-0.000799201	0.000798802	0.000403226	0.0007996	0.00159283	0.00199203	0.000401204	-0.000398804	-0.00199601	-0.00239163	0.000404245
0.000798802	0.0003996	0.0015976	0.000806452	0.0007996	0.00159283	0.00159363	0	-0.000398804	-0.00159681	-0.00279023	0.000808489
-0.000399401	-0.0003996	0.000399401	0.000403226	0.0011994	0.00199104	0.00159363	0.000401204	0	-0.00199601	-0.00279023	0.000808489
0	0	0.0015976	0.000806452	0.0015992	0.00199104	0.00159363	0	-0.000797607	-0.00199601	-0.00159442	0.000808489
0.000399401	-0.0003996	0.0015976	0.000403226	0.0003998	0.000398208	0.00159363	-0.000802407	-0.00119641	-0.00159681	-0.00239163	0.00121273
0.000399401	0	0.0011982	0.00120968	0.0007996	0.00199104	0.00199203	-0.000802407	-0.000797607	-0.00199601	-0.00239163	0
0.000798802	0	0.0015976	-0.000403226	0.0007996	0.00119462	0.00119522	-0.000401204	-0.000398804	-0.00199601	-0.00358744	-0.000404245
-0.000399401	0.0003996	0.000798802	0.000403226	0.0015992	0.00119462	0.00199203	-0.00120361	-0.00119641	-0.00279441	-0.00199302	0.00121273
0.000798802	-0.000799201	0.0011982	0.0016129	0.0011994	0.000398208	0.000398406	-0.00120361	-0.000797607	-0.00239521	-0.00279023	0.000404245
0.000399401	0.0003996	0.0015976	0.000806452	0.0007996	0.00119462	0	0	-0.00119641	-0.00199601	-0.00239163	-0.000404245
-0.000399401	0	0.0011982	0.000806452	0.001999	0.00238925	0.00159363	0.000401204	-0.00159521	-0.00159681	-0.00239163	0.00121273
0.000798802	0.0003996	0.001997	0.00241935	0.0007996	0.00119462	0	-0.00120361	-0.000797607	-0.00159681	-0.00159442	0.000404245
0.000399401	0	0.000798802	0.000806452	0.0007996	0.00119462	0.00199203	-0.000401204	-0.00159521	-0.00239521	-0.00159442	0.000404245
0.000399401	0	0.000798802	0.00120968	0.0011994	0.00159283	0.00199203	0	0	-0.00159681	-0.00199302	0.000404245
0.000399401	0	0.001997	0.000806452	0.0011994	0.00159283	0.00119522	-0.00120361	-0.000797607	-0.000798403	-0.00239163	0.00121273
-0.000399401	0.0003996	0.0015976	0.00120968	0.0023988	0.00119462	0.000796813	-0.000802407	-0.00119641	-0.000399202	-0.00279023	0.000404245
-0.000399401	0	0.0015976	0.00120968	0.001999	0.000398208	0.00119522	0.000401204	-0.00119641	-0.00159681	-0.00279023	-0.000404245
0.000399401	0.0003996	0.0011982	0.000806452	0.0023988	0.00119462	0.00199203	0.000401204	-0.000398804	-0.0011976	-0.00239163	0.000808489
0.000399401	0	0.0011982	0.000403226	0.0003998	0.00159283	0.00199203	-0.000401204	-0.00199402	-0.0011976	-0.00239163	-0.000404245
0.000399401	-0.0003996	0.0015976	0.000403226	0.001999	0.000398208	0	0.000401204	-0.000797607	-0.00159681	-0.00199302	0.00161698
0.000798802	0	0.0011982	0.000403226	0.0023988	0.00119462	0.000796813	-0.000401204	-0.00119641	0	-0.00358744	0.000808489
0	-0.0003996	0.001997	0.000403226	0.0015992	0.000398208	0.00119522	-0.000401204	-0.000797607	-0.000798403	-0.00199302	0.000404245
0.000399401	0.0003996	0.001997	0.000403226	0.0015992	0.00159283	0.000796813	-0.000802407	-0.000398804	-0.000798403	-0.00239163	0.000404245
0.000399401	-0.0003996	0.0015976	-0.000403226	0.0003998	0.00159283	0.00159363	-0.000802407	-0.00119641	-0.000798403	-0.00119581	0.00161698
0	-0.0003996	0.0015976	0.000403226	0.0011994	0.00119462	0.00119522	-0.000401204	-0.000398804	-0.0011976	-0.00119581	0
0.000798802	0.000799201	0.001997	0.000806452	0.0011994	0.00159283	0.00199203	-0.000401204	0	-0.000399202	-0.00279023	0.00121273
-0.000399401	0.0003996	0.0015976	0.00120968	0.0015992	0.00199104	0.00159363	0	0	-0.0011976	-0.00199302	0
0.000798802	0	0.000798802	0.00120968	0.0007996	0.00159283	0.000796813	0	0	-0.00159681	-0.00239163	0.000404245
-0.000798802	0	0.001997	0.000403226	0.0003998	0	0.00199203	0	-0.000797607	-0.000399202	-0.00199302	0.000404245
0.000399401	-0.0003996	0.0011982	0.0016129	0.0015992	0.00159283	0.00119522	-0.00120361	-0.00199402	0	-0.00239163	0.00161698
0	0.000799201	0.0015976	0.00120968	0.0015992	0.00238925	0.00199203	-0.00120361	-0.000797607	-0.000798403	-0.00159442	0.000808489
0.0015976	0.0003996	0.0015976	0	0.0003998	0.00159283	0.00159363	-0.000401204	-0.000797607	-0.000798403	-0.00159442	0.000404245
0	0.0003996	0.0011982	0.00120968	0.0007996	0.00119462	0.00159363	0	-0.000398804	-0.000399202	-0.00279023	0.000808489
-0.000399401	0	0.00239641	0.000806452	0.0007996	0	0.00159363	-0.000401204	-0.000398804	-0.0011976	-0.00159442	-0.000404245
0.000399401	-0.000799201	0.00239641	0.000806452	0.001999	0.00119462	0.000796813	0.000401204	-0.000797607	-0.000798403	-0.00239163	0.000808489
0.0011982	0	0.0011982	0.000806452	0.001999	0.00318566	0.00159363	0	-0.000797607	-0.0011976	-0.00199302	0.000404245
-0.000798802	-0.0003996	0.000798802	0.00120968	0.0011994	0.000398208	0.00119522	-0.000401204	-0.00119641	-0.000798403	-0.00199302	0.000808489
0.000798802	-0.0003996	0.000798802	0.00120968	0.0007996	0.00238925	0.00159363	-0.000401204	-0.000797607	0	-0.00159442	0.00161698
0.000399401	0	0.0015976	0.000806452	0.0007996	0.00119462	0.00159363	-0.000802407	-0.000797607	-0.000798403	-0.00199302	0
0	0.0003996	0.00239641	0.000806452	0.0011994	0.00159283	0.00159363	-0.00120361	-0.00119641	-0.0011976	-0.00199302	0.00121273
0.000798802	0	0.0015976	0.000806452	0.0003998	0.00119462	0.00199203	-0.000802407	-0.00119641	-0.0011976	-0.00239163	0.00121273
0.000399401	0	0.0015976	0.000403226	0.0027986	0.00119462	0.00159363	0.000401204	-0.000797607	-0.00159681	-0.00159442	0.000404245
-0.000798802	-0.0003996	0.001997	0.000806452	0.0011994	0.00159283	0.00119522	0.000401204	-0.000398804	-0.00239521	-0.00159442	0.000808489
0.0011982	0.000799201	0.000798802	0.00120968	0.0007996	0.00159283	0	0.000401204	-0.000797607	-0.00319361	-0.00199302	0.000404245
0.000798802	0.0003996	0.0011982	0.000806452	0.0015992	0.00199104	0.00199203	0	-0.000797607	-0.00199601	-0.00199302	0
0.000399401	0	0.0011982	-0.000403226	0.001999	0.00159283	0.00159363	0.000802407	-0.00119641	-0.00199601	-0.00199302	0.000404245
0.0011982	0	0.001997	0.000403226	0.0011994	0.00159283	0.00159363	-0.000802407	-0.00119641	-0.00239521	-0.00199302	0
-0.000399401	-0.0003996	0.000798802	0.00120968	0.0011994	0.000796416	0.000796813	-0.00120361	-0.00159521	-0.00279441	-0.00358744	0.000808489
-0.000798802	-0.0003996	0.0015976	0.000403226	0.001999	0.00199104	0.00278884	0	-0.00159521	-0.00279441	-0.00239163	0
0.000798802	-0.0003996	0.0011982	0.00120968	0.0007996	0.000398208	0.00119522	-0.00120361	-0.000797607	-0.00359281	-0.00279023	0
0	-0.000799201	0.00239641	0.000806452	0.0015992	0.00199104	0.00239044	-0.000802407	-0.00119641	-0.00359281	-0.00279023	0.000404245
0	0.000799201	0.0011982	0.000806452	0.001999	0.00159283	0.000796813	-0.000401204	-0.000797607	-0.00359281	-0.00239163	0.00161698
-0.000399401	0.0003996	0.0011982	0.00120968	0.0011994	0.000398208	0.00159363	0	-0.000797607	-0.00359281	-0.00159442	0.00161698
0	0.0003996	0.0015976	0.000806452	0.0015992	0.00159283	0.00119522	0	0.000398804	-0.00239521	-0.00239163	0.00121273
0.000399401	-0.0003996	0.00239641	0.000806452	0.001999	0.00119462	0.000796813	0	-0.000398804	-0.00279441	-0.00279023	0.000808489
0	0.0011988	0.000399401	0.000806452	0	0.00119462	0.00119522	0	-0.000797607	-0.00319361	-0.00199302	0.000808489
-0.000798802	-0.0003996	0.000399401	0.000806452	0.0015992	0.000398208	0.00159363	-0.000401204	0	-0.00439122	-0.00079721	0.000404245
0.000399401	0.0003996	0.0011982	0.0016129	0.0011994	-0.000398208	0.000398406	-0.000401204	-0.000797607	-0.00319361	-0.00279023	0.000808489
0	0.0003996	0.0015976	0.00120968	0.001999	0.000398208	0.00159363	-0.000802407	-0.000797607	-0.00399202	-0.00119581	0
0.0015976	-0.0003996	0.0015976	0.000403226	0.0011994	0.000796416	0.00239044	0.000802407	-0.000797607	-0.00399202	-0.00239163	0.000808489
0	0.000799201	0.001997	0.0016129	0.0011994	0.000796416	0.00199203	-0.000401204	-0.00159521	-0.00359281	-0.00239163	0.000404245
0.000399401	0.0003996	0.0015976	0	0.001999	0.00159283	0.00159363	-0.000802407	-0.000797607	-0.00399202	-0.00239163	0.000808489
0.000798802	0	0.0015976	0.000806452	0.001999	0.00238925	0.00159363	-0.00120361	-0.000797607	-0.00359281	-0.00159442	0.00161698
0	-0.0003996	0.0011982	0.000403226	0.0011994	0.00119462	0.00119522	-0.00160481	-0.00119641	-0.00399202	-0.00239163	0
0.0011982	0	0.000399401	0.00120968	0.001999	0.00238925	0.00119522	-0.00120361	-0.00159521	-0.00359281	-0.00119581	0.000404245
0.000399401	-0.000799201	0.0015976	0.000806452	0.0007996	0.00159283	0.000398406	-0.000802407	-0.000398804	-0.00359281	-0.00199302	0.00121273
0	0	0.0011982	0.00201613	0.0011994	0.00119462	0.000796813	0	-0.00119641	-0.00359281	-0.00199302	0.000808489
0	0	0.000798802	0.000403226	0.0031984	0.00159283	0.00119522	-0.000802407	-0.00199402	-0.00439122	-0.00199302	0
0.000399401	-0.0003996	0.000399401	0.000806452	0.0015992	0.00119462	0.000796813	-0.000401204	-0.000398804	-0.00439122	-0.00199302	0.00121273
0	0	0.0011982	0.000806452	0.0003998	0.00119462	0.00239044	-0.000401204	-0.000797607	-0.00359281	-0.00239163	0.000808489
0	-0.0003996	0.001997	0.000806452	0.0011994	0.00238925	0.00199203	-0.000401204	-0.000398804	-0.00479042	-0.00199302	0.000404245
-0.000399401	-0.0003996	0.000798802	0.000806452	0.0011994	0.000796416	0.00119522	-0.00120361	-0.000398804	-0.00439122	-0.00119581	0
0.000798802	-0.0003996	0.0011982	0	0.0011994	0.00119462	0.000796813	-0.000802407	-0.000398804	-0.00359281	-0.00159442	0.00161698
0.0011982	0.0003996	0.0011982	0.000806452	0.001999	0.00119462	0.00159363	-0.000802407	-0.000797607	-0.00439122	-0.00119581	0.000808489
0.000399401	0	0.000798802	0.00120968	0.0007996	0.00119462	0.00199203	-0.000401204	-0.00159521	-0.00439122	-0.00239163	0.000808489
-0.000798802	0.0003996	0.0011982	0.000806452	0.001999	0.00199104	0.00159363	0	-0.00119641	-0.00279441	-0.00199302	-0.000404245
0.000399401	0	0.000399401	0.000806452	0.0015992	0.00159283	0.00119522	-0.000802407	-0.00159521	-0.00399202	-0.00159442	0.00161698
0.000399401	-0.000799201	0.0011982	0.00120968	0.001999	0.000398208	0.000398406	-0.000401204	-0.00119641	-0.00359281	-0.00079721	0
-0.000399401	0.0003996	0.0011982	0.00201613	0.0015992	0.00159283	0.00159363	-0.00120361	-0.000797607	-0.00479042	-0.00119581	-0.000404245
0	0.000799201	0.0015976	0.00120968	0.0015992	0.00159283	0.00199203	0.000401204	-0.00159521	-0.00359281	-0.00318884	0.000808489
-0.0015976	0.0003996	0.0011982	0.000806452	0.0003998	0	0.000796813	0	-0.00119641	-0.00439122	-0.00239163	0.000404245
-0.000399401	-0.000799201	0.0011982	0	0.0015992	0.000398208	0.00159363	0	-0.000398804	-0.00439122	-0.00279023	0.00121273
0	0	0.000798802	-0.000403226	0.0007996	0.00159283	0.00119522	0	-0.000797607	-0.00319361	-0.00279023	0.000404245
0	0	0.0011982	0.000403226	0.0007996	0.00159283	0.00199203	0.00120361	-0.000797607	-0.00359281	-0.00119581	0.000404245
-0.000798802	-0.000799201	0.00239641	0.000806452	0.0015992	0.00119462	0.000796813	-0.000401204	-0.00159521	-0.00319361	-0.00239163	0.00121273
-0.000399401	0.0011988	0.0011982	0.00120968	0.0007996	0.00119462	0.00159363	-0.000802407	-0.000797607	-0.00439122	-0.00239163	-0.000404245
-0.000399401	-0.0003996	0.001997	0.000806452	0.0015992	0.00119462	0.00119522	0	-0.00119641	-0.00399202	-0.00318884	0.000404245
-0.000798802	-0.0003996	0.000399401	0.00241935	0.0011994	0.00119462	-0.000398406	-0.000401204	-0.00119641	-0.00399202	-0.00239163	0.000808489
0.000399401	0.0011988	0.0015976	0.000806452	0.0007996	0.00119462	0.00199203	-0.00120361	-0.000797607	-0.00359281	-0.00199302	0
0	0.0003996	0.0015976	0.00120968	0.0003998	0.000796416	0.00119522	-0.000802407	-0.00119641	-0.00518962	-0.00239163	0.000808489
0.000399401	0.0011988	0	0.000403226	0.0011994	0.00159283	0.00119522	0	-0.00159521	-0.00399202	-0.00239163	0.000808489
0.000399401	0	0.0011982	0	0.0003998	0.00159283	0.000398406	-0.000401204	-0.00119641	-0.00399202	-0.00159442	0.00121273
-0.000399401	0	0.000798802	0.000403226	0.0003998	0.000796416	0.000796813	-0.000401204	-0.000398804	-0.00319361	-0.00199302	0.00121273
0	0.0003996	0.0011982	0.000403226	0.0003998	0.000398208	0.000796813	-0.00120361	-0.000797607	-0.00439122	-0.00239163	0.000808489
-0.000399401	0	0.00279581	0	0.0007996	0.000796416	0.000796813	-0.000802407	-0.000398804	-0.00439122	-0.00239163	-0.000404245
0	0.0003996	0.0015976	0.000806452	0.0007996	0.000796416	0.000796813	0.000401204	-0.00119641	-0.00359281	-0.00159442	0.000808489
0.000399401	0	0.0015976	0.000806452	0.0007996	0.00159283	0.00159363	0	-0.00199402	-0.00279441	-0.00279023	0.00121273
-0.000399401	0	0.0011982	0	0.0011994	0.00119462	0.00159363	0	-0.000797607	-0.00439122	-0.00279023	0.000404245
0.000399401	0	0.000399401	0.00120968	0.0011994	0.00119462	0.00119522	-0.000401204	-0.000398804	-0.00359281	-0.00279023	0.000808489
0	-0.0003996	0.000798802	0.000806452	0.0007996	0.00199104	0.000796813	-0.000802407	-0.000398804	-0.00319361	-0.00279023	-0.000404245
0	-0.0003996	0.0011982	0	0.0007996	0	0.00159363	0	-0.00119641	-0.00399202	-0.00239163	0
-0.000399401	0	0.0015976	0.00120968	0.0007996	0	0.00159363	0	-0.00159521	-0.00359281	-0.00358744	0
0.000399401	-0.000799201	0.000798802	0.0016129	0.0015992	0.00119462	0.00159363	-0.00120361	-0.00239282	-0.00359281	-0.00239163	-0.00202122
-0.000399401	0.0011988	0.0011982	0	0.0011994	0.000398208	0.00119522	-0.000802407	-0.000797607	-0.00319361	-0.00199302	0
0.000399401	0	0.0011982	0.000403226	0.0003998	0.000796416	0.00119522	-0.000802407	-0.00119641	-0.00359281	-0.00239163	0.000404245
0	-0.0003996	0.0011982	0.00120968	0.0007996	0.00119462	0.000398406	-0.000802407	-0.000398804	-0.00239521	-0.00239163	0.000404245
0.000399401	-0.000799201	0.0011982	0.000403226	0.0007996	0.00159283	0.000796813	-0.000401204	-0.00119641	-0.00359281	-0.00239163	0.00121273
-0.000399401	0	0.0015976	0.000806452	0.0015992	0.00159283	0.00199203	-0.00120361	-0.000398804	-0.00359281	-0.00159442	0.00121273
0	-0.0003996	0.0011982	0.000403226	0.0011994	0.000796416	0.000796813	0.000401204	-0.000797607	-0.00439122	-0.00159442	0.000404245
0.0011982	-0.0003996	0.0011982	0.00120968	0.0003998	0.000796416	0.000796813	-0.000401204	-0.00159521	-0.00319361	-0.00159442	0.000404245
0.000798802	-0.0003996	-0.000399401	0.000806452	0.0003998	0.000398208	0.000796813	-0.000401204	-0.00119641	-0.00359281	-0.00199302	0.000404245
0.000798802	-0.000799201	0.001997	0.0016129	0.0007996	0.00159283	0	0.000401204	-0.000797607	-0.00319361	-0.00239163	0.000404245
0.000399401	0	0.0011982	0.000806452	0.0011994	0.00159283	0.00159363	-0.000802407	-0.00119641	-0.00279441	-0.00279023	0.000808489
0.000399401	-0.000799201	0.0011982	0.000806452	0.0003998	0.00159283	0.00199203	-0.00120361	-0.00119641	-0.00199601	-0.00199302	0.000404245
-0.000399401	-0.0003996	0.0011982	0	0.0003998	0.00119462	0.00119522	-0.00200602	-0.00199402	-0.00359281	-0.00279023	0.000808489
0.000399401	0	0.0015976	0.00120968	0.0007996	0.00119462	0.00119522	-0.000401204	-0.00199402	-0.00439122	-0.00199302	0.000404245
-0.000798802	0.0003996	0.0011982	0.000806452	0.0007996	0.00119462	0.000398406	0.000401204	-0.00119641	-0.00399202	-0.00279023	0
-0.000399401	-0.000799201	0.0015976	0.000806452	0.0011994	0.00119462	0.000796813	0	-0.00159521	-0.00359281	-0.00279023	0.000404245
0.000399401	0	0.0011982	0	0.0015992	0.000398208	0.000796813	-0.000401204	-0.00119641	-0.00199601	-0.00279023	0.000404245
0.000399401	-0.000799201	0.0011982	0.000806452	0.0007996	0.00119462	0.000796813	-0.00200602	-0.00119641	-0.00279441	-0.00159442	0.000808489
0.000798802	0	0.0011982	0	0.0011994	0.000796416	0.00119522	-0.00120361	-0.00239282	-0.00399202	-0.00318884	0
-0.000798802	0	0.0015976	0.000403226	0.0011994	0.00119462	0.00119522	-0.00160481	-0.00159521	-0.00279441	-0.00199302	0
0.000399401	0	0.0015976	0.000403226	0.0011994	0.00119462	0.00119522	-0.00160481	-0.00159521	-0.00319361	-0.00279023	0.000808489
-0.000399401	0	0.000798802	0	0.0007996	0.000398208	0.00119522	0	-0.00199402	-0.00359281	-0.00239163	0.000808489
0	-0.0003996	0.000399401	0.000403226	0.0003998	0.000796416	0.00159363	-0.00120361	-0.00199402	-0.00359281	-0.00279023	0.000404245
-0.000399401	0	0.0011982	0.00120968	0.0007996	0.000796416	0.00159363	0	-0.00159521	-0.00319361	-0.00239163	-0.000404245
-0.000399401	-0.0011988	0.000399401	0.000806452	0.001999	0.00159283	0.00159363	-0.00120361	-0.00199402	-0.00279441	-0.00239163	0.000808489
0	-0.0003996	0.0011982	0.000403226	0.0007996	0.00119462	0.00159363	-0.000401204	-0.00159521	-0.00319361	-0.00199302	-0.000404245
0.000399401	-0.000799201	0.000798802	0.000403226	0.001999	0.00159283	0.00119522	-0.000401204	-0.000797607	-0.00399202	-0.00279023	0.000404245
0	0	0.000798802	0.000403226	0.0011994	0.00159283	0.000796813	-0.000401204	-0.00159521	-0.00439122	-0.00279023	0
-0.000798802	0.0003996	0.000798802	0.000403226	0.0007996	0.00199104	0.00159363	0.000401204	-0.000797607	-0.00359281	-0.00239163	-0.000404245
0	-0.0011988	0.000798802	0.000806452	0.0003998	0.00159283	0.00159363	-0.000401204	-0.00199402	-0.00279441	-0.00239163	0.00121273
-0.0011982	-0.0003996	0.000798802	0.00120968	0.0011994	0.00159283	0.00239044	-0.00120361	-0.00199402	-0.00239521	-0.00318884	0.000808489
0	-0.0003996	0.0011982	0.00120968	0.0015992	0.00238925	0.00119522	-0.00120361	-0.00119641	-0.00399202	-0.00318884	0.000404245
-0.0011982	0	0.000399401	0.000806452	0.0015992	0.00119462	0.00119522	-0.000401204	-0.00159521	-0.00279441	-0.00279023	0.00121273
0	0	0.000798802	0.000806452	0.0007996	0.00119462	0.000796813	-0.00120361	-0.00239282	-0.00239521	-0.00318884	0.000808489
0.000399401	-0.0011988	0.0011982	0.000403226	0.0011994	0	0.00119522	-0.000401204	-0.00239282	-0.00399202	-0.00279023	0.000404245
-0.000399401	-0.0003996	0.0011982	-0.000403226	0.0011994	0.00159283	0.00159363	0	-0.00159521	-0.0011976	-0.00279023	0.000808489
0	-0.0003996	0.000798802	0	0.0011994	0.000398208	0.00199203	-0.00160481	-0.00159521	-0.00359281	-0.00279023	0.000808489
0	0	0.001997	0.000806452	0.0011994	0.000796416	0.000796813	0	-0.00199402	-0.00319361	-0.00199302	0
0.000399401	-0.0011988	0.000798802	0.00120968	0.0011994	0.000398208	0.000796813	0.000401204	-0.00199402	-0.00279441	-0.00358744	0.000404245
0	0.000799201	0.000399401	0.00120968	0.0015992	0.00159283	0.00159363	0	-0.00199402	-0.00319361	-0.00358744	0.000404245
0	-0.0003996	0.000798802	0.00120968	0.0007996	0.00199104	0.00199203	0.000401204	-0.00279163	-0.00319361	-0.00279023	0.000404245
0	0	0.000399401	0.00120968	0.001999	0.00159283	0.00119522	0	-0.00199402	-0.00279441	-0.00279023	0.00161698
0	0	0.000798802	0.00120968	0.0007996	0.00119462	0.00239044	-0.000401204	-0.00199402	-0.00239521	-0.00318884	0.00121273
-0.000399401	-0.0003996	0.0011982	0.000806452	0.0011994	0.00238925	0.00199203	0.000401204	-0.00119641	-0.00279441	-0.00239163	-0.000404245
0	-0.0003996	0.0015976	0.000806452	0.0003998	0.00119462	0.000398406	-0.000401204	-0.00199402	-0.00319361	-0.00279023	0
-0.000798802	-0.0003996	0	0.00120968	0.0007996	0.000796416	0.00119522	-0.00160481	0.000398804	-0.00199601	-0.00239163	-0.000404245
-0.000399401	-0.0003996	0.0011982	0.000806452	0.0007996	0.00119462	0.00159363	-0.000802407	-0.000797607	-0.00359281	-0.00159442	0.000404245
-0.000798802	0.000799201	0.0015976	0.000806452	0.0003998	0.00159283	0.00119522	0	-0.00159521	-0.00279441	-0.00318884	0.00161698
-0.000798802	0.000799201	0.0015976	0.00120968	0.0007996	0.00159283	0.00199203	-0.000401204	-0.00159521	-0.00239521	-0.00199302	0
0	0	0.0011982	0.000403226	0.0011994	0.00159283	0.00199203	0	-0.00119641	-0.00359281	-0.00279023	0.000404245
0.000798802	-0.0003996	0.000798802	0.000806452	0.0011994	0.00278746	0.00119522	-0.000401204	-0.00239282	-0.00359281	-0.00279023	0
-0.000399401	-0.000799201	0.0011982	0.000806452	0	0.00159283	0.00119522	0.000401204	-0.00279163	-0.00279441	-0.00199302	0
0	-0.0003996	0.000399401	0	0.0027986	0.000796416	0.00159363	0.000401204	-0.00119641	-0.00239521	-0.00318884	-0.000404245
0.000798802	0	0.0011982	0.000806452	0.0003998	0	0.00119522	0.000401204	-0.00159521	-0.00479042	-0.00438465	-0.000808489
0.000399401	0.0003996	0.0011982	0.00120968	0.0007996	0.000796416	0.000796813	-0.000401204	-0.00119641	-0.00359281	-0.00239163	0.000404245
-0.000798802	-0.0003996	0.0015976	0.000403226	0.0011994	0.00119462	0.000796813	-0.000802407	-0.000797607	-0.00319361	-0.00199302	-0.000404245
0	-0.0003996	0.000798802	0.00201613	0.0011994	0.00159283	0.000398406	-0.000802407	-0.00159521	-0.00239521	-0.00318884	0.000808489
-0.000798802	0	0.000798802	0.00201613	0.0011994	0.00159283	0.00199203	-0.000802407	-0.00159521	-0.00319361	-0.00239163	0.000808489
0.000399401	0	0.0011982	0.00120968	0.0011994	0.00159283	0.00199203	-0.000401204	-0.00159521	-0.00279441	-0.00358744	0.000404245
0	-0.0003996	0.00239641	0	0.0011994	0.00238925	0.00159363	-0.000802407	-0.00119641	-0.00239521	-0.00318884	0.000808489
-0.000399401	-0.0003996	0.0015976	0.000403226	0.001999	0.00119462	0.00159363	-0.000802407	-0.00119641	-0.00359281	-0.00239163	0
-0.000798802	0.000799201	0.001997	0.00120968	0.0007996	0.00199104	0.000398406	0.00120361	-0.00199402	-0.00319361	-0.00358744	0
0.000399401	0.0003996	0.0015976	0.00120968	0.001999	0.00159283	0.000796813	-0.000401204	-0.000797607	-0.00239521	-0.00159442	0.00121273
-0.000399401	-0.000799201	0.001997	0.000806452	0.0007996	0.00199104	0.00159363	-0.000401204	-0.00159521	-0.00239521	-0.00239163	0.00121273
0.000798802	-0.000799201	0.000798802	0.000403226	0.0007996	0.00119462	0.00159363	-0.00120361	-0.000797607	-0.00319361	-0.00239163	0.000808489
-0.000399401	0	0.0015976	0.0016129	0.0007996	0.000796416	0.00199203	-0.00160481	-0.00159521	-0.00199601	-0.00358744	0.000404245
0	0	-0.000399401	0.000806452	0.0011994	0.000796416	0.00159363	-0.000802407	-0.00279163	-0.00319361	-0.00239163	-0.000404245
0.0011982	0	0.000798802	0.00120968	0.0011994	0.00159283	0.00159363	-0.000802407	-0.00239282	-0.00279441	-0.00318884	-0.000404245
-0.000399401	0	0.001997	0	0.0011994	0.00159283	0.00199203	0.000401204	-0.00199402	-0.00199601	-0.00239163	0.000808489
-0.000798802	0	0.0011982	0.00120968	0.0015992	0.00199104	0.000796813	0	-0.00199402	-0.00159681	-0.00159442	0.000404245
0.000399401	-0.000799201	-0.000399401	0.00120968	0.0011994	0.00278746	0.00159363	0.000802407	-0.00159521	-0.00319361	-0.00239163	0
-0.000399401	-0.000799201	0.0015976	0.000806452	0.0015992	0.00159283	0.00119522	0.000401204	-0.000797607	-0.00239521	-0.00199302	0.000808489
-0.000798802	-0.0011988	0.000798802	0.000806452	0.0007996	0.00119462	0.00119522	0	-0.00199402	-0.00239521	-0.00239163	0
-0.000399401	0	0.0011982	0.000403226	0.0003998	0.00119462	0.000796813	-0.000401204	-0.00159521	-0.00279441	-0.00239163	0
0	-0.0011988	0.000798802	0.000403226	0.001999	0.000796416	0.00239044	0	-0.000797607	-0.00159681	-0.00279023	0.00121273
0	-0.0003996	0.000798802	0.000806452	0.0003998	0.000796416	0.00159363	-0.000401204	-0.00159521	-0.00319361	-0.00159442	0.00121273
-0.000399401	0	0.0015976	0.000806452	0.0015992	0.00119462	0.00159363	0	-0.00199402	-0.00279441	-0.00318884	0
0.000798802	0	0.0011982	0.000806452	0.0015992	0.00159283	0.00199203	-0.00120361	-0.00159521	-0.00199601	-0.00318884	0.000404245
-0.000399401	0	0.000798802	0.0016129	0.0015992	0.00159283	0.00159363	-0.000401204	-0.00199402	-0.00199601	-0.00318884	0.000808489
0	-0.0003996	0.0011982	0.00120968	0.0007996	0.00119462	0.00159363	0	-0.00199402	-0.00199601	-0.00279023	0
0	-0.000799201	0.0015976	0.000403226	0.0007996	0.00119462	0.00119522	0.000401204	-0.00119641	-0.00199601	-0.00279023	0.00161698
0	0	0.0011982	0.000403226	0.0011994	0.00199104	0.000796813	-0.000401204	-0.00119641	-0.00159681	-0.00239163	-0.000404245
-0.0011982	0	0.000399401	0.00120968	0	0.00199104	0.000398406	-0.000401204	-0.00159521	-0.00199601	-0.00279023	0
-0.000399401	-0.0003996	0.001997	0	0.0015992	0.00159283	0.000796813	-0.000401204	-0.00199402	-0.00199601	-0.00239163	0.00121273
-0.000399401	0	0.0015976	0.00201613	0.0003998	0.000796416	0.000796813	-0.000401204	-0.00119641	-0.00239521	-0.00318884	0
0.000798802	-0.0003996	0.000798802	0.000806452	0.0011994	0.00119462	0.000796813	-0.000401204	-0.00199402	-0.00199601	-0.00159442	0.000808489
-0.0011982	0.0011988	0.000399401	0.000403226	0.0015992	0.000796416	0.000796813	-0.000401204	-0.00119641	-0.00279441	-0.00279023	0.000808489
0	0.0003996	0.0015976	0.00120968	0.0011994	0.00199104	0.00159363	0	-0.00239282	-0.00199601	-0.00239163	0.000808489
-0.000798802	0.0003996	0.000798802	0.000403226	0.0003998	0.00159283	0.00119522	-0.00160481	-0.00199402	-0.00199601	-0.00239163	0.000808489
0.000399401	-0.0003996	0.0011982	0.000403226	0.0011994	0.00238925	0.00159363	-0.000401204	-0.000797607	-0.00239521	-0.00199302	0.000404245
0.000399401	0.0003996	0.0011982	0.000806452	0.0007996	0.00119462	0.00159363	-0.000802407	-0.00119641	-0.00159681	-0.00199302	0.000808489
0	0	0	0.000403226	0.0011994	0.00119462	0.000398406	-0.000401204	-0.00199402	-0.00159681	-0.00279023	0
0.000399401	-0.000799201	0.000798802	0.000806452	0.0011994	0.000796416	0.00199203	-0.00120361	-0.00119641	-0.00199601	-0.00239163	0.00161698
0	0.0003996	0	0.00201613	0.0007996	0.00159283	0.00119522	0	-0.00119641	-0.00199601	-0.00159442	0
0.0011982	-0.000799201	0.001997	0.00120968	0.0011994	0.00199104	0.00159363	-0.00160481	-0.00159521	-0.00239521	-0.00318884	0
-0.000399401	-0.0003996	0.000399401	0.000806452	0.0015992	0.00199104	0.00119522	0.000401204	-0.00199402	-0.0011976	-0.00279023	0.000808489
0.000798802	-0.0003996	0.0015976	0.000403226	0.0011994	0.00199104	0.00119522	0.000401204	-0.00119641	-0.00279441	-0.00318884	0.00121273
-0.000399401	0.0003996	0.000798802	0.000403226	0.0015992	0.00199104	0.00199203	0	-0.00199402	-0.00239521	-0.00279023	0.000404245
0	-0.0003996	0.000399401	0.000806452	0.0015992	0.00159283	0.00119522	0	-0.00119641	-0.00239521	-0.00239163	0.000808489
0	-0.000799201	0.0015976	0.00120968	0.0003998	0.00159283	0.000796813	-0.00160481	-0.00279163	-0.00199601	-0.00159442	-0.000404245
0.000798802	-0.000799201	0.0015976	0.000403226	0.0007996	0.00199104	0.00119522	-0.000401204	-0.00119641	-0.00159681	-0.00318884	0.00161698
-0.0011982	0.0003996	0.000399401	0.000403226	0.0011994	0.00318566	0.000796813	0	-0.00159521	-0.00239521	-0.00279023	0.000808489
-0.000399401	-0.000799201	0.0011982	0.0016129	0	0.00119462	0.00159363	-0.00120361	-0.00159521	-0.00279441	-0.00239163	0.000808489
-0.000399401	-0.000799201	0.000399401	0.000403226	0.0007996	0.00119462	0.00119522	-0.000802407	-0.00159521	-0.0011976	-0.00239163	0.000808489
0.000798802	0.0011988	0.0011982	0.000403226	0.0007996	0.00199104	0.00199203	0.000401204	-0.00119641	-0.00239521	-0.00279023	0
0.000798802	-0.0003996	0.001997	0.000403226	0.0007996	0.00159283	0.00119522	-0.000401204	-0.000797607	-0.00199601	-0.00318884	0.000808489
-0.000399401	-0.0003996	0.000798802	0.000806452	0.0007996	0.00199104	0.00159363	-0.000802407	-0.00119641	-0.0011976	-0.00279023	0.000404245
0	0.0003996	0.000798802	0.000806452	0.0015992	-0.000398208	0.00119522	-0.000401204	-0.00159521	-0.00159681	-0.00159442	0.000808489
0.000399401	-0.0003996	0	0	0.0023988	0.00278746	0.00159363	0	-0.00199402	-0.00159681	-0.00199302	0.000404245
0.000399401	0	0.0015976	0.00120968	0.0015992	0.000796416	0.00119522	0	-0.00239282	-0.00199601	-0.00318884	0
0	0.000799201	0.000399401	0	0.0015992	0.00159283	0.00159363	-0.000401204	-0.000797607	-0.00239521	-0.00199302	0
-0.000399401	-0.0003996	0.0015976	0.00241935	0.0007996	0.000796416	0.00199203	-0.000802407	-0.00159521	-0.0011976	-0.00199302	0.000404245
0	0	0.000798802	0.00120968	0.0003998	0.00159283	0	0	-0.00199402	-0.0011976	-0.00239163	0.000404245
0	0.0003996	0.000798802	0.00241935	0.0015992	0.00199104	0.00159363	-0.000401204	-0.000398804	-0.00239521	-0.00239163	0.000808489
0.000399401	0	0.001997	0.000403226	0.0011994	0.00159283	0.00159363	0.000401204	-0.00199402	-0.00239521	-0.00318884	0.000808489
0.000798802	0.0003996	0.000798802	0.000403226	0.0015992	0.00159283	0.00159363	0	-0.00199402	-0.00199601	-0.00358744	0
0	-0.0003996	0.000798802	0.000403226	0.0003998	0.00159283	0.00159363	0	-0.000398804	-0.00159681	-0.00199302	0.000404245
0	0.0011988	0.001997	0.000806452	0.0011994	0.000796416	0.00199203	-0.000401204	-0.00119641	-0.00279441	-0.00159442	0.000404245
0.000798802	0	0.0015976	0.000806452	0.0015992	0.00238925	0.00239044	-0.000401204	-0.00199402	-0.00239521	-0.00199302	0
-0.000399401	-0.0003996	0.000798802	0.0016129	0.0007996	0.00199104	0.000796813	0.000401204	-0.00199402	-0.00239521	-0.00239163	0.000404245
-0.000399401	0.0003996	0.0015976	0.000806452	0.0011994	0.00159283	0.000796813	0.000401204	-0.00159521	-0.00199601	-0.00239163	0.000808489
-0.000399401	0	0.0011982	0.000806452	0.0011994	0.000796416	0.000398406	-0.000802407	-0.00199402	-0.00239521	-0.00279023	0.000404245
-0.000399401	0.000799201	0.0011982	0.00120968	0.0007996	0.00159283	0	-0.000802407	-0.00159521	-0.0011976	-0.00318884	0.000404245
0	-0.0003996	0.0015976	0.00201613	0.0015992	0.00119462	0.00199203	-0.000802407	-0.00119641	-0.00239521	-0.00239163	0
-0.000798802	-0.0003996	0.0015976	0	0.0011994	0.00199104	0.00119522	-0.000802407	-0.00199402	-0.00279441	-0.00239163	0.000404245
0.000399401	-0.0003996	0.0011982	0.000806452	0.0015992	0.00119462	0.00119522	-0.000802407	-0.00119641	-0.00199601	-0.00199302	0.00161698
-0.000798802	0.0003996	0.0011982	0.000806452	0.0015992	0.00159283	0.00199203	-0.000802407	-0.00159521	-0.0011976	-0.00239163	0.000808489
-0.000399401	0.0003996	0.0015976	0.000806452	0.0007996	0.00238925	0.000796813	-0.000802407	-0.00199402	-0.00159681	-0.00159442	0.000808489
0.0011982	-0.0003996	0.000798802	0.000806452	0.001999	0.00159283	0.00119522	-0.00120361	-0.00279163	-0.00159681	-0.00199302	0.000808489
0.000798802	-0.000799201	0.0011982	0.000403226	0.0015992	0.00159283	0.000398406	-0.000401204	-0.00199402	-0.0011976	-0.00279023	0.000404245
0	0	0.000399401	0.000403226	0.0011994	0.00199104	0.00119522	-0.000802407	-0.00239282	-0.00239521	-0.00318884	0
0	-0.000799201	0.000798802	0.00120968	0.0015992	0.00159283	0.00159363	-0.000802407	-0.00119641	-0.00239521	-0.00239163	0.000808489
-0.000798802	-0.0003996	0.0015976	0.000403226	0.001999	0.00159283	0.00239044	-0.000401204	-0.00159521	-0.0011976	-0.00279023	0
0.0011982	0	0.0015976	0.000403226	0.0007996	0.00199104	0.00159363	0	-0.00119641	-0.00279441	-0.00318884	0.000808489
0.000399401	-0.0003996	0.001997	0.000806452	0.0007996	0.00199104	0.00199203	-0.00120361	-0.000797607	-0.00239521	-0.00239163	-0.00121273
-0.000798802	0	0.000798802	0.000806452	0.0007996	0.00199104	0.00159363	0	-0.00159521	-0.00239521	-0.00279023	0.000404245
0.000798802	-0.000799201	0.000399401	0.000403226	0.0011994	0.00119462	0.00119522	-0.00120361	-0.00199402	-0.00159681	-0.00279023	-0.000808489
-0.000399401	0	0.0011982	0.000806452	0.001999	0.00159283	0.00159363	-0.000802407	-0.000797607	-0.00199601	-0.00279023	0.000808489
-0.000798802	0	0.0011982	0.00120968	0.001999	0.00159283	0.000796813	0	-0.00159521	-0.00159681	-0.00358744	0.000808489
0.000798802	-0.0003996	0.0015976	0.000403226	0.0007996	0.00119462	0.000796813	-0.000401204	-0.00159521	-0.00199601	-0.00239163	-0.000404245
0.0015976	-0.000799201	0.0015976	0.000806452	0.0003998	0.00238925	0.000398406	0	-0.00199402	-0.00159681	-0.00239163	0
0.000399401	-0.0003996	0.000399401	-0.000403226	0.0011994	0.00238925	0.000796813	0.000401204	-0.00199402	-0.00239521	-0.00239163	0
-0.000399401	0.0003996	0.0011982	0.000403226	0.0015992	0.00119462	0.00159363	-0.000401204	-0.00199402	-0.0011976	-0.00199302	-0.000404245
0	-0.0003996	0.0011982	0.000403226	0.0015992	0.00119462	0.00159363	0.000401204	-0.00119641	-0.00239521	-0.00318884	0.000808489
-0.0011982	0.000799201	0.001997	0.000806452	0.0011994	0.00238925	0.00199203	0	-0.00159521	-0.00199601	-0.00279023	0
-0.0011982	0	0.000798802	0.000806452	0.0011994	0.00199104	0.00119522	-0.000401204	-0.00199402	-0.00199601	-0.00199302	0.000808489
0.000798802	0	0.000399401	0.000806452	0.0015992	0.000398208	0.00159363	-0.00160481	-0.00119641	-0.00199601	-0.00199302	0.000808489
0.0011982	0	0.0015976	0.00120968	0.0015992	0.00119462	0.000796813	-0.00120361	-0.00159521	-0.0011976	-0.00318884	0
0.000798802	-0.0003996	0.000798802	0	0.0003998	0.00199104	0.00159363	-0.000802407	-0.00119641	-0.00159681	-0.00239163	0
0	0	0.0015976	0.00120968	0.001999	0.00119462	0.00199203	0	-0.00159521	-0.0011976	-0.00398605	0.00121273
0	0.000799201	0.0011982	0.000806452	0.0015992	0.00159283	0.00119522	0.000802407	-0.00239282	-0.00199601	-0.00279023	0
0.000798802	0.0003996	0.0015976	0.000403226	0.0015992	0.00199104	0.00159363	-0.000401204	-0.00239282	-0.00199601	-0.00239163	0.000404245
0.000399401	0.000799201	-0.000399401	0.000403226	0.0015992	0.00238925	0.00159363	0.000401204	-0.00199402	-0.00159681	-0.00239163	0.000404245
0	0	0.0011982	0.000806452	0.0007996	0.00199104	0.000398406	-0.000401204	-0.00159521	-0.0011976	-0.00199302	0
0.000399401	-0.0003996	0.000399401	0.000403226	0.001999	0.00159283	0.00199203	0	-0.00119641	-0.0011976	-0.00279023	0.000404245
0.000399401	0.0003996	0.001997	0.000806452	0.0011994	0.00119462	0.00159363	-0.000401204	-0.00159521	-0.00159681	-0.00239163	0
0.0015976	0.0003996	0	0.000806452	0.0011994	0.00159283	0.00159363	0	-0.00239282	-0.00159681	-0.00159442	0.00121273
-0.000798802	0	0.0011982	0.000403226	0.0015992	0.000796416	0.00119522	-0.000802407	-0.00119641	-0.0011976	-0.00239163	0.000808489
0.000798802	0	0.0011982	0.000806452	0.0015992	0.00278746	0.00119522	-0.000401204	-0.00239282	-0.00159681	-0.00159442	0.000808489
0.000798802	0.0003996	0.00239641	0.000806452	0.0003998	0.00199104	0.00199203	-0.000401204	-0.00239282	-0.00199601	-0.00199302	0.00121273
0	0	0.001997	0.00120968	0.0007996	0.00159283	0.00119522	-0.00160481	-0.00199402	-0.0011976	-0.00239163	0.00121273
0.000798802	0.0011988	0.001997	0.000403226	0.0003998	0.000796416	0.00119522	-0.000401204	-0.00199402	-0.00239521	-0.00159442	0.000404245
0.0011982	0.0003996	0.000798802	0.000806452	0.0011994	0.00159283	0.00159363	-0.000802407	-0.00239282	-0.0011976	-0.00239163	0.00121273
0.000798802	0.000799201	0.0011982	0.000403226	0.0015992	0.00119462	0.00119522	-0.000802407	-0.00159521	-0.00159681	-0.00199302	0.000404245
0.000399401	0.0003996	0.000399401	0.000403226	0.0007996	0.00119462	0.00119522	-0.000401204	-0.00119641	-0.00159681	-0.00239163	0.000808489
-0.000399401	0	0.001997	0.000806452	0.0011994	0.00159283	0.000796813	-0.000802407	-0.00199402	-0.00279441	-0.00318884	0
0	0	0	0.00120968	0.001999	0.00119462	0.00239044	-0.000401204	-0.00199402	-0.0011976	-0.00119581	0.000808489
0.000399401	0	0.000798802	0.000806452	0.0011994	0.00119462	0.000398406	0	-0.00159521	-0.0011976	-0.00199302	0
0	0.000799201	0.000798802	0.000403226	0.001999	0.00119462	0.00159363	-0.000802407	-0.00159521	-0.00319361	-0.00199302	0
-0.000399401	0	0.000399401	0.00120968	0.0007996	0.00119462	0.000796813	-0.000401204	-0.00119641	-0.00199601	-0.00318884	0.000404245
-0.000798802	0.000799201	0	0.000403226	0.0023988	0.00159283	0.000796813	-0.000401204	-0.00159521	-0.00159681	-0.00239163	0.000808489
0	0.0003996	0.001997	0.000403226	0.001999	0.000796416	0.00119522	-0.000802407	-0.00319043	-0.000798403	-0.00279023	0.000808489
0.000798802	-0.0003996	0.000399401	0.000806452	0.0007996	0.00159283	0.000796813	-0.000401204	-0.00239282	-0.000798403	-0.00199302	0.00121273
0.000798802	-0.0003996	0.0015976	0.0016129	0.0011994	0.00119462	0.00199203	-0.00120361	-0.000398804	-0.0011976	-0.00279023	0.000808489
0	0.0003996	0.0015976	0.000806452	0.001999	0.00238925	0.000796813	-0.000401204	-0.000797607	-0.00159681	-0.00318884	0.00121273
0.0011982	0.0003996	0.0015976	0.000806452	0.0011994	0.00119462	0.00159363	-0.000802407	-0.00159521	-0.0011976	-0.00199302	0.00161698
-0.000399401	-0.000799201	0.000798802	-0.000403226	0.0015992	0.000398208	0.00159363	-0.00120361	-0.00159521	-0.00199601	-0.00239163	0
0.0015976	0.0003996	0.000798802	0.000806452	0.0015992	0.00159283	0.00199203	-0.00120361	-0.00119641	-0.00199601	-0.00279023	0.000404245
0.000399401	0	0.0011982	0.000403226	0.0007996	0.00159283	0.00199203	-0.000802407	-0.00119641	-0.00159681	-0.00318884	-0.000404245
0.000798802	0.000799201	0.0011982	0	0.001999	0.00119462	0.00199203	-0.00120361	-0.000797607	-0.00159681	-0.00199302	-0.000404245
0	0.0003996	0.0011982	0.0016129	0.0011994	0.00199104	0.00159363	-0.000401204	-0.00199402	-0.0011976	-0.00199302	0
0	0	0.0015976	0	0.0007996	0.00238925	0.00159363	-0.00120361	-0.00199402	-0.00159681	-0.00199302	0.00121273
0	0.000799201	0.0011982	0.000403226	0	0.00278746	0.00119522	-0.000802407	-0.000797607	-0.0011976	-0.00199302	0.000808489
0.0011982	0	0.0011982	0.00120968	0.0003998	0.00199104	0.00159363	0	-0.00279163	-0.00159681	-0.00199302	0.000404245
-0.000798802	-0.000799201	0.000399401	0.000806452	0.0015992	0.00159283	0.00119522	0.000401204	-0.000797607	-0.000798403	-0.00119581	-0.000404245
0	0.000799201	0.0011982	0.000403226	0.0015992	0.000796416	0.00159363	0	-0.00199402	-0.000399202	-0.00079721	0
-0.000399401	-0.0003996	0.0011982	0.000403226	0.0011994	0.00159283	0.000398406	-0.000802407	-0.00239282	-0.00199601	-0.00199302	0.00202122
0.000798802	0	0.0011982	0.00120968	0.0011994	0.00278746	0.00119522	-0.000401204	-0.00199402	-0.00199601	-0.00279023	-0.000808489
-0.000399401	-0.0003996	0.000399401	-0.000403226	0.0011994	0.000796416	0.000796813	-0.000802407	-0.00119641	-0.00159681	-0.00239163	0.000404245
-0.000399401	-0.000799201	0.0011982	0.00120968	0.0011994	0.00238925	0.00199203	0.000401204	-0.00199402	-0.0011976	-0.00318884	0
0.000798802	-0.000799201	0	0.000806452	0.0003998	0.00159283	0.00199203	-0.000401204	-0.00279163	-0.00239521	-0.00199302	0
0.000399401	0	0.000399401	0.000403226	0.0011994	0.000796416	0.00119522	-0.000401204	-0.00119641	-0.00159681	-0.00199302	0.00121273
-0.000399401	0.0003996	0.000798802	0.000806452	0.0011994	0.000796416	0.000796813	0	-0.00239282	-0.0011976	-0.00239163	-0.000404245
0.000399401	0	0.0015976	0	0.0015992	0.00199104	0.000796813	0	-0.00119641	-0.00159681	-0.00199302	0.000808489
-0.000399401	0	0.000798802	0.000806452	0	0.00199104	0.00119522	-0.000802407	-0.00199402	-0.00239521	-0.00279023	0
-0.000798802	0.0003996	0.000399401	0	0.0011994	0.00199104	0.00119522	-0.00120361	-0.00199402	-0.00199601	-0.00199302	0.00161698
0.000798802	-0.0003996	0	0.00120968	0.0011994	0.00159283	0.000796813	-0.000401204	-0.00199402	-0.0011976	-0.00239163	-0.000404245
-0.000399401	-0.0003996	0.000399401	0.0016129	0.0015992	0.00278746	0.00119522	0	-0.00159521	-0.00279441	-0.00199302	0.000404245
-0.000399401	-0.000799201	0.000399401	0.000403226	0.0007996	0.00119462	0.000796813	-0.000401204	-0.00119641	-0.00199601	-0.00159442	-0.000404245
-0.000399401	-0.0003996	0.000798802	0.000806452	0.0007996	0.00159283	0.000398406	-0.00120361	-0.00159521	-0.00159681	-0.00159442	0.000808489
-0.000399401	0.0003996	0.0015976	-0.000403226	0.0011994	0.00238925	0.00119522	0	-0.00119641	-0.00159681	-0.00199302	0.000808489
-0.000399401	0.000799201	0.000399401	0.000403226	0	0.000398208	0.00159363	-0.000802407	-0.00159521	-0.00159681	-0.00239163	0.000404245
-0.0011982	0.0003996	0.0011982	0.00201613	0.001999	0.00159283	0.00119522	-0.000802407	-0.00279163	-0.00199601	-0.00239163	0.00121273
-0.000798802	-0.0003996	0	0.000403226	0.001999	0.000796416	0.00119522	0.000401204	-0.00239282	-0.00239521	-0.00239163	0.000404245
-0.000399401	-0.0003996	0.0011982	0.000403226	0.001999	0.00199104	0.00119522	-0.000401204	-0.00119641	-0.000798403	-0.00279023	0.00121273
-0.000798802	0.000799201	0.0011982	0.000403226	0.0011994	0.00199104	0.00119522	-0.000802407	-0.00199402	-0.0011976	-0.00239163	0.000404245
-0.000399401	-0.0003996	0.0011982	0.0016129	0.0007996	0.00119462	0.000398406	-0.000802407	-0.00199402	-0.00159681	-0.00318884	0
0	0.000799201	0.000798802	0.00201613	0.0003998	0.00238925	0.00159363	-0.000802407	-0.000797607	-0.00159681	-0.00239163	-0.000808489
-0.000399401	-0.0003996	0.000798802	-0.000806452	0.0007996	0.00199104	0.000796813	0	-0.00239282	-0.00159681	-0.00239163	0
-0.000399401	0	0.0011982	0.000806452	0.0007996	0.000796416	0.000796813	0	-0.00239282	-0.0011976	-0.00358744	0
-0.000798802	0	0.000399401	-0.000403226	0	0.00199104	0.00119522	0	0	-0.00159681	-0.00279023	0.00121273
0.000798802	0.000799201	0.000399401	0.000403226	0.0023988	0.00159283	0.00119522	-0.000401204	-0.00159521	-0.00199601	-0.00199302	-0.000404245
0	0	0.0011982	0	0.0015992	0.000796416	0.00159363	0	-0.00199402	-0.00199601	-0.00318884	0.00121273
0	-0.0011988	0.000798802	0.000403226	0.0007996	0.000796416	0.000398406	-0.000401204	-0.00199402	-0.00279441	-0.00279023	0
-0.000798802	0	0.000399401	0.00120968	0.0007996	0.000796416	0.00119522	0.000401204	-0.00159521	-0.0011976	-0.00239163	0
0	-0.000799201	0.0011982	0.0016129	0.0011994	0.00278746	0.00159363	-0.00160481	-0.00159521	-0.00239521	-0.00279023	0.000404245
-0.000399401	0.000799201	0.0011982	-0.000403226	0.0015992	0.00119462	0.00199203	-0.000401204	-0.00159521	-0.00159681	-0.00279023	0.000808489
-0.000798802	0	0.0015976	0.000403226	0.0011994	0.00199104	0.000796813	-0.000802407	-0.00199402	-0.000798403	-0.00318884	0.000404245
-0.000399401	-0.0003996	0.000798802	0.00120968	-0.0003998	0.00159283	0.00318725	0.000401204	-0.00159521	-0.00159681	-0.00239163	0
0	-0.0003996	0.0011982	0.00201613	0.0007996	0.00159283	0.00119522	-0.000401204	-0.00279163	-0.00199601	-0.00398605	0.000404245
-0.0011982	0	0	0.000403226	0.0003998	0.00119462	0.00119522	-0.000401204	-0.00239282	-0.000798403	-0.00239163	0.000404245
0	-0.000799201	0.0011982	0.0016129	0.0011994	0.000796416	0.000398406	-0.000401204	-0.00159521	-0.00159681	-0.00279023	0
-0.000798802	-0.0003996	-0.000399401	0	0.0007996	0.00199104	0.00119522	-0.000401204	-0.00199402	-0.0011976	-0.00279023	-0.000404245
-0.000399401	-0.000799201	0.001997	-0.000403226	0.0007996	0.00159283	0.00119522	0	-0.00159521	-0.0011976	-0.00199302	0
0.0011982	0.0003996	0	0	0.001999	0.00159283	0.00199203	-0.000401204	-0.00199402	-0.00239521	-0.00358744	0.000404245
0	0.0003996	0.000399401	0.000806452	0.0007996	0.00119462	0.00159363	-0.000802407	-0.00199402	-0.0011976	-0.00279023	-0.000404245
0	0	0.000798802	0.000403226	0	0.000796416	0.000796813	-0.000802407	-0.00159521	-0.0011976	-0.00199302	0.000808489
-0.000798802	-0.0011988	0.000798802	0.00120968	-0.0003998	0.00119462	0.00119522	-0.000802407	-0.00159521	-0.00159681	-0.00159442	0.000808489
-0.000798802	-0.000799201	0.0015976	0.00120968	0.0011994	0.000796416	0.00159363	-0.00160481	-0.00199402	-0.000798403	-0.00159442	0.000808489
0	0	0.0011982	0.000403226	0.0007996	0.00159283	0.000398406	-0.00120361	-0.00199402	-0.000798403	-0.00239163	0.00121273
0	0	0.000399401	0.00120968	0.0011994	0.00159283	0.00199203	-0.000401204	-0.00239282	-0.00199601	-0.00318884	0
-0.000399401	0.0003996	0.000399401	0.000403226	0	0.00159283	0.00119522	-0.000401204	-0.00199402	-0.0011976	-0.00279023	0
0.000399401	0	0.000798802	0	0.0007996	0.000796416	0.00159363	-0.000802407	-0.00159521	-0.0011976	-0.00199302	0.00161698
0	-0.0003996	0.0011982	0.00120968	0.0007996	0.000796416	0.00199203	-0.000401204	-0.00159521	-0.000798403	-0.00279023	0.000404245
0	-0.000799201	0.0011982	0.00120968	0.0007996	0.000398208	0	-0.000401204	-0.00159521	-0.00159681	-0.00159442	0.000808489
0	0.0003996	0.0015976	0.00120968	0.0011994	0.000398208	0.00159363	-0.000802407	-0.00199402	-0.00159681	-0.00199302	0.000404245
0	0	0.000798802	0.000806452	0	0.000398208	0.00159363	-0.000401204	-0.00199402	-0.00159681	-0.00279023	0
-0.000798802	0	0.0011982	0	0.0011994	0.00119462	0.000796813	-0.000802407	-0.00159521	-0.0011976	-0.00199302	0
0	-0.000799201	0.000798802	0	0.0011994	0.00238925	0.000796813	0.000401204	-0.00239282	-0.0011976	-0.00239163	0.000404245
0	0.000799201	0.001997	0.000403226	0.0015992	0.00159283	0.00119522	0.000401204	-0.00199402	-0.00199601	-0.00358744	0.000404245
0	-0.000799201	0.001997	0.00120968	0.0007996	0.00119462	0.00119522	-0.00120361	-0.00239282	-0.00199601	-0.00279023	0.000404245
0	0.0003996	0.001997	0.00120968	0.0011994	0.00159283	0.00159363	0	-0.00279163	-0.00159681	-0.00199302	-0.000404245
-0.000399401	-0.0003996	0.000798802	0	0.0003998	0.00159283	0.000796813	-0.00120361	-0.00239282	-0.0011976	-0.00279023	0
0	-0.000799201	0.0015976	0	0.0011994	0.00278746	0.00199203	-0.000401204	-0.00159521	-0.0011976	-0.00358744	0.000808489
-0.000399401	0.0003996	0.000798802	0.000403226	0.0011994	0.00159283	0.00239044	0	-0.00119641	-0.00199601	-0.00318884	0.000404245
-0.000399401	0	0.000399401	0.000806452	0.0015992	0.00238925	0.00159363	0.000401204	-0.00199402	-0.0011976	-0.00279023	0.000404245
0.000399401	0.0003996	0.000798802	0.000806452	0.0011994	0.00238925	0.00159363	0.000401204	-0.00159521	-0.00159681	-0.00279023	0.000404245
0	0	0.000399401	0.000806452	0.0011994	0.00159283	0.000398406	-0.000802407	-0.00199402	-0.000798403	-0.00239163	0.000404245
0	-0.0003996	0.000798802	0.000806452	0.0003998	0.00199104	0.00159363	0	-0.00159521	-0.00159681	-0.00279023	0
0	-0.000799201	0.0011982	0	0.001999	0.00159283	0.000796813	-0.000802407	-0.00119641	-0.0011976	-0.00279023	0.000404245
0	0	0.0011982	0.000806452	0.0015992	0.00159283	0.00199203	-0.00120361	-0.00199402	-0.0011976	-0.00318884	0
-0.000399401	-0.0011988	-0.000798802	0.00120968	0.0007996	0.00159283	0.00119522	0	-0.00119641	-0.0011976	-0.00239163	-0.000404245
-0.000399401	-0.0003996	0.000399401	0.00120968	0.0003998	0.00199104	0.000398406	0	-0.00239282	-0.0011976	-0.00239163	0.000808489
-0.0011982	-0.0003996	0.000798802	0.000806452	0.0011994	0.00278746	0.000796813	0.000401204	-0.00159521	-0.00199601	-0.00318884	0.00161698
-0.0011982	0	0.000798802	0.000403226	0.0003998	0.00119462	0.00159363	-0.000401204	-0.00119641	-0.0011976	-0.00239163	0
-0.000399401	-0.0003996	0	0.000806452	0.0007996	0.000398208	0.00159363	-0.000401204	-0.00159521	-0.000798403	-0.00279023	0.000404245
-0.000798802	-0.0003996	0.000798802	0.000403226	0.0003998	0.00199104	0.000796813	-0.00120361	-0.00239282	-0.00159681	-0.00239163	0.000404245
0.0011982	-0.000799201	0.0011982	0.0016129	0	0.00159283	0.00119522	-0.000401204	-0.00199402	-0.000798403	-0.00199302	0
0.000798802	-0.000799201	0.000798802	0.000806452	0.0011994	0.00159283	0.000398406	-0.000401204	-0.00159521	-0.0011976	-0.00318884	-0.000404245
0	0	0.000399401	0.000403226	0.0007996	0.000796416	0.00159363	-0.000802407	-0.00119641	-0.00159681	-0.00239163	0.000808489
0	-0.0003996	0.000798802	0.00120968	0.0011994	0.00119462	0.000796813	-0.00120361	-0.00119641	-0.00159681	-0.00279023	0.00121273
0.000798802	-0.0003996	0.0011982	0.000806452	0.0011994	0.000398208	0.00239044	-0.00120361	-0.000797607	-0.000798403	-0.00159442	0
-0.000399401	0.0003996	0.0015976	0.000806452	0.0007996	0.00159283	0.000796813	-0.000401204	-0.00199402	-0.0011976	-0.00239163	0.00121273
0.000798802	0.0003996	0	0.000806452	0.0003998	0.000796416	0.00119522	-0.000401204	-0.00199402	-0.0011976	-0.00239163	0
-0.000399401	-0.0003996	0.000798802	0.000806452	0.0007996	0.00199104	0.000398406	-0.000802407	-0.00199402	-0.0011976	-0.00239163	0
-0.000798802	-0.0003996	0.0011982	0.00120968	0.0011994	0.00159283	0.00199203	-0.00120361	-0.00199402	-0.000798403	-0.00199302	-0.000404245
0.0011982	0.0003996	0	0.000403226	0.0023988	0.00199104	0.00159363	-0.000802407	-0.00119641	-0.00199601	-0.00239163	0.000808489
0	0	0.000798802	0.00201613	0	0.00119462	0.00159363	-0.000802407	-0.00119641	-0.00159681	-0.00279023	0.000404245
0.000399401	-0.000799201	0.000798802	0	0.0011994	0.00199104	0.00119522	-0.00120361	-0.00199402	-0.00199601	-0.00239163	0.000808489
0.000399401	-0.000799201	-0.000798802	0.000806452	0.0011994	0.00159283	0.00199203	-0.00120361	-0.00199402	-0.00199601	-0.00239163	0.00121273
-0.000399401	-0.0003996	0.0011982	0.000403226	0.0007996	0.00199104	0.000796813	-0.000401204	-0.00159521	-0.00239521	-0.00199302	0
0.000399401	-0.0003996	0.0015976	0.00120968	0.0007996	0.00199104	0.00119522	-0.000401204	-0.00159521	-0.00159681	-0.00318884	0.00121273
0	0.0003996	0.000399401	-0.000806452	0.0003998	0.000398208	0.00119522	-0.000401204	-0.00119641	-0.000798403	-0.00318884	0.00121273
-0.000798802	0	0.0011982	0.000806452	0.0011994	0.00199104	0.00159363	0	-0.00159521	-0.00199601	-0.00239163	0.000404245
0	0	0.0011982	0.000806452	0.0007996	0.00199104	0.000398406	-0.000802407	-0.00199402	-0.0011976	-0.00159442	0.000404245
0.000399401	0	0.0011982	0	0.0011994	0.00119462	0.00199203	-0.00160481	-0.00199402	-0.00199601	-0.00279023	0.000404245
0.000399401	-0.0003996	0.000798802	0	0.0007996	0.00119462	0.00159363	-0.000802407	-0.00159521	-0.00159681	-0.00279023	0.00121273
0	-0.0003996	0.000798802	0.000806452	0.0011994	0.000398208	0.00119522	-0.00160481	-0.00279163	-0.0011976	-0.00279023	0.000404245
0	-0.0003996	0.00239641	0.000403226	0.001999	0.00159283	0.00199203	-0.000401204	-0.00159521	-0.0011976	-0.00199302	-0.000404245
0.000798802	-0.0003996	0.000798802	0.000806452	0.0007996	0.00199104	0.00199203	0	-0.00199402	-0.000798403	-0.00199302	0.000808489
0.0011982	0.000799201	0.0011982	0.000403226	0.0015992	0.00159283	0.00159363	-0.000401204	-0.00199402	-0.00199601	-0.00199302	0.000808489
0	-0.0003996	0.000399401	0.00120968	0.0015992	0.000796416	0.00159363	-0.000401204	-0.00199402	-0.0011976	-0.00279023	0.000808489
-0.000399401	-0.000799201	0.000798802	0	0.0011994	0.00119462	0.00199203	-0.000802407	-0.00279163	-0.00199601	-0.00239163	0.000808489
-0.000798802	0.0003996	0.000399401	0.000403226	0.001999	0.000796416	0.00119522	-0.000401204	-0.00119641	-0.0011976	-0.00239163	0.000808489
-0.0011982	0.0003996	-0.000399401	0.00241935	0.0015992	0.00199104	0.00119522	-0.000802407	-0.00239282	-0.000798403	-0.00199302	0.00121273
0	0.0003996	0.001997	0.0016129	0.0003998	0.000796416	0.00119522	-0.00120361	-0.00199402	-0.000399202	-0.00199302	0
0	-0.0003996	0.000798802	0	0.0011994	0.00159283	0.00119522	-0.000802407	-0.00159521	-0.000399202	-0.00159442	0.000808489
0.0011982	0.0003996	0.0011982	0.0016129	0.0011994	0.00159283	0.00159363	-0.000802407	-0.00159521	-0.000399202	-0.00239163	0.000404245
0	-0.0003996	0.001997	0.000403226	0.0015992	0.000796416	0.000398406	-0.000401204	-0.00159521	-0.0011976	-0.00239163	0.00121273
0	-0.0003996	0.0015976	-0.000403226	0.0007996	0.00159283	0.00239044	-0.000401204	0	-0.0011976	-0.00318884	0.00161698
-0.000399401	-0.0003996	0.0015976	0	0.0011994	0.00199104	0.00239044	-0.000802407	-0.00159521	-0.000798403	-0.00279023	0.000404245
0.000399401	-0.000799201	0.000798802	0.00120968	0	0.00159283	0.00199203	0.000401204	-0.000398804	-0.00199601	-0.00159442	0.000808489
0	-0.0003996	0.000798802	0.000806452	0.0003998	0.00119462	0.00199203	-0.00120361	-0.00159521	-0.000798403	-0.00199302	0.000808489
0	0.000799201	0.000798802	0.00120968	0.0011994	0.00119462	0.00199203	-0.000802407	-0.00119641	-0.0011976	-0.00239163	0.00121273
0.000399401	-0.0003996	0.000399401	0	0.0011994	0.00119462	0.00159363	0.000401204	-0.00279163	-0.000798403	-0.00279023	-0.00121273
0.0011982	-0.0003996	0.000399401	0.000403226	0	0.00159283	0.00199203	0.000401204	-0.00239282	-0.000399202	-0.00199302	0
0.000399401	-0.0003996	0.000399401	0.000806452	0.001999	0.00159283	0.000796813	0	-0.00159521	-0.000798403	-0.00279023	0
0.000399401	0	0.000399401	0.000806452	0.0007996	0.00199104	0.00159363	0	-0.00279163	-0.0011976	-0.00239163	0.000808489
-0.000798802	0	0.000798802	0.000806452	0.0015992	0.00159283	0.000796813	-0.000802407	-0.00199402	-0.00199601	-0.00318884	0
0.000798802	0	0.000798802	0.000806452	0.0007996	0.000796416	0.00119522	-0.000802407	-0.00119641	-0.000798403	-0.00239163	0.000404245
0.000399401	-0.0003996	0.000399401	0.000806452	0.0011994	0.000796416	0.000796813	-0.000802407	-0.00319043	-0.00159681	-0.00358744	0.000808489
0	0.0003996	0.0015976	0.000806452	0.001999	0.00159283	0.00119522	-0.00120361	-0.00119641	-0.000798403	-0.00199302	0.000404245
-0.000399401	0	0.0011982	0	0.0003998	0.00199104	0.00199203	0	-0.00159521	-0.000399202	-0.00119581	0.000404245
-0.000399401	-0.0003996	0.000798802	0.000806452	0.0023988	0.00199104	0.00159363	-0.00120361	-0.000797607	-0.000798403	-0.00199302	0.000404245
0.000399401	-0.0003996	0.000798802	-0.000403226	0.0003998	0.00159283	0.00199203	-0.000802407	-0.000797607	-0.0011976	-0.00239163	0.00161698
-0.000399401	-0.000799201	0.000798802	0.000806452	0.0011994	0.00159283	0.00119522	0	-0.00119641	-0.00199601	-0.00318884	0.000808489
0.000399401	0	0.000399401	0.000403226	0.0011994	0.00199104	0.00159363	-0.000802407	-0.000797607	-0.000798403	-0.00279023	0.000404245
0	0.0003996	0.0011982	0.000806452	0	0.00238925	0.00239044	0	-0.00159521	-0.00159681	-0.00199302	0.000404245
0	-0.0003996	0.000399401	0.0016129	0.0007996	0.00119462	0.00159363	-0.000802407	-0.000797607	-0.000798403	-0.00318884	0.00161698
0	-0.0003996	0	0.000403226	0.0007996	0.000796416	0.00199203	-0.00120361	-0.00119641	-0.00199601	-0.00199302	0
-0.000399401	-0.0003996	0.000798802	0.00120968	0.0011994	0.00159283	0.00159363	-0.000802407	-0.00119641	-0.0011976	-0.00199302	0.000404245
-0.0015976	0.0003996	0	0.000403226	0.0011994	0.00119462	0.00119522	-0.000802407	-0.00119641	-0.00199601	-0.00318884	0.00121273
-0.000399401	0	0.0011982	0.00120968	0.001999	0.00119462	0.00159363	-0.000802407	-0.00119641	-0.00159681	-0.00279023	0.000808489
-0.000399401	-0.0003996	0.000399401	0.00120968	0.0011994	0	0	-0.000802407	-0.00159521	-0.00159681	-0.00279023	0
0.000798802	-0.0003996	0	0.000806452	0.0007996	0.00238925	0.00159363	-0.000802407	-0.00159521	-0.000798403	-0.00239163	0.00121273
-0.000399401	0	0	0.00120968	0.0007996	0.00159283	0.00159363	-0.000802407	-0.00119641	-0.0011976	-0.00279023	0.000404245
-0.000399401	-0.000799201	0.000798802	0.000806452	0.0011994	0.00159283	0.000796813	0.000802407	-0.00199402	-0.000798403	-0.00159442	0.00121273
0	0	0.000798802	0.000806452	0.0011994	0.00199104	0.00159363	0	-0.00119641	-0.0011976	-0.00239163	0.000404245
0	0	0.000798802	0.000806452	0.0015992	0.000796416	0.000796813	-0.000401204	-0.00159521	-0.000798403	-0.00318884	-0.000404245
-0.000399401	0	0.000399401	0.000806452	0.0007996	0.00159283	0.00159363	-0.000401204	-0.00159521	-0.0011976	-0.00239163	0.000404245
0	-0.0003996	0.0011982	0.000403226	0.0015992	0.00199104	0.000796813	-0.000401204	-0.00159521	-0.0011976	-0.00239163	0.00121273
0	0.000799201	0.0011982	-0.000403226	0.0015992	0.00199104	0.00239044	0	-0.00159521	-0.00159681	-0.00199302	0.000404245
0	-0.0015984	0	0.000403226	0.0003998	0.00159283	0.000398406	-0.000802407	-0.00159521	-0.0011976	-0.00239163	0.000404245
-0.000798802	-0.0003996	0.001997	0.000403226	0.001999	0.00159283	0.00159363	-0.000802407	-0.00199402	-0.0011976	-0.00279023	0.000808489
0	0.0003996	0.000798802	0.00120968	0.0011994	0.00278746	0.00199203	-0.000401204	-0.00159521	-0.000399202	-0.00318884	0.000808489
0	-0.0003996	0.000798802	0.000403226	0.0007996	0.00199104	0.000796813	-0.00200602	-0.00119641	-0.0011976	-0.00279023	0.000404245
0.000399401	-0.0003996	0	0.00120968	0.0007996	0.00159283	0.00199203	-0.000802407	-0.00239282	-0.000399202	-0.00159442	0.000404245
-0.000399401	-0.0011988	0.000399401	0.00120968	0.0003998	0.00159283	0.000796813	0	-0.00159521	-0.0011976	-0.00159442	-0.000404245
0	-0.0015984	0.000399401	0.000403226	0.0007996	0.00199104	0.00159363	-0.000802407	-0.000398804	-0.0011976	-0.00199302	0.000404245
0.000798802	-0.000799201	0.000798802	0	0.0023988	0.00238925	0.000398406	0.000401204	-0.00119641	-0.00239521	-0.00239163	0.000808489
0.000399401	-0.000799201	0.0011982	0.00201613	0.0015992	0.00199104	0.00119522	-0.00160481	-0.000797607	-0.00159681	-0.00279023	-0.000404245
0.000798802	-0.0003996	0.000399401	-0.000806452	0.0007996	0.00199104	0.000796813	-0.000802407	-0.00119641	0.000399202	-0.00159442	-0.000404245
-0.000798802	-0.000799201	0.000399401	0.0016129	0.0011994	0.00159283	0.00119522	-0.00160481	-0.00239282	-0.000798403	-0.00279023	0.000808489
0.0011982	0	0	0.00120968	0.0015992	0.00119462	0.00159363	-0.000401204	-0.00239282	-0.000798403	-0.00159442	0.000404245
0.000399401	-0.0003996	0	0.000806452	0.0015992	0.00159283	0.00159363	0.000401204	-0.00239282	-0.00159681	-0.00199302	0
0	-0.0003996	0	0.000403226	0.0007996	0.00119462	0.00159363	0	-0.000398804	-0.000798403	-0.00239163	0.000808489
0.000399401	0	0.0011982	-0.000806452	0.0011994	0.00199104	0.00239044	-0.000401204	-0.00199402	-0.00159681	-0.00159442	0.000808489
-0.000399401	-0.000799201	0.000798802	0	0.0015992	0.00238925	0.000796813	-0.00120361	-0.00159521	-0.00159681	-0.00318884	0.00121273
0.000798802	0	0.000798802	0.000806452	0.0007996	0.00159283	0.000796813	-0.00120361	-0.00159521	-0.0011976	-0.00239163	-0.000404245
0.000798802	0	0.000798802	0	0.001999	0.00199104	0.00119522	0	-0.00239282	-0.00239521	-0.00318884	0.000808489
0.000798802	0	0.000798802	0.000403226	0.0011994	0.00119462	0.00119522	0	-0.00119641	-0.000399202	-0.00358744	0.00161698
0.000399401	0	0.0015976	0.000806452	0.0011994	0.00238925	0.000398406	-0.000401204	-0.00159521	-0.000798403	-0.00199302	0.000808489
-0.000399401	-0.000799201	0.000798802	0.0016129	0.0015992	0.00238925	0.00159363	-0.000802407	-0.00119641	-0.000399202	-0.00199302	0.000808489
0.000399401	0	0.000798802	0.000806452	0.0011994	0.00199104	0.000796813	-0.000401204	-0.000797607	-0.000798403	-0.00199302	0.000808489
0.000399401	0	0.0011982	0.00120968	0.0003998	0.00199104	0.00159363	0	-0.000797607	-0.000399202	-0.00199302	0
-0.000798802	-0.0015984	0.000399401	0.000806452	0.0011994	0.00119462	0.00119522	0	-0.00199402	-0.0011976	-0.00279023	-0.000404245
-0.000399401	0.0003996	0	-0.000403226	0.0011994	0.00159283	0.00159363	-0.000802407	-0.00199402	-0.0011976	-0.00318884	0.000404245
-0.000798802	-0.0003996	0.000798802	0.000806452	0.001999	0.00199104	0.00119522	0.000401204	-0.00119641	-0.00159681	-0.00199302	0.00121273
0.000798802	-0.000799201	0.000399401	0.000403226	0.0003998	0.00119462	0.00159363	0	-0.00279163	-0.0011976	-0.00159442	0
0	-0.0003996	0.000798802	0.000806452	0.0011994	0.000796416	0.000796813	-0.000401204	-0.00199402	-0.000399202	-0.00279023	-0.000404245
0	-0.0015984	0.001997	0.000806452	0.0011994	0.00119462	0.00159363	-0.000802407	-0.00159521	-0.000399202	-0.00119581	0.000808489
0.000399401	-0.000799201	0.000798802	0.000806452	0.0007996	0.000796416	0.000796813	0.000401204	-0.00199402	-0.000399202	-0.00199302	-0.000404245
-0.000399401	0	0.000399401	0.000403226	0.0011994	0.00238925	0.000796813	-0.000401204	-0.00199402	-0.0011976	-0.00279023	0.000404245
0.000399401	0.0003996	0.000798802	0.000403226	0.0007996	0.000796416	0.00199203	-0.000802407	-0.00119641	-0.000798403	-0.00199302	-0.000404245
0	-0.000799201	0.0011982	-0.000403226	0.001999	0.00119462	0.000398406	-0.000401204	-0.00159521	0	-0.00199302	0
0.000798802	0	0	0.000403226	0.0011994	0.00199104	0.000796813	0.000802407	-0.00239282	-0.00159681	-0.00279023	0.000404245
-0.000798802	-0.0015984	0.000798802	0.000403226	0.0007996	0.00119462	0.00199203	-0.000401204	-0.00119641	-0.00199601	-0.00199302	-0.000404245
0.000798802	0.0003996	0.000399401	0.00120968	0.0011994	0.00159283	0.000796813	-0.00160481	-0.000797607	-0.000798403	-0.00239163	0
0.0015976	-0.000799201	0.000399401	0	0.0007996	0	0.00199203	-0.000802407	-0.00119641	-0.0011976	-0.00279023	0.00121273
0.000399401	0	0.000399401	0.0016129	0.0027986	0.00159283	0.00199203	-0.000401204	-0.00159521	-0.000399202	-0.00318884	0.000404245
0.000798802	-0.000799201	0.0011982	0.000403226	0.0015992	0.00119462	0.00159363	0.000401204	-0.00119641	-0.0011976	-0.00159442	0.00121273
-0.000399401	0	0.000798802	-0.000403226	0.0011994	0.00199104	0.00159363	0	-0.00159521	0	-0.00199302	0
0.000798802	0	0.000798802	0.000403226	0.0011994	0.00119462	0.00239044	-0.000401204	-0.00159521	-0.0011976	-0.00279023	0.000404245
-0.000399401	0	0.000798802	0.000806452	0.0003998	0.00159283	0.000796813	0.000802407	-0.00239282	-0.00199601	-0.00318884	0.000404245
0	-0.0011988	0.001997	0.00120968	0.0015992	0.00159283	0.00119522	0	-0.00159521	-0.0011976	-0.00159442	0.000808489
0.000399401	-0.0003996	0.00239641	0	0.0011994	0.00278746	0.00159363	-0.000802407	-0.00199402	-0.0011976	-0.00199302	0.000808489
-0.000399401	0.0003996	0.000399401	0.000403226	0.0011994	0.00159283	0.000796813	-0.000401204	-0.00119641	-0.000798403	-0.00159442	0
0	0	0.0011982	0.000403226	0.0015992	0.00159283	0.00119522	0	-0.00159521	-0.00159681	-0.00239163	0.000404245
-0.000399401	0	0.000798802	0.00120968	0.0007996	0.00119462	0.000796813	-0.000802407	-0.000797607	-0.00159681	-0.00318884	0.000404245
0.0011982	0	-0.000399401	0	0.0011994	0.00199104	0.00159363	-0.000401204	-0.00199402	0	-0.00199302	0.000404245
0.000798802	-0.0003996	0.000399401	0.000403226	0.0015992	0.00238925	0.000796813	0	-0.00199402	-0.0011976	-0.00318884	0.000808489
0.000798802	-0.0011988	0.000399401	0.000403226	0.0015992	0.00159283	0.000796813	0	-0.00239282	-0.00159681	-0.00159442	-0.000404245
0.0011982	0.0003996	0.000798802	0.000806452	0.0015992	0.00159283	0.00159363	-0.000802407	-0.00199402	-0.00239521	-0.00279023	0.000404245
0.000399401	0.0003996	-0.000399401	0.00120968	0.0011994	0.000796416	0.00239044	-0.000401204	-0.00199402	-0.0011976	-0.00279023	0.000404245
-0.000399401	-0.0003996	0.000798802	0.00120968	0.0011994	0.000796416	0.00199203	0.000401204	-0.00239282	-0.000798403	-0.00279023	0.000808489
-0.000399401	0	0.0015976	0.000403226	0.0011994	0.00199104	0.000796813	0	-0.00119641	-0.00159681	-0.00119581	0
0	-0.000799201	0.000399401	-0.000403226	0.0011994	0.00159283	0.000796813	-0.00120361	-0.000398804	-0.0011976	-0.00239163	0.000404245
0	-0.0003996	0.000798802	0	0.0007996	0.00278746	0.00159363	-0.000401204	-0.00119641	-0.000399202	-0.00239163	-0.000404245
-0.000399401	0.0003996	0.000399401	0.000403226	0.0011994	0.000796416	0.000398406	-0.000401204	-0.00199402	-0.0011976	-0.00199302	0.00121273
0	0.000799201	0.0011982	0	0.0015992	0.00238925	0.00159363	-0.00120361	-0.00239282	-0.000798403	-0.00279023	0
0.000399401	-0.0003996	0.0011982	-0.000806452	0.0003998	0.00119462	0.00159363	-0.00120361	-0.00239282	-0.00159681	-0.00279023	0.00121273
0.0011982	0.0003996	0	0.000806452	0.0023988	0.00238925	0.000796813	-0.000401204	-0.00159521	-0.000399202	-0.00279023	0.000808489
0.000399401	-0.0003996	0.000798802	0.00120968	0.0015992	0.00199104	0.00159363	-0.00120361	-0.00239282	-0.00159681	-0.00279023	0.000808489
0	-0.000799201	0.000399401	0.00120968	0.0015992	0.00159283	0.000796813	-0.000401204	-0.00159521	-0.0011976	-0.00199302	0.000404245
-0.000798802	-0.0003996	0.000399401	0.000806452	0.001999	0.000796416	0.00119522	-0.000401204	-0.00199402	-0.00199601	-0.00199302	-0.000404245
0.000798802	0	0.000399401	0.000806452	0.0007996	0.00278746	0.000796813	-0.000401204	-0.00119641	-0.00159681	-0.00239163	0.000808489
0.000798802	-0.0011988	0.0011982	0.000806452	0.0007996	0.00119462	0.00159363	-0.000802407	-0.00159521	-0.000798403	-0.00199302	0
0	-0.0003996	0.000798802	0.000403226	0.0007996	0.00159283	0.00199203	-0.00120361	-0.000797607	-0.0011976	-0.00239163	0.00202122
-0.000399401	0	0.000798802	0.00201613	0.0003998	0.00278746	0.00199203	0.000802407	-0.00239282	-0.000798403	-0.00239163	0.000808489
-0.000798802	0.0003996	-0.000399401	0.000403226	0.0011994	0.00159283	0.00119522	0.000401204	-0.000797607	-0.000798403	-0.00239163	0.000404245
0	-0.0011988	0	0.000403226	0.0011994	0.00199104	0.00159363	-0.000802407	-0.00159521	-0.00159681	-0.00279023	0.000404245
0.000798802	0	0.0011982	-0.000403226	0.0007996	0.00159283	0.00159363	0.000401204	-0.00119641	-0.00159681	-0.00318884	0.000404245
0.000399401	-0.000799201	-0.000399401	0.000403226	0.0011994	0.00159283	0.000796813	0.000401204	-0.00159521	-0.000798403	-0.00159442	-0.000404245
-0.000399401	0	0.000399401	0	0.0011994	0.00159283	0.00239044	-0.00120361	-0.00239282	-0.000798403	-0.00318884	0.000808489
-0.000399401	0	0.000399401	0.000403226	0.0011994	0.00238925	0.00159363	-0.000802407	-0.00119641	-0.00159681	-0.00199302	0.000404245
-0.000798802	0	0.000798802	0.00120968	0.0015992	0.00159283	0.00119522	-0.00120361	-0.00159521	-0.00159681	-0.00358744	0
-0.000399401	0	0.000399401	0.000403226	0.0011994	0.00119462	0.00119522	0	-0.00199402	-0.0011976	-0.00358744	0.000808489
-0.000399401	-0.0003996	0.0011982	0.000806452	0.0003998	0.00199104	0.00199203	-0.000401204	-0.00119641	-0.00279441	-0.00239163	0.000404245
0.0011982	-0.0015984	0.000399401	0.00120968	0.0011994	0.00119462	0.000796813	-0.00120361	-0.00279163	-0.0011976	-0.00318884	0.000808489
-0.000399401	0	0	0.000403226	0.0011994	0.00159283	0.00159363	-0.00120361	-0.00199402	-0.00199601	-0.00279023	0.000404245
-0.000399401	-0.0003996	0.0011982	0.00120968	0.001999	0.00159283	0.00239044	0	-0.00159521	-0.000399202	-0.00279023	0.000404245
-0.000798802	-0.000799201	0	0.000403226	0.0011994	0.00119462	0.00159363	0	-0.00199402	-0.00199601	-0.00199302	-0.000404245
-0.000399401	-0.000799201	0.000399401	0.000403226	0.0015992	0.00119462	0.00199203	-0.000401204	-0.00199402	-0.000798403	-0.00279023	0.000404245
-0.000399401	-0.000799201	0.000399401	0.000403226	0.0003998	0.00278746	0.000796813	-0.000401204	-0.00199402	-0.00159681	-0.00279023	0.000404245
0	0	0.0011982	0	0.001999	0.000796416	0.00119522	-0.000401204	-0.00199402	-0.0011976	-0.00318884	0.000404245
-0.000399401	-0.0003996	0.0011982	0	0.0011994	0.00119462	0.00159363	-0.000401204	-0.00119641	-0.000798403	-0.00318884	0.000404245
0.000798802	-0.000799201	0.000798802	0.000403226	0.0011994	0.00238925	0.00119522	0	-0.00239282	-0.00199601	-0.00318884	0.000404245
0.000399401	-0.000799201	0.0015976	0	0	0.00119462	0.000796813	0	-0.00239282	-0.0011976	-0.00239163	0.000404245
-0.000798802	-0.0011988	0	0.000403226	0.0015992	0.00238925	0.000796813	0.000401204	-0.00119641	-0.00199601	-0.00318884	0.000808489
-0.000399401	-0.000799201	0.000798802	0.00120968	0.0015992	0.000796416	0.000796813	0	-0.00159521	-0.0011976	-0.00318884	0.000404245
-0.000798802	-0.0015984	0	-0.000403226	0.0015992	0.000796416	0.00199203	0.000401204	-0.00199402	-0.0011976	-0.00279023	0
0.000399401	0	0.0011982	0	0.0011994	0.00238925	0.000796813	-0.00120361	-0.00119641	-0.00159681	-0.00318884	0.00121273
0	-0.0015984	-0.000798802	-0.000403226	0.0011994	0.00199104	0.000398406	-0.00120361	-0.00159521	-0.00239521	-0.00279023	0.000404245
-0.000798802	-0.000799201	0.000399401	0.000806452	0.0015992	0.00238925	0.00159363	-0.000802407	-0.00199402	-0.00199601	-0.00279023	0.000808489
0.000399401	-0.0011988	0.000798802	-0.000403226	0.0015992	0.000796416	0.000796813	0	-0.00159521	-0.000399202	-0.00358744	-0.000404245
0.000399401	-0.000799201	-0.000399401	0.000403226	0.0007996	0.00119462	0.000398406	-0.000802407	-0.00119641	-0.00199601	-0.00239163	0.000808489
-0.000399401	-0.0003996	0.0011982	0	0.0011994	0.00238925	0.00159363	-0.000802407	-0.00159521	-0.000798403	-0.00279023	0
-0.000798802	0	0.000798802	0.000806452	0.0003998	-0.000398208	0.00119522	-0.000401204	-0.00159521	-0.000399202	-0.00318884	0
-0.000798802	-0.0003996	0	0.000806452	0.0011994	0.00159283	0.000796813	0	-0.00119641	-0.00199601	-0.00279023	0.000404245
0	-0.0003996	0.000798802	0.000403226	0.0011994	0.00119462	0.000796813	0	-0.00199402	-0.00199601	-0.00358744	0.000808489
0	-0.000799201	0	0.000403226	0.0007996	0.00119462	0.000398406	0	-0.00239282	-0.0011976	-0.00358744	0.00161698
-0.0011982	-0.000799201	0.000399401	-0.000403226	0.0007996	0.00119462	0.00119522	-0.00200602	-0.00199402	-0.00199601	-0.00239163	0.000808489
-0.000798802	-0.000799201	0.000798802	0.000403226	0.0007996	0	0.00239044	-0.00120361	-0.00119641	-0.0011976	-0.00318884	0
-0.000399401	-0.0003996	0.000399401	0	0.0015992	0.000796416	0.000796813	0	-0.00159521	-0.0011976	-0.00239163	0
0	-0.0015984	0.000798802	0	0.0007996	0.000796416	0.00199203	-0.000401204	-0.00199402	-0.00199601	-0.00358744	0.00121273
0	-0.0003996	0	0.00120968	0	0.00199104	0.000398406	0.00120361	-0.000797607	-0.00199601	-0.00318884	0
0.0011982	-0.0003996	0.000798802	0.000403226	0	0.00159283	0	0	-0.00199402	-0.00159681	-0.00279023	0.000404245
0.000399401	-0.000799201	0.000798802	-0.000806452	0	0.00358387	0.000796813	0	-0.00159521	-0.00159681	-0.00199302	0
0.0011982	-0.0003996	0.000798802	0.0016129	0.0007996	0.00199104	0.00239044	-0.00120361	-0.00279163	-0.0011976	-0.00199302	0.000808489
-0.0011982	-0.0015984	0.000798802	0.000403226	0.001999	0.00199104	0.00159363	0.000401204	-0.00239282	-0.00239521	-0.00318884	0.000404245
-0.000399401	-0.0011988	0	-0.000403226	0.0015992	0.00119462	0.00119522	-0.000802407	-0.00119641	-0.00159681	-0.00279023	0.000404245
0.000798802	0.0003996	0.000798802	0.000806452	0.0015992	0.00119462	0.00278884	-0.00120361	-0.00199402	-0.00199601	-0.00279023	0.00121273
-0.000399401	0	0	0.00120968	0.0011994	0.00119462	0.00159363	-0.000401204	-0.00119641	-0.00239521	-0.00239163	-0.000404245
-0.000399401	0.0003996	0.000798802	-0.000403226	0	0.00318566	0.00199203	-0.000802407	-0.00239282	-0.00159681	-0.00318884	0.000808489
-0.000399401	-0.0003996	0	0	0.0011994	0.00159283	0.00119522	0.000401204	-0.00239282	-0.0011976	-0.00239163	0
0	0.000799201	0.000798802	0.000403226	0.0003998	0.00119462	0.000796813	-0.000401204	-0.00119641	-0.00239521	-0.00199302	0.000404245
0.000399401	-0.0011988	0.0011982	0.000403226	0.0003998	0.00159283	0.00119522	0	-0.00319043	-0.0011976	-0.00239163	0.00121273
-0.000399401	-0.0003996	0	0.00120968	0.0007996	0.00199104	0.00278884	-0.000802407	-0.00199402	-0.00239521	-0.00279023	0
0	0	0.000798802	-0.000806452	0.0007996	0.00278746	0.00239044	-0.000802407	-0.00279163	-0.000798403	-0.00279023	0.000404245
-0.0011982	-0.0003996	0.000399401	0.000806452	0.0011994	0.000796416	0.00119522	-0.000802407	-0.00159521	-0.00199601	-0.00358744	0.000404245
-0.000399401	-0.000799201	0.000399401	0.000806452	0	0.00199104	0.00239044	-0.000401204	-0.00119641	-0.0011976	-0.00318884	0
-0.000399401	0	0.000798802	0	0	0.00238925	0.00159363	-0.000401204	-0.00199402	-0.00159681	-0.00279023	0
-0.0011982	0.0003996	0.000399401	0.000806452	0.0003998	0.00159283	0.000398406	-0.000401204	-0.00239282	-0.00239521	-0.00279023	0.000808489
0.000399401	-0.0015984	0.000399401	0.000403226	0.0023988	0.00278746	0.00239044	-0.000401204	-0.00119641	-0.00199601	-0.00239163	-0.000404245
0	-0.0015984	0.0015976	0.000403226	0.0015992	0.00199104	0.000796813	-0.000802407	-0.00159521	-0.000798403	-0.00318884	0.000404245
0.000399401	0.0003996	0.0015976	0.000806452	0.0007996	0.00119462	0.000796813	0.00120361	-0.00119641	-0.000798403	-0.00239163	0.000808489
0	-0.000799201	0.000798802	0	0.0007996	0.00199104	0.00199203	-0.000401204	-0.00239282	-0.00159681	-0.00279023	0
-0.000399401	-0.0011988	0.000798802	0	0.0007996	0.00238925	0.00119522	-0.000401204	-0.00199402	-0.00159681	-0.00318884	0
-0.000399401	-0.0003996	0.000798802	0.000806452	0.0011994	0.00199104	0.00159363	-0.000401204	-0.00199402	-0.00199601	-0.00239163	0.000808489
-0.000798802	-0.0015984	0.0015976	-0.000403226	0.0007996	0.00119462	0.000796813	0	-0.00159521	-0.00279441	-0.00318884	0
0	-0.0011988	0	0	0.0003998	0.00119462	0.00159363	0.000802407	-0.00159521	-0.00199601	-0.00279023	0.00121273
0.000798802	-0.0011988	0.000798802	-0.000403226	0.0011994	0.00199104	0.00159363	-0.000802407	-0.00199402	-0.00159681	-0.00239163	0.000404245
0	-0.0003996	0.001997	0.000403226	0.0007996	0	0.000398406	-0.000401204	-0.00239282	-0.0011976	-0.00239163	0.00121273
-0.000399401	-0.0011988	0.000399401	0.00120968	0.0011994	0.000398208	0.000796813	0.000401204	-0.00199402	-0.00159681	-0.00279023	0.000404245
0.000399401	-0.0003996	0.0011982	0.00120968	0.0007996	0.00119462	0.000796813	-0.000401204	-0.00199402	-0.0011976	-0.00239163	-0.000404245
-0.000399401	-0.0003996	0	0.0016129	0.0011994	0.00159283	0.00239044	0.000401204	-0.00239282	-0.00199601	-0.00239163	0
-0.000798802	0	0.0011982	0	0.0015992	0.000796416	0.00199203	-0.000401204	-0.00159521	-0.0011976	-0.00239163	0
0	-0.000799201	0.0011982	-0.000403226	0.0007996	0.00119462	0.00119522	-0.000802407	-0.000797607	-0.000798403	-0.00358744	0.000808489
0	0	-0.000798802	0.000806452	0.0015992	0.00119462	0.000796813	-0.000802407	-0.00199402	-0.000798403	-0.00279023	0
0	-0.0003996	0.0011982	0.000403226	0.0015992	0.000398208	0.00159363	-0.000401204	-0.00159521	-0.0011976	-0.00279023	0.000808489
0	-0.0015984	0	0.000403226	0.0011994	0.00238925	0.00119522	0.000401204	-0.00239282	-0.00159681	-0.00318884	0.000808489
-0.000399401	-0.000799201	0.000798802	0.000806452	0.0007996	0.00159283	0.00159363	-0.00120361	-0.00199402	-0.0011976	-0.00358744	-0.000404245
-0.000399401	-0.000799201	0.0011982	0.000806452	0	0.00119462	0	-0.000802407	-0.00199402	-0.00159681	-0.00279023	-0.00161698
0	0	0.000399401	-0.000403226	0.0007996	0.00199104	0.000398406	-0.000401204	-0.00119641	-0.0011976	-0.00318884	0.000404245
0	-0.0003996	-0.000798802	0.000403226	0.0007996	0.00159283	0.00159363	-0.000802407	-0.000398804	-0.000798403	-0.00318884	0.000404245
0.000399401	0.0003996	0.000399401	0.000403226	0.0011994	0.000796416	0.00119522	-0.00160481	-0.00199402	-0.0011976	-0.00279023	0.000808489
0	0.0003996	0	0.000806452	0.0007996	0.00119462	0.00159363	-0.000802407	-0.00279163	-0.000399202	-0.00239163	0.000404245
0.000399401	-0.0003996	0.000798802	0	-0.0003998	0.00238925	0.000796813	0.000401204	-0.00358923	-0.00279441	-0.00318884	0
-0.000399401	-0.0003996	0	0.00120968	0.0011994	0.00278746	0.00239044	-0.000401204	-0.00159521	-0.00199601	-0.00358744	-0.00121273
0.000399401	-0.0003996	0	0.000806452	0.0015992	0.00119462	0.00119522	-0.000401204	-0.00119641	-0.00199601	-0.00318884	0
-0.000399401	-0.0003996	0	0	0.0015992	0.00159283	0.00159363	-0.000401204	-0.00199402	-0.000399202	-0.00398605	0.000404245
-0.000798802	0.000799201	0.000399401	0.000806452	0.0015992	0.00119462	0.00119522	0	-0.00159521	-0.00159681	-0.00279023	0.000404245
0.000399401	-0.0003996	0.000399401	0	-0.0003998	0.000398208	0.00199203	0	-0.00199402	-0.000798403	-0.00318884	-0.00121273
-0.000798802	-0.0003996	0.000798802	0.000403226	0.001999	0.00199104	0.00199203	0	-0.00159521	-0.00199601	-0.00239163	0.000808489
-0.000798802	0	0.0011982	0.000403226	0.0007996	0.000796416	0.000796813	0	-0.00159521	-0.0011976	-0.00119581	0
0.000399401	-0.0003996	0.000399401	0	0.0007996	0.00119462	0.00159363	-0.00120361	-0.00159521	-0.000399202	-0.00279023	0.00121273
0	-0.0003996	0	0	0.0015992	0.00119462	0.00119522	0	-0.00199402	-0.00199601	-0.00318884	0.000808489
-0.000798802	-0.000799201	0.000399401	0.000806452	0.0011994	0.00199104	0.000398406	0.000401204	-0.00119641	-0.00159681	-0.00398605	-0.000808489
-0.000798802	-0.000799201	0.001997	0.000403226	0.0003998	0.00278746	0.000796813	-0.00120361	-0.000797607	-0.0011976	-0.00239163	0.000404245
0.000399401	-0.000799201	0.000798802	0	0.0003998	0.00159283	0.000796813	-0.000802407	-0.00159521	-0.00239521	-0.00279023	0.000808489
-0.000399401	0	0.000399401	-0.000403226	0.0011994	0.00119462	0.00199203	-0.000401204	-0.00159521	-0.0011976	-0.00318884	-0.000808489
-0.0011982	0	0.0015976	0.000806452	0.0003998	0.000398208	0.000796813	0	-0.00239282	-0.0011976	-0.00239163	0
0	-0.0003996	0.000399401	-0.000806452	0.0007996	0.00119462	0.00159363	-0.000401204	-0.00199402	-0.000798403	-0.00279023	0.000808489
0	0	0.000399401	0	0.0011994	0.00199104	0.00119522	0.000802407	-0.00159521	-0.000798403	-0.00239163	0.000404245
0	-0.000799201	-0.000399401	0	0.0003998	0.000796416	0.00159363	0	-0.00199402	-0.000798403	-0.00318884	0
0.000399401	0	0.000798802	0.00120968	0.0011994	0.00119462	0.000398406	-0.00160481	-0.00239282	0	-0.00279023	0.00121273
0.000399401	-0.0003996	-0.000798802	0.000403226	0.0011994	0.00199104	0.00119522	-0.000802407	-0.00119641	-0.0011976	-0.00318884	0.000404245
-0.000798802	-0.0011988	0.0011982	0.00120968	0.0027986	0.00199104	0.00119522	0	-0.00159521	-0.0011976	-0.00318884	0.00121273
-0.0011982	-0.000799201	-0.000798802	0.000806452	0.0007996	0.00119462	0.00159363	0	-0.00159521	-0.0011976	-0.00239163	0
0.000798802	-0.0003996	0	0.000806452	0.0015992	0.00119462	0.00119522	-0.000401204	-0.00239282	-0.0011976	-0.00279023	0.000404245
0	-0.0015984	0.000798802	0	0.0027986	0.00159283	0.00199203	-0.000802407	-0.00119641	-0.00199601	-0.00318884	-0.000808489
0.000399401	-0.0023976	0.000798802	0.000806452	0.0011994	0.00119462	0.000796813	-0.000802407	-0.00159521	-0.00239521	-0.00279023	0.000404245
0.000399401	-0.0015984	0.000399401	0	0.0015992	0.00199104	0.00159363	-0.000401204	-0.00119641	-0.00199601	-0.00279023	0.00121273
-0.000798802	-0.000799201	0.000798802	0.000806452	0.0007996	0.00159283	0.00159363	0	-0.00199402	-0.000798403	-0.00199302	0.000808489
-0.000399401	-0.0015984	0.0011982	0.000403226	0.0011994	0.00238925	0.000796813	-0.000802407	-0.00239282	-0.000798403	-0.00318884	0.000404245
-0.000399401	-0.000799201	0.000798802	0	0.001999	0.00159283	0.00199203	-0.000401204	-0.00119641	0	-0.00279023	0.000404245
0	-0.0015984	-0.000399401	0	0.0015992	0.00199104	0.00119522	0	-0.00119641	-0.00199601	-0.00279023	-0.000404245
-0.000399401	-0.000799201	0	0.000806452	0.0007996	0.00119462	0.00119522	-0.000401204	-0.00239282	-0.0011976	-0.00279023	-0.000404245
0.0011982	-0.0011988	0.000399401	0.000806452	0	0.000398208	0.00159363	-0.000401204	-0.00159521	-0.00159681	-0.00239163	0.000404245
0	-0.0023976	0.000399401	0.000806452	0.0011994	0.000398208	0.00159363	0	-0.00119641	-0.0011976	-0.00239163	0.000404245
-0.000798802	-0.001998	0.0015976	-0.000403226	0.0011994	0.00159283	0.00119522	0	-0.00199402	-0.000798403	-0.00279023	0.000808489
0.000399401	-0.000799201	0.000399401	0.000403226	0.0003998	0.00119462	0.000796813	-0.000401204	-0.00119641	-0.00159681	-0.00159442	0.000404245
0	-0.0011988	0	0.000806452	0.0003998	0.00318566	0.00119522	-0.00160481	-0.00159521	-0.0011976	-0.00358744	0.000404245
0	-0.000799201	0.000399401	0.000403226	0.0015992	0.000796416	0.000796813	0.000401204	-0.00159521	-0.00199601	-0.00279023	0.000404245
0.000399401	-0.0023976	-0.000399401	0.000403226	0.0011994	0.000796416	0.000796813	-0.000401204	-0.00119641	-0.00159681	-0.00199302	0.000404245
0.000399401	-0.0015984	0.0011982	0.000806452	0.0015992	0.00199104	0.00119522	0.000401204	-0.00159521	-0.0011976	-0.00239163	0
0.000798802	-0.0011988	0	0.000806452	0.0011994	0.00119462	0.00119522	0	-0.00199402	-0.00159681	-0.00199302	0.000404245
-0.000798802	-0.0011988	0	0.000806452	0.0015992	0.00199104	0.00119522	-0.000401204	-0.00199402	-0.00159681	-0.00318884	0.000808489
-0.000399401	-0.0015984	0.000399401	0.00120968	0	0.000398208	0.000796813	-0.000802407	-0.000398804	-0.00159681	-0.00398605	0
-0.000399401	-0.001998	0.000798802	-0.000403226	0.0015992	0.00278746	0.000796813	-0.000401204	-0.00159521	-0.0011976	-0.00318884	-0.000404245
0	-0.000799201	-0.000399401	0.0016129	0.0007996	0.00199104	0.000398406	-0.000802407	-0.00239282	-0.000399202	-0.00199302	0.000404245
0.000399401	-0.000799201	0.000399401	0	0.0023988	0.00119462	0.00159363	-0.000401204	-0.00199402	-0.00159681	-0.00199302	0
-0.000399401	-0.0015984	0.0011982	-0.000403226	0.0007996	0.000398208	0.00239044	0.000802407	-0.00159521	-0.0011976	-0.00239163	-0.000404245
-0.000399401	-0.000799201	0.0015976	-0.000403226	0.0003998	0.00159283	0.00199203	-0.000401204	-0.00159521	-0.0011976	-0.00358744	0
0.0011982	-0.0015984	0.0011982	0.0016129	0.0015992	0.000796416	0.00159363	-0.000401204	-0.00159521	-0.00159681	-0.00199302	0.000808489
0	-0.000799201	0.000399401	-0.000403226	0.0015992	0.00119462	0.000398406	-0.000802407	-0.00159521	-0.00159681	-0.00279023	0.000404245
0.000798802	-0.000799201	0.000798802	0.000806452	0.001999	0.00278746	0.000796813	-0.000802407	-0.00159521	0	-0.00279023	0
-0.000399401	0	0.0011982	0.0016129	0.0011994	0.00119462	0.000796813	-0.00160481	-0.000797607	-0.000798403	-0.00239163	0
0	-0.000799201	0	0.000403226	0.0023988	0.000796416	0.000398406	-0.000401204	-0.00199402	-0.0011976	-0.00199302	0.00161698
0.000798802	-0.0015984	-0.000798802	0.000806452	0.0015992	0.00238925	0.000796813	-0.000401204	-0.00159521	-0.0011976	-0.00239163	0.000808489
-0.000399401	-0.000799201	0.0011982	0.000806452	0	0.00159283	0.00119522	-0.000802407	-0.000398804	-0.0011976	-0.00279023	0
-0.000798802	-0.0015984	0.000399401	0.00120968	0.0007996	0.00119462	0.00159363	-0.000802407	-0.00119641	-0.000798403	-0.00318884	0
-0.000399401	-0.0015984	0.000798802	-0.000806452	0.0007996	0.00159283	0.00159363	-0.000802407	-0.00119641	-0.00159681	-0.00279023	0.000808489
0	-0.000799201	-0.000399401	0.000403226	0	-0.000796416	0.000796813	-0.000802407	-0.000797607	-0.00199601	-0.00318884	0.000808489
0	-0.0003996	0.000798802	0.000403226	0.0007996	0.00199104	0.000796813	0.000802407	-0.00159521	-0.000798403	-0.00239163	0.000808489
0	-0.000799201	0	0.000403226	0.001999	0.00238925	0.00159363	0	-0.00199402	-0.00239521	-0.00358744	0.000808489
0	-0.0003996	0.0011982	0.000806452	0.0011994	0.000398208	0.00159363	-0.000401204	-0.00119641	-0.00199601	-0.00318884	0.000404245
-0.000399401	-0.000799201	0.0011982	0	0.001999	0.00159283	0.000398406	0	-0.000797607	-0.0011976	-0.00159442	0.000808489
0.0011982	-0.000799201	0.000798802	-0.000403226	0.0003998	0.000796416	0.000796813	-0.00160481	-0.00159521	-0.00159681	-0.00318884	-0.000404245
0	-0.0011988	0.000399401	0.00120968	0.001999	0.00159283	0.000796813	-0.000401204	-0.00159521	-0.0011976	-0.00279023	0.00161698
-0.000399401	-0.0003996	0.000798802	0.000403226	0.0007996	0	0.00119522	-0.000802407	-0.00199402	-0.00159681	-0.00279023	0.000404245
-0.000399401	-0.0003996	0.000399401	0	0.0011994	0.00159283	0.00159363	-0.000401204	-0.00199402	-0.000399202	-0.00279023	0.000808489
0.000399401	-0.0011988	0.0011982	0	0.0007996	0.00199104	0.00119522	-0.000802407	-0.00279163	-0.000798403	-0.00279023	0.000404245
0.000399401	-0.000799201	0.000399401	0	0.0003998	0.00159283	0.000796813	-0.000802407	-0.00159521	-0.00159681	-0.00279023	0.000808489
0.000399401	-0.0003996	0.000798802	0.000806452	0.0011994	0.00159283	0.00159363	-0.000802407	-0.00279163	-0.000798403	-0.00318884	0.000808489
0	-0.000799201	0.0011982	0.000403226	0.0015992	0.00199104	0.00159363	0.000802407	-0.00159521	-0.00159681	-0.00239163	-0.000404245
0.0011982	-0.0011988	0.000798802	-0.000403226	0.0015992	0.00199104	0.00159363	0	-0.00159521	-0.00159681	-0.00239163	0.000808489
0	0	0.0015976	0	0.0011994	0.000796416	0.00119522	-0.000802407	-0.00119641	-0.00159681	-0.00239163	0.000808489
0	-0.0015984	0.000798802	0.000806452	0.0007996	0.000398208	0.00119522	-0.00120361	-0.00119641	-0.00199601	-0.00279023	0
0	-0.000799201	0.0011982	-0.000403226	0.0011994	0.00199104	0.000398406	-0.00120361	-0.00199402	-0.000798403	-0.00279023	0
-0.000399401	-0.0011988	0.0011982	-0.000403226	0.0011994	0.00159283	0.00119522	0	-0.00159521	-0.00239521	-0.00199302	0
0.000399401	-0.0003996	0.000399401	-0.000403226	0.001999	0.00119462	0.000796813	0	-0.00159521	-0.00159681	-0.00318884	0.000404245
-0.000798802	-0.0011988	0.000798802	0.00120968	0.0015992	0.000796416	0.00119522	-0.00160481	-0.00199402	-0.00159681	-0.00358744	0
-0.000399401	-0.0011988	0.0011982	0.000806452	0.001999	0	0.00119522	-0.000802407	-0.00319043	-0.0011976	-0.00239163	0
0.000399401	0	0.0011982	0.00120968	0.0011994	0.00119462	0.000796813	-0.00120361	-0.00199402	-0.000798403	-0.00199302	0.000404245
0.000399401	0	0.000399401	0.000806452	0.0007996	0.00159283	0.000796813	0.000802407	-0.00119641	-0.000798403	-0.00358744	-0.000404245
0.000399401	-0.000799201	0.0011982	0.000806452	0.0003998	0.00199104	0.000796813	-0.000401204	-0.00159521	-0.0011976	-0.00199302	0.000808489
0.000798802	0	0.000798802	0.000806452	0.001999	0.00159283	0.00159363	-0.000401204	-0.00199402	-0.0011976	-0.00279023	0.000404245
0	-0.0011988	0	0.000403226	0	0.000796416	0.000796813	-0.00120361	-0.00199402	-0.000798403	-0.00279023	0.00161698
-0.000798802	0	-0.000399401	0.000403226	0.0011994	0.00199104	0.00159363	0	-0.00159521	-0.00159681	-0.00279023	0.000404245
-0.000399401	-0.0011988	0.000399401	0.000806452	0.0007996	0.00119462	0.00159363	0.000401204	-0.00159521	-0.0011976	-0.00279023	0.000404245
-0.000798802	0	0.000399401	0.0016129	0.0015992	0.00159283	0.000796813	-0.000802407	-0.00159521	-0.0011976	-0.00239163	0.000404245
-0.000399401	-0.0003996	-0.000399401	-0.000403226	0.0011994	0.00119462	0.000796813	-0.000802407	-0.00199402	-0.000798403	-0.00239163	0.00121273
0	-0.001998	0.000798802	0.000806452	0.0007996	-0.000796416	0.00119522	-0.00120361	-0.00239282	-0.000798403	-0.00239163	0.000808489
-0.000399401	-0.000799201	0.000798802	0.00201613	0.0003998	0.000796416	0.00159363	0	-0.00119641	-0.000399202	-0.00239163	0.000404245
0	-0.000799201	0.000399401	-0.000806452	0.0011994	0.00159283	0.000796813	-0.000401204	-0.00119641	-0.000798403	-0.00239163	-0.000404245
0.000798802	0	0.000399401	-0.000403226	0.001999	0.00159283	0.00119522	-0.000802407	-0.00159521	-0.00159681	-0.00239163	0.000808489
0.000399401	-0.000799201	0.000798802	0.000403226	0.0011994	0.00238925	0.00159363	-0.000802407	-0.00119641	-0.00199601	-0.00279023	0.000808489
-0.000399401	0	0	0.000403226	0.0007996	0.000398208	0.00199203	0.000401204	-0.00199402	-0.000798403	-0.00279023	0
-0.000798802	0.0003996	0.000798802	-0.000403226	0.0007996	0.00238925	0.00119522	-0.000802407	-0.00159521	-0.0011976	-0.00159442	0.000404245
0.000399401	-0.000799201	-0.000399401	0	0.0023988	0.00119462	0.00119522	0.000401204	-0.00159521	-0.000798403	-0.00239163	0.000808489
-0.0011982	-0.000799201	0.000798802	0.000806452	0.0007996	0.000398208	0.00119522	0.000401204	-0.00159521	-0.0011976	-0.00279023	0.000808489
0	0.000799201	0.000399401	0.000806452	0.0011994	0.00159283	0.00199203	0	-0.000797607	-0.0011976	-0.00279023	0.00121273
-0.000399401	-0.000799201	0.0011982	0.000806452	0.0015992	0.00119462	0.00119522	-0.000802407	-0.00159521	-0.000798403	-0.00239163	0.00121273
-0.000399401	0	0.0011982	0.000806452	0.0011994	0.000398208	0.00119522	-0.000401204	-0.000797607	-0.0011976	-0.00318884	0
-0.000399401	-0.0015984	0.0011982	0.00120968	0.0011994	0.00199104	0.000796813	-0.000802407	-0.00119641	-0.00319361	-0.00239163	0.00121273
0.000798802	-0.0015984	0.0011982	0.000403226	0.0011994	0.00119462	0.00119522	0	0	-0.000399202	-0.00239163	0
-0.000399401	0	0	0.000806452	0.0011994	0.00159283	0.000796813	-0.000802407	-0.00239282	-0.0011976	-0.00199302	0
0	-0.0011988	0.0015976	0	0.0007996	0.000398208	0.00199203	-0.000802407	-0.000797607	-0.0011976	-0.00318884	0.00121273
0	-0.000799201	0.000399401	0.000806452	0.0003998	0.00199104	0.00159363	-0.000802407	-0.00159521	-0.000798403	-0.00239163	0.00121273
0	0.0003996	0.0011982	0.000403226	0.0011994	0.00238925	0.00119522	-0.000401204	-0.00199402	-0.00159681	-0.00199302	0.000808489
-0.000399401	-0.0003996	0.0015976	0.00120968	0.0007996	0.00119462	0.00119522	-0.000802407	-0.00159521	-0.00159681	-0.00318884	0.000404245
0.000399401	0	0.000798802	0.000806452	0.0011994	0.00199104	0.00119522	0	-0.00199402	-0.00239521	-0.00358744	0.000808489
0.000399401	-0.0015984	0.000399401	-0.000403226	0.0027986	0.00119462	0.00119522	-0.000802407	-0.00159521	-0.00159681	-0.00279023	0.00121273
0.000798802	-0.0011988	0.0011982	0.000403226	0.0011994	0.00159283	0.00159363	-0.000401204	-0.00159521	-0.00159681	-0.00239163	0.00202122
-0.000399401	0.0015984	0.0011982	0.00201613	0.0011994	0.00159283	0.00199203	-0.00120361	-0.00199402	-0.0011976	-0.00279023	0.000808489
-0.000798802	0	0	0	0.0011994	0.00119462	0.00159363	-0.000401204	-0.00239282	-0.00159681	-0.00239163	0.000404245
-0.000399401	0.0003996	0.000399401	-0.000403226	0.001999	0.00199104	0.000796813	-0.000401204	-0.00199402	-0.00159681	-0.00358744	0.000808489
-0.000399401	-0.0003996	0.000798802	0.000403226	0.001999	0.00119462	0.00159363	-0.00120361	-0.00119641	-0.00159681	-0.00239163	0.000808489
0.000399401	0	0.000399401	-0.000403226	0.0011994	0.00159283	0.00159363	-0.000401204	-0.00159521	-0.00159681	-0.00318884	0.000808489
0	-0.000799201	0	0.000403226	0.0011994	0.00199104	0.00199203	-0.000401204	-0.00159521	-0.000798403	-0.00279023	0.00121273
0.000399401	-0.000799201	0.000798802	0.000806452	0.001999	0.00119462	0.00159363	-0.000401204	-0.00159521	-0.0011976	-0.00279023	0.000404245
0	-0.000799201	0.000798802	0.000403226	0.0007996	0.00159283	0.00199203	0.000401204	-0.00119641	-0.00159681	-0.00199302	0
-0.000399401	-0.0003996	0.000798802	0.000806452	0.0015992	0.000796416	0.00199203	0	-0.00279163	-0.0011976	-0.00279023	0.000808489
-0.000399401	0	0.000399401	0.000403226	0.0007996	0.00119462	0.00199203	0	-0.00119641	-0.00159681	-0.00159442	0.00121273
0.000798802	-0.000799201	0.000798802	0.000806452	0.0003998	0.00278746	0.00199203	-0.00120361	-0.00199402	-0.00159681	-0.00318884	0
-0.000399401	0.0003996	0.000798802	0	0.0003998	0.00119462	0.000796813	0	-0.00159521	-0.00159681	-0.00239163	0
0	-0.0003996	0	-0.000806452	0.0003998	0.00159283	0.00199203	-0.000401204	-0.00159521	-0.00159681	-0.00199302	0
-0.000798802	0	0.0011982	0.0016129	0.0011994	0	0.00159363	-0.000401204	-0.00199402	-0.00159681	-0.00199302	0
0.0011982	-0.0003996	0.0011982	0.000403226	0.0023988	0.00199104	0.000796813	-0.00120361	-0.000797607	-0.00159681	-0.00279023	0.00161698
-0.000798802	-0.0003996	0.000399401	0.000403226	0.0007996	0.00318566	0.00199203	0	-0.00119641	-0.00159681	-0.00199302	-0.000404245
0.000399401	-0.0003996	0.001997	-0.000403226	0.0011994	0.00199104	0.00119522	0	-0.00119641	-0.00159681	-0.00318884	0.000404245
0.000399401	0.0003996	0.000399401	0.000403226	0.0015992	0.000796416	0.00119522	-0.000802407	-0.00199402	-0.0011976	-0.00279023	0.000404245
-0.000399401	-0.0003996	0.000798802	0	0.0007996	0.00119462	0.000398406	-0.000802407	-0.00159521	-0.00159681	-0.00279023	0.000404245
-0.000798802	-0.0003996	0.000798802	-0.000403226	0.0003998	0.000398208	0.00119522	-0.00120361	-0.00279163	-0.00199601	-0.00318884	0.000404245
0	-0.0011988	0	0.000403226	0.0011994	0.00159283	0.00159363	0.000401204	-0.00159521	-0.0011976	-0.00239163	0.000404245
-0.000399401	0	0.000798802	0.000403226	0.0015992	0.00159283	0.00119522	0	-0.00199402	-0.000399202	-0.00239163	0
0.000399401	0	0.0011982	0.000403226	0.0015992	0.000398208	0.00239044	-0.00120361	-0.00199402	-0.00159681	-0.00199302	-0.000404245
0.000399401	-0.0003996	0.0011982	0.000403226	0.0003998	0.000398208	0.00119522	0.00120361	-0.00199402	-0.0011976	-0.00199302	0.000404245
0	0	0.000798802	0.000806452	0.0015992	0.00159283	0.000398406	-0.00160481	-0.00199402	-0.00279441	-0.00199302	0.000808489
-0.000798802	0	0.000798802	0.000806452	0.0003998	0.00119462	0.000796813	0	-0.00239282	-0.0011976	-0.00239163	0
0	0	0.000399401	0	0.0003998	0.00119462	0.00199203	0	-0.000797607	-0.00159681	-0.00318884	0.000404245
-0.000798802	0	-0.000399401	0	0.0003998	0.000796416	0.00119522	-0.000802407	-0.00199402	-0.00159681	-0.00318884	0
-0.000798802	-0.0003996	0	0.000806452	0.0007996	0.00238925	0.00119522	0	-0.000797607	-0.0011976	-0.00239163	0
0	0.0003996	0.000798802	0.000403226	0.0007996	0.000796416	0.00119522	0	-0.00199402	-0.0011976	-0.00279023	0.000404245
0	0	0	0.000403226	0.0011994	0.00159283	0.00119522	0	-0.00239282	-0.00199601	-0.00119581	0.000808489
0	-0.0011988	0	0.000403226	0.0003998	0.00119462	0.00159363	-0.00120361	-0.00239282	-0.00159681	-0.00159442	-0.000404245
0	-0.0003996	0.001997	0	0.0011994	0.000398208	0.000398406	-0.000401204	-0.00279163	-0.00199601	-0.00358744	0
-0.000798802	-0.000799201	0.000399401	0.00201613	0	0.000796416	0.00159363	-0.000802407	-0.00199402	-0.000399202	-0.00318884	0.000808489
0	-0.000799201	0.0011982	0.000403226	0.001999	0.00159283	0.00119522	-0.00160481	-0.00119641	-0.00199601	-0.00358744	0.000404245
-0.000399401	0.0011988	0.000798802	0.000403226	0.0007996	0.00159283	0	-0.000802407	-0.00159521	-0.00199601	-0.00318884	0.000404245
-0.000399401	0	0.000399401	-0.000806452	0.0015992	0.00119462	0.000796813	0	-0.00279163	-0.0011976	-0.00279023	0
0.000399401	0	0.0015976	0.000403226	0	0.000796416	0.000796813	0	-0.00159521	-0.00159681	-0.00199302	0.000808489
-0.000798802	0	0	0.000806452	0.001999	0.00238925	0.00199203	-0.00120361	-0.00159521	-0.00199601	-0.00279023	0.000404245
0	0.0003996	0.000798802	-0.000403226	0.0007996	0.00159283	0.00119522	-0.00160481	-0.00159521	-0.00199601	-0.00239163	0.000808489
0.000798802	-0.0003996	-0.000399401	0.000806452	0.0003998	0.000796416	0.000398406	-0.000802407	-0.00159521	-0.00279441	-0.00358744	-0.000404245
0.000399401	-0.0003996	0.000399401	0.000403226	0.0003998	0.000796416	0.00119522	-0.000802407	-0.00199402	-0.000399202	-0.00279023	0.00121273
0.000798802	0.0003996	0.000399401	0.000403226	0.0007996	0.00159283	0.00159363	0.000401204	-0.00159521	-0.00199601	-0.00358744	0.000404245
0.0011982	-0.0011988	0	0.00120968	0.0015992	0.00159283	0.00119522	-0.000401204	-0.00119641	-0.00239521	-0.00279023	0.000808489
-0.000798802	-0.000799201	-0.000399401	-0.000806452	0.0011994	0.00199104	0.00159363	-0.000401204	-0.00279163	-0.00159681	-0.00279023	0.000404245
-0.000798802	-0.0003996	-0.000399401	0.00120968	0	0.00159283	0.00119522	0.000401204	-0.000797607	-0.0011976	-0.00239163	0.000404245
0	-0.0003996	0	-0.000403226	0.001999	0.00199104	0.000796813	-0.000802407	-0.00239282	-0.00199601	-0.00239163	0.000404245
0	-0.0003996	0.000798802	-0.000806452	0.0011994	0.00159283	0.00119522	0.000802407	-0.000797607	-0.000798403	-0.00239163	0.000404245
0.000399401	0.000799201	-0.000399401	0.00120968	0.0015992	0.00278746	0.00119522	0	-0.00199402	-0.00159681	-0.00239163	0.000404245
-0.0011982	-0.0003996	0.000798802	0	0	0.00318566	0.00199203	-0.000401204	-0.00199402	-0.000798403	-0.00239163	0.000404245
-0.000798802	-0.0003996	0.000798802	0	0.0007996	0.00238925	0.00199203	-0.00120361	-0.00119641	-0.0011976	-0.00318884	0.000404245
-0.000399401	0	0.0015976	0.00120968	0.0011994	0.00119462	0.00119522	-0.000401204	-0.00119641	-0.00199601	-0.00279023	0
0	-0.0003996	0.0011982	0.000403226	0.0007996	0.000796416	0.00239044	0.000401204	-0.00119641	-0.00199601	-0.00279023	0.000808489
0	-0.000799201	0.000399401	0.000403226	0.0003998	0.00238925	0.000398406	-0.000401204	-0.00119641	-0.000798403	-0.00239163	0.000404245
0	-0.0003996	0.000798802	0	0	0.00159283	0.00119522	0	-0.00159521	-0.0011976	-0.00279023	-0.000404245
-0.000798802	-0.0011988	0.000399401	0.000806452	0.0015992	0.00159283	0.00159363	-0.000802407	-0.00119641	-0.0011976	-0.00279023	0.00121273
-0.000798802	0.0003996	-0.000399401	-0.000403226	0.0007996	0.00119462	0.000796813	0	-0.00119641	-0.00199601	-0.00279023	-0.000808489
0	0	-0.000798802	0.000403226	0.0015992	0.00119462	0.000796813	-0.00200602	-0.00199402	-0.00159681	-0.00318884	-0.000808489
0.000798802	-0.0003996	0.0011982	0.000806452	0.0007996	0.00238925	0.00119522	-0.000802407	-0.00159521	-0.0011976	-0.00358744	0.000404245
-0.000798802	0.0003996	0.0011982	0.000806452	0.0007996	0.00159283	0.000796813	-0.000401204	-0.00199402	-0.00239521	-0.00318884	0.000404245
0	-0.000799201	-0.000798802	-0.000403226	0.0011994	0.00159283	0.00159363	-0.000802407	-0.00239282	-0.0011976	-0.00279023	-0.000404245
-0.000399401	0	0.000798802	-0.000403226	0.0007996	0.00238925	0.000796813	-0.000401204	-0.00119641	-0.0011976	-0.00318884	0.000404245
-0.000399401	-0.0003996	0	0	0.0007996	0.00159283	0.00199203	-0.000401204	-0.00239282	-0.00199601	-0.00239163	0.00121273
0.000798802	0.0003996	0.0011982	-0.000403226	0.0011994	0.000796416	0.00119522	-0.000802407	-0.00279163	-0.000399202	-0.00279023	0.00161698
0	-0.0003996	0	0.000403226	0.001999	0.00119462	0.00159363	-0.000401204	-0.000797607	-0.000399202	-0.00239163	0.00121273
-0.000399401	0	0	0.000403226	0	0.00159283	0.00199203	0	-0.00119641	-0.000798403	-0.00318884	-0.000808489
-0.000798802	-0.0003996	0.000798802	0.000806452	0	0.00119462	0.00159363	-0.000401204	-0.00159521	-0.0011976	-0.00199302	0.000808489
0	0	0.0011982	0	0.0011994	0.00159283	0.00239044	0	-0.00119641	-0.00199601	-0.00279023	0.000404245
0	0	0.0015976	0.000403226	0.0011994	0.00199104	0.00199203	0.000401204	-0.000797607	-0.00239521	-0.00398605	0.000808489
-0.000399401	-0.000799201	-0.000399401	0	0.001999	0.00199104	0.00159363	-0.00120361	-0.000797607	-0.0011976	-0.00318884	0
-0.000798802	-0.0011988	0.000399401	0	0.0015992	0.00159283	0.00199203	0	-0.00159521	-0.00159681	-0.00318884	0.000404245
-0.000399401	0	0.000798802	-0.000403226	0.0007996	0.000796416	0.00119522	0	-0.00199402	-0.0011976	-0.00119581	-0.000808489
0.000399401	0	-0.000399401	0.00120968	0	0.00119462	0.00119522	-0.000401204	-0.000797607	-0.00159681	-0.00239163	-0.000404245
-0.000399401	-0.000799201	-0.000399401	0	0.0011994	0.00238925	0.000796813	-0.000401204	-0.00239282	-0.00199601	-0.00358744	0.000404245
0	0.000799201	0.000399401	0	0.0015992	0.00159283	0.00199203	-0.00120361	-0.000797607	-0.00199601	-0.00279023	0
0	-0.000799201	0.000399401	0.000403226	0.0007996	0.00199104	0.00119522	-0.000401204	-0.00159521	-0.0011976	-0.00279023	0.000404245
-0.000399401	-0.0003996	0.000798802	0.000403226	0.0007996	0.00199104	0.00119522	-0.00160481	-0.00159521	-0.00199601	-0.00239163	0.000808489
0	0	0.000798802	-0.000806452	0.0015992	0.00199104	0.000398406	-0.000802407	-0.00199402	-0.00239521	-0.00279023	0.000404245
0	0.0003996	0.000399401	0	0.0015992	0.00159283	0.00199203	-0.00160481	-0.00159521	-0.00159681	-0.00318884	0.000808489
-0.000798802	-0.0003996	0.000399401	0.000403226	0.0011994	0.00278746	0.00159363	0.000401204	-0.00159521	-0.00199601	-0.00239163	0
0.0011982	0.0011988	0.000399401	0	0.0003998	0.00119462	0.00199203	-0.000401204	-0.00199402	-0.00159681	-0.00279023	0
-0.0011982	0.0003996	0.000798802	-0.000403226	0.0003998	0.000796416	0.00199203	-0.000802407	-0.00119641	-0.00159681	-0.00239163	0.000808489
0	0.0015984	0.000399401	0.000403226	0.0011994	0.000796416	0.00159363	0	-0.00239282	-0.0011976	-0.00318884	0
-0.000798802	0.0003996	-0.000798802	0	0.0023988	0.00278746	0.00159363	-0.000401204	-0.00239282	-0.00199601	-0.00358744	0.000808489
0.000399401	0	0.000399401	0.000403226	0.0007996	0.00159283	0.00119522	-0.000401204	-0.00159521	-0.000399202	-0.00199302	0
-0.000399401	0	0	0.000806452	0	0.00199104	0.00159363	-0.00120361	-0.00119641	-0.000798403	-0.00318884	-0.000808489
-0.000399401	-0.0003996	-0.000399401	0.000403226	0.0015992	0.00119462	0.000398406	-0.000401204	-0.00159521	-0.0011976	-0.00279023	-0.00121273
0	-0.000799201	-0.000399401	0	0.001999	0.00119462	0.000796813	-0.000802407	-0.00159521	-0.00159681	-0.00358744	0
-0.000399401	-0.000799201	0.001997	0.000403226	0.0007996	0.00119462	0.00199203	-0.00120361	-0.00119641	-0.00159681	-0.00358744	0.000404245
-0.000399401	0.0003996	0	0.000403226	0.0011994	0.00159283	0.000398406	-0.000802407	-0.00159521	-0.0011976	-0.00279023	0.000808489
-0.000798802	0	-0.000399401	0	0.0015992	0.00159283	0.000796813	0	-0.00199402	-0.00239521	-0.00239163	0.000808489
-0.0011982	0	0.000399401	-0.000403226	0.0007996	0.00199104	0.000796813	-0.000802407	-0.00159521	-0.00159681	-0.00318884	0.000404245
0	0.0003996	0.000399401	0.000806452	0.0003998	0.00119462	0.00199203	-0.000401204	-0.00159521	-0.00199601	-0.00239163	0.000404245
-0.000399401	0.0003996	0	-0.000403226	0.001999	0.00159283	0.00199203	0.000802407	-0.00159521	-0.0011976	-0.00279023	0.00202122
-0.000798802	-0.000799201	-0.000798802	0	0.0007996	0.00199104	0.000398406	-0.000802407	-0.00159521	0	-0.00239163	0.000404245
-0.000399401	-0.0003996	0.000399401	0	0.0003998	0.00159283	0.000796813	0.000802407	-0.000797607	-0.00239521	-0.00358744	0
0	-0.0011988	0.00279581	0.000806452	0.0003998	0.00238925	0.000398406	-0.000401204	-0.00159521	-0.00199601	-0.00318884	0.000404245
0	0.000799201	0	-0.000403226	0.0007996	0.00159283	0.00159363	-0.000802407	-0.00159521	-0.00199601	-0.00318884	0.000808489
-0.000399401	-0.0003996	0.000798802	-0.000403226	0	0.00199104	0.00119522	0	-0.00199402	-0.000798403	-0.00199302	-0.000404245
-0.000798802	0.0003996	-0.000399401	0	0.0003998	0.00119462	0.000398406	0.000401204	-0.00199402	-0.0011976	-0.00239163	0.00161698
0	-0.0003996	0.000399401	0.000403226	0.0007996	0.00159283	0.00199203	0	0	-0.00159681	-0.00279023	0.000808489
-0.000399401	-0.000799201	0	-0.000806452	0.0011994	0.00119462	0.000796813	-0.000401204	-0.000797607	-0.00199601	-0.00279023	0.000808489
0	0.0003996	0	0.000403226	0.0011994	0.000796416	0.000398406	-0.000802407	-0.00159521	-0.0011976	-0.00279023	0.000808489
0	0.0003996	0.000798802	-0.000403226	0.0003998	0.00238925	0.00159363	-0.000802407	-0.00239282	-0.0011976	-0.00199302	0.000404245
-0.000798802	0	0	0.000403226	0.0007996	0.00119462	0.00199203	0	-0.00119641	-0.00159681	-0.00279023	0.000404245
-0.000798802	-0.0003996	0.000798802	0	0.0015992	0.00159283	0.00119522	-0.00120361	-0.00119641	-0.0011976	-0.00279023	0
0	-0.000799201	0.0011982	0.000403226	0.0007996	0.00159283	0.00159363	-0.000802407	-0.00159521	-0.00199601	-0.00239163	0.000808489
-0.000798802	0	0.0011982	-0.000403226	0.0007996	0.00199104	0.00119522	-0.000401204	-0.00119641	-0.000798403	-0.00279023	0
-0.000798802	0	0.000798802	-0.000403226	0.001999	0.00238925	0.00199203	0	-0.000797607	-0.00159681	-0.00279023	0.000404245
0.000798802	-0.000799201	0	0	0.0015992	0.00199104	0.00159363	-0.000401204	-0.00119641	-0.0011976	-0.00279023	0.000808489
0	-0.0003996	0	0.00120968	0.0011994	0.00159283	0.00199203	-0.000401204	-0.00159521	-0.00159681	-0.00318884	0.000808489
0.000798802	0.0003996	0.000399401	0.000806452	0.0011994	0.00159283	0.00278884	-0.000401204	-0.00159521	-0.000798403	-0.00279023	0.000808489
-0.000399401	-0.0011988	0.000399401	0	0.0007996	0.00358387	0.00119522	0	-0.00119641	-0.000798403	-0.00279023	0.000404245
-0.0011982	0.000799201	0	0.000403226	0.0007996	0.00159283	0.00239044	-0.000401204	-0.00199402	-0.00159681	-0.00279023	0.000404245
-0.0011982	-0.0011988	0.000399401	0	0.0015992	0.00199104	0.00199203	-0.000401204	-0.00199402	-0.0011976	-0.00239163	0.000808489
0.000399401	-0.0003996	0.000798802	0.000403226	0.0011994	0.00159283	0.00199203	0	-0.00119641	0	-0.00358744	0.000404245
-0.000798802	0	0	0	0	0.00119462	0.000398406	-0.000802407	-0.00199402	-0.00199601	-0.00318884	0
0	0	-0.0011982	0.000403226	0.0007996	0.00119462	0.00119522	-0.000802407	-0.000797607	-0.0011976	-0.00318884	0.000808489
0	0	0.0011982	0.000403226	0.0011994	0.00199104	0.000796813	-0.00120361	-0.00119641	-0.000798403	-0.00318884	0.000808489
0	0	0.000399401	0.000806452	0.0007996	0.00119462	0.00199203	0	-0.00239282	-0.00199601	-0.00318884	0.000808489
0.000798802	0.0003996	0.000399401	0	0.0007996	0.00159283	0	-0.000802407	-0.00199402	-0.000399202	-0.00239163	0.000808489
-0.000399401	0	0.0015976	0	0.0011994	0.00119462	0.00159363	0.000802407	-0.00239282	-0.0011976	-0.00358744	0.000404245
0.000399401	0.0011988	-0.000399401	0	0.0007996	0.00199104	0.00119522	-0.00120361	-0.00119641	-0.00199601	-0.00199302	0.000404245
0	0.000799201	-0.000798802	0.00120968	0.0007996	0.00119462	0.00159363	-0.000802407	0	0	-0.00279023	0
-0.000399401	0	-0.0011982	0	0.0007996	0.00199104	0.00159363	-0.000802407	-0.00119641	-0.00199601	-0.00279023	0.000404245
-0.000399401	-0.0003996	-0.000399401	0.000403226	0.0011994	0.00238925	0.00159363	-0.000802407	-0.00239282	-0.00199601	-0.00279023	0.000404245
-0.000399401	0.000799201	0.000399401	0.00120968	0.0007996	0.00199104	0.000796813	-0.00120361	-0.00199402	-0.00199601	-0.00318884	0.000808489
-0.000399401	0.0003996	0.000399401	0.000806452	0.0007996	0.00159283	0.000796813	-0.00120361	-0.00119641	0	-0.00239163	0
-0.000798802	0.0011988	0	0.000403226	0.0015992	0.00238925	0.00119522	-0.000401204	0	-0.0011976	-0.00239163	0
-0.0011982	-0.000799201	0.000399401	0	0.0011994	0.00159283	0.000796813	0	-0.00159521	-0.00239521	-0.00279023	0.000404245
-0.000399401	0.0003996	0.000798802	0	0.0011994	0.00119462	0.00119522	-0.000802407	-0.00119641	-0.0011976	-0.00279023	0.00161698
0.000399401	0	0.000798802	0.000403226	0.0007996	0.00119462	0.000398406	0	-0.00199402	-0.0011976	-0.00318884	0.00202122
-0.000399401	0.0003996	0	0.000806452	0.0015992	0.00159283	0.00159363	0	-0.000797607	-0.0011976	-0.00318884	0
0	0	0	0.000403226	0.0007996	0.00238925	0.000398406	-0.000401204	-0.00119641	-0.0011976	-0.00398605	0.00121273
0	-0.0003996	-0.000798802	0.0016129	0.0011994	0.00199104	0.00199203	0.000802407	-0.00119641	-0.0011976	-0.00279023	0.000404245
0.000399401	-0.0003996	0	-0.000403226	0.0015992	0.00159283	-0.000398406	-0.00160481	-0.00199402	-0.00159681	-0.00199302	0.000808489
-0.000798802	-0.000799201	0.000399401	0	0.0007996	0.00159283	0.00119522	-0.000401204	-0.00199402	-0.00159681	-0.00279023	0.000404245
0.000399401	-0.000799201	0.000399401	0.000806452	0.0007996	0.00199104	0.000796813	0	-0.00119641	-0.000798403	-0.00318884	0.00121273
-0.000798802	0	0.0011982	0.000403226	0.0007996	0.00159283	0.00119522	-0.000802407	0	-0.00239521	-0.00358744	0.000808489
0	-0.000799201	0	-0.000403226	0.0007996	0.00278746	0.00119522	-0.000401204	-0.000797607	-0.0011976	-0.00239163	0
0	-0.000799201	0.000798802	0.000806452	0.001999	0.00159283	0.000796813	-0.000401204	-0.000797607	-0.000798403	-0.00239163	0.00161698
-0.000399401	-0.000799201	0.0015976	0.000806452	0.0011994	0.00199104	0.000796813	-0.000802407	-0.00159521	-0.00199601	-0.00318884	0.000404245
-0.000399401	-0.0011988	-0.000399401	0.000403226	0.0003998	0.00199104	0.00159363	0	-0.00119641	-0.000798403	-0.00239163	0.000808489
0.000399401	-0.0003996	-0.000399401	0.00120968	0.0003998	0.00199104	0.00119522	0	-0.00199402	-0.00199601	-0.00239163	0
0.000399401	0	0.000798802	0.00120968	0.0007996	0.00199104	0.00199203	-0.000401204	-0.00159521	-0.000798403	-0.00279023	0.00161698
-0.000399401	-0.0011988	0.0011982	0.00120968	0.0003998	0.00159283	0.00199203	-0.000401204	-0.00119641	-0.00159681	-0.00279023	0.00121273
-0.000798802	0.0003996	0	-0.000806452	0.0011994	0.00199104	0.00119522	-0.000401204	-0.00119641	-0.0011976	-0.00318884	0.00161698
-0.000798802	-0.000799201	0.0015976	0	0.001999	0.00119462	0.00119522	0	-0.00159521	-0.00159681	-0.00279023	0.000404245
0.000399401	0	0	-0.000403226	0.0007996	0.000796416	0.000398406	-0.000802407	-0.000797607	-0.0011976	-0.00279023	0
0.000399401	-0.000799201	0.000399401	0.000403226	0.0007996	0.00159283	0.000796813	-0.00160481	-0.00199402	-0.00239521	-0.00279023	0.000808489
-0.000399401	0	0.000399401	0.000403226	0.0007996	0.00238925	0.00119522	-0.000401204	-0.000797607	-0.00159681	-0.00239163	-0.000404245
0.000798802	-0.000799201	0.0011982	0.000806452	0.0007996	0.00199104	0.00239044	-0.000401204	-0.00119641	-0.0011976	-0.00279023	0.000404245
0.000399401	0	0.0011982	0	0.0011994	0.00199104	0.00199203	-0.000802407	-0.00159521	-0.000798403	-0.00318884	0.000808489
0	0	0.0011982	0	0.0003998	0.00119462	0.00119522	-0.000401204	-0.000797607	-0.000399202	-0.00239163	0
0	-0.0003996	0.000399401	0	0.0007996	0.00199104	0.00119522	-0.000802407	-0.000398804	-0.0011976	-0.00279023	0.000404245
0.000399401	-0.0003996	0.0011982	0	0.001999	0.00119462	0.00159363	0.000401204	-0.000797607	-0.000798403	-0.00358744	0.000808489
0.000399401	-0.0015984	0	0.000806452	0.001999	0.00199104	0.00159363	0	-0.000797607	-0.00239521	-0.00358744	0
-0.000399401	-0.0011988	0.000798802	0.000403226	0.0011994	0.00119462	0.00119522	-0.000401204	-0.000398804	-0.000798403	-0.00199302	0.000808489
0.000399401	0	0.0011982	0.000806452	0.0011994	0.00199104	0.000796813	-0.000802407	-0.00199402	-0.000798403	-0.00279023	0.000404245
0	0.0003996	-0.000399401	0	0.0015992	0.00159283	0.000398406	-0.000401204	-0.000797607	-0.00159681	-0.00318884	0
0	-0.0003996	0.000399401	0	0.0003998	0.00159283	0.00199203	-0.000401204	-0.000398804	-0.0011976	-0.00199302	0.000404245
-0.0011982	0	0	0.000806452	0.0007996	0.00238925	0.00119522	-0.000802407	-0.00119641	-0.00199601	-0.00318884	0.000404245
-0.0011982	0.000799201	-0.0011982	-0.000403226	0.0007996	0.00119462	0.000398406	-0.000401204	-0.00119641	-0.00159681	-0.00159442	0.000404245
-0.000399401	-0.000799201	-0.000399401	-0.000806452	0.0015992	0.00159283	0.00199203	-0.00120361	-0.00199402	-0.000798403	-0.00318884	0.000404245
-0.000798802	-0.0011988	0.000399401	0.000403226	0.0015992	0.00159283	0	-0.000802407	-0.00199402	-0.000399202	-0.00279023	0.000808489
-0.000798802	0	0	0	0.0007996	0.00159283	0.000796813	0	-0.00119641	-0.00199601	-0.00239163	0
-0.000798802	-0.0003996	0.000399401	0.000806452	0.0003998	0.00159283	0.00199203	-0.000802407	-0.00159521	-0.0011976	-0.00279023	0
0	-0.0003996	0.000798802	0	0.0003998	0.00199104	0.00119522	0.000802407	-0.000797607	-0.0011976	-0.00239163	0
-0.000798802	-0.0003996	0	0	0.0015992	0.000398208	0.00119522	-0.000802407	-0.00119641	-0.000798403	-0.00279023	0.000404245
0	-0.0003996	0.000399401	0.000806452	0.0011994	0.00199104	0.00239044	-0.000401204	-0.00279163	-0.00159681	-0.00239163	0
0.000399401	0.0003996	0	-0.000806452	0.0007996	0.00159283	0.000398406	-0.000802407	-0.00119641	-0.000798403	-0.00279023	0.000404245
0	-0.000799201	0.000798802	0.000403226	0.0011994	0.00119462	0.00119522	-0.00160481	-0.00159521	-0.000798403	-0.00159442	0
-0.000399401	-0.000799201	0.000798802	0.00120968	0.0007996	0.00119462	0.000796813	-0.000802407	-0.00119641	-0.00159681	-0.00199302	0.000404245
0.000798802	-0.000799201	0.0011982	0.000806452	0.0007996	0.00159283	0.000796813	-0.000401204	-0.00159521	-0.000399202	-0.00279023	0
0.000399401	-0.000799201	-0.000399401	0.000806452	0.0007996	0.00238925	0.000398406	-0.000401204	-0.00119641	-0.00159681	-0.00279023	0.000404245
-0.000399401	-0.000799201	0.000399401	0.000403226	0.0015992	0.00199104	0.00159363	-0.000401204	-0.00119641	-0.000798403	-0.00358744	0.000404245
-0.000399401	0.0003996	-0.000399401	0.000806452	0.0011994	0.00159283	0.00159363	-0.000401204	-0.00159521	-0.000798403	-0.00318884	-0.000404245
-0.000399401	-0.0003996	0.000399401	0	0.0023988	0.00199104	0.00199203	-0.000401204	-0.00159521	-0.00159681	-0.00279023	0.000404245
0	0.0003996	0	0.000806452	0.0011994	0.00199104	0.00239044	0.000802407	-0.00119641	-0.0011976	-0.00318884	-0.000808489
0	-0.000799201	0.0011982	0	0.0015992	0.00238925	0.00119522	-0.000802407	-0.00239282	-0.00159681	-0.00279023	0.000404245
-0.000798802	-0.0003996	0.000399401	0.000806452	0.0015992	0.00159283	0.00119522	-0.000401204	-0.00119641	-0.000798403	-0.00318884	0.000404245
0.000399401	0.000799201	-0.000798802	-0.000403226	0.001999	0.00199104	0.00199203	0	-0.00159521	-0.00159681	-0.00199302	0.000404245
0.000399401	-0.0003996	0	0.000806452	0.0015992	0.00199104	0.00119522	0	-0.00119641	-0.00159681	-0.00279023	0.000404245
-0.000399401	-0.000799201	0	0	0.0007996	0.00119462	0.00159363	-0.000802407	-0.00199402	-0.00159681	-0.00358744	0.000404245
-0.000399401	0	0.000798802	0	0.0011994	0.00159283	0.00159363	-0.000401204	-0.00239282	-0.000798403	-0.00279023	-0.000808489
0.0011982	0.0011988	0.000399401	0.000403226	0.0011994	0.00199104	0.00199203	0	-0.00199402	-0.000399202	-0.00318884	-0.000404245
-0.000399401	-0.000799201	-0.000798802	-0.000403226	0.0015992	0.00159283	0.00159363	-0.000401204	-0.00159521	-0.00159681	-0.00239163	0.000808489
0.000399401	-0.000799201	0	0.000403226	0.001999	0.00119462	0.00199203	0	-0.00119641	-0.0011976	-0.00199302	0.000404245
-0.000399401	0.0003996	0.000399401	-0.000403226	0.0011994	0.00199104	0.000796813	-0.000401204	-0.000398804	-0.00159681	-0.00239163	0.00121273
-0.000798802	-0.0011988	0.000399401	0.000403226	0.0007996	0.00199104	0.00239044	-0.00120361	-0.00159521	-0.00159681	-0.00318884	0
0.000399401	0	0.000798802	-0.000403226	0.0007996	0.00199104	0.000796813	-0.000802407	-0.00239282	-0.00239521	-0.00199302	0
0	-0.000799201	0.0011982	0	0.0011994	0.00238925	0.000398406	-0.000401204	-0.00199402	-0.0011976	-0.00159442	-0.000404245
0.000798802	-0.0011988	0.000399401	-0.00120968	0.0015992	0.00238925	0.00239044	-0.000401204	-0.00119641	-0.00159681	-0.00318884	0
0.000399401	0.0003996	0	0	0.0011994	0.00199104	0.00199203	-0.000802407	-0.000797607	-0.00159681	-0.00279023	0.000404245
-0.000399401	0	0.000798802	-0.00120968	0.0003998	0.00159283	0.00159363	0	-0.00239282	-0.0011976	-0.00199302	0.000808489
-0.0011982	0	-0.000399401	0	0.0023988	0.00159283	0.00239044	-0.000401204	0	-0.000798403	-0.00358744	0.000404245
-0.000798802	-0.000799201	0	-0.000403226	0.0023988	0.00119462	0.00159363	0.000802407	-0.00159521	-0.0011976	-0.00239163	0.000404245
0.000798802	-0.000799201	-0.000399401	0	0.0015992	0.00199104	0.00119522	-0.000401204	-0.00119641	-0.00159681	-0.00318884	0.000808489
0	0.0003996	0.000798802	0.000403226	0.0003998	0.00159283	0.00159363	-0.000401204	-0.00239282	-0.00159681	-0.00358744	0.000404245
-0.000798802	0	0	-0.000403226	0.0015992	0.00159283	0.000796813	-0.000401204	-0.00159521	-0.000798403	-0.00239163	0.000808489
-0.0011982	0.0003996	0	0.000403226	0.0003998	0.000398208	0.00119522	-0.00120361	-0.00159521	-0.0011976	-0.00199302	0.000808489
0	0.0003996	0	0.00120968	0.0007996	0.00119462	0.000796813	0	-0.00159521	-0.000798403	-0.00318884	-0.000404245
-0.000798802	0.0011988	0.000399401	0.000806452	0.0011994	0.00199104	0.00119522	-0.00120361	-0.00119641	-0.00159681	-0.00199302	0.000808489
0.000399401	-0.000799201	0.0011982	0.000403226	0.0003998	0.00159283	0.00159363	-0.000802407	-0.00159521	-0.00159681	-0.00318884	0.000808489
0.000798802	-0.0003996	0	0.000403226	0.0015992	0.00159283	0.00159363	-0.00120361	-0.000797607	-0.0011976	-0.00199302	0.000404245
0	0.0003996	0.000399401	-0.000806452	0.0011994	0.00119462	0.000796813	-0.00120361	-0.000797607	-0.0011976	-0.00199302	-0.000404245
0	-0.0003996	0.0015976	0.000806452	0.0015992	0.00159283	0.00119522	-0.000401204	-0.000797607	-0.0011976	-0.00358744	0.00161698
0	-0.0003996	0.000798802	0	0.0003998	0.00199104	0.00119522	-0.00120361	-0.00199402	-0.00199601	-0.00358744	0.000808489
0	0.0003996	0.000399401	0.000403226	0.0003998	0.00238925	0.000796813	-0.00120361	-0.00199402	-0.00159681	-0.00239163	0.000404245
0.000399401	-0.0003996	0.0011982	0.00120968	0.0015992	0.000796416	0.00159363	-0.000401204	-0.000398804	-0.00239521	-0.00239163	0.000404245
0.000399401	-0.0003996	0	0	0.0003998	0.00159283	0.00199203	-0.000802407	-0.00159521	-0.00159681	-0.00239163	0.000808489
0.000798802	0	0.0011982	0.000806452	0.0011994	0.000796416	0.00119522	0	-0.00159521	-0.000798403	-0.00358744	0
-0.000798802	-0.0003996	0.000399401	-0.000403226	0.0007996	0.00159283	0.000796813	-0.000802407	-0.00159521	-0.000798403	-0.00239163	0.000404245
-0.000798802	-0.0003996	0.000399401	0.000403226	0.0011994	0.00199104	0.00159363	-0.00120361	-0.000797607	-0.0011976	-0.00318884	0.000404245
0	0.0003996	0.000798802	0.000403226	0.0011994	0.00159283	0.00159363	-0.000802407	-0.00159521	-0.0011976	-0.00318884	0.00121273
0	-0.0003996	0	-0.000403226	0.0007996	0.00278746	0.00159363	-0.000802407	-0.00119641	-0.0011976	-0.00199302	0.000404245
-0.000798802	0	0.000798802	0	0.0007996	0.00199104	0.00159363	-0.000401204	-0.00159521	-0.00199601	-0.00239163	0
-0.000399401	-0.000799201	-0.000798802	0	0.0007996	0.00199104	0.000398406	-0.000802407	-0.00159521	-0.0011976	-0.00279023	0
-0.000399401	0.000799201	0.000798802	0.000806452	0.0007996	0.00238925	0.000398406	0	-0.00199402	-0.00159681	-0.00279023	0
0	0.0003996	0	0	0.0007996	0.00199104	0.000398406	-0.000802407	-0.00119641	-0.00159681	-0.00318884	0.00161698
0	0.000799201	0	0.000403226	0.0003998	0.00238925	0.00119522	0	-0.00199402	-0.00199601	-0.00239163	0
-0.000399401	0	0	0.00120968	0.0007996	0.00199104	0.000398406	-0.00200602	-0.00159521	-0.0011976	-0.00398605	-0.000404245
-0.000399401	0.0003996	0.000399401	-0.000403226	-0.0007996	0.00159283	0.00159363	-0.000802407	-0.000797607	-0.00159681	-0.00199302	-0.000404245
-0.000399401	-0.0003996	0.000399401	0.000806452	0.0007996	0.00199104	0.000398406	-0.000401204	-0.000797607	-0.0011976	-0.00318884	-0.000404245
-0.000399401	0	-0.0011982	0.000403226	0.0015992	0.00199104	0.00239044	0.000802407	-0.000797607	-0.0011976	-0.00279023	0
0	-0.000799201	0	0.000403226	0.0007996	0.00159283	0.00119522	-0.000401204	-0.000797607	-0.000798403	-0.00358744	0.000808489
0.000399401	-0.0003996	0.000399401	-0.000403226	0.0003998	0.00159283	0.00119522	-0.000401204	-0.00199402	-0.0011976	-0.00239163	0.000808489
0	0	0.000399401	0	0.0015992	0.00119462	0.00119522	-0.00160481	-0.000398804	-0.00199601	-0.00318884	0.000404245
-0.000399401	0.0003996	0	-0.000403226	0.0011994	0.00199104	0.00159363	0	-0.00119641	-0.00159681	-0.00279023	0.000808489
-0.000399401	-0.0003996	0	0	0.0007996	0.00238925	0.00199203	-0.000802407	-0.000398804	-0.00279441	-0.00318884	0.000404245
0	0	0	0.000403226	0.0003998	0.00238925	0.00239044	0.000401204	-0.000398804	-0.00199601	-0.00279023	0.000808489
0	-0.0003996	0.000399401	0.000403226	0.0007996	0.00119462	0.00159363	-0.00160481	-0.000797607	-0.00319361	-0.00279023	0
-0.000399401	-0.000799201	0.000399401	0.00120968	0.0003998	0.00238925	0.000796813	-0.000401204	-0.00279163	-0.00159681	-0.00318884	-0.000404245
-0.000399401	-0.0003996	0.000399401	0.000403226	0	0.00199104	0.000796813	0	-0.00119641	-0.0011976	-0.00279023	0
-0.000798802	0.0003996	0.000399401	0	0.0011994	0.000796416	0.000796813	-0.000401204	-0.00159521	-0.0011976	-0.00279023	0.000404245
-0.000399401	-0.0003996	0.000399401	0.000806452	0.001999	0.000796416	0.00159363	-0.00160481	-0.00159521	-0.000399202	-0.00318884	0.000404245
0	0	0	-0.000403226	0.0007996	0.00199104	0.00119522	-0.000401204	-0.00159521	-0.00199601	-0.00358744	0.00121273
-0.000399401	-0.0003996	0.000798802	0	0.0003998	0.00238925	0.00199203	0	-0.00199402	-0.00159681	-0.00239163	0.000404245
0.000798802	0	0.000399401	0.000403226	0	0.000796416	0.00159363	0	-0.00159521	-0.000798403	-0.00318884	0.000808489
0	0.0003996	0.0011982	0.000806452	0.0007996	0.00119462	0.000796813	-0.00120361	-0.000797607	-0.0011976	-0.00318884	0.000404245
0	-0.0003996	-0.000399401	-0.000403226	0.0007996	0.000398208	0.00119522	-0.00120361	-0.000797607	-0.00239521	-0.00318884	0.000404245
-0.000798802	-0.0003996	0	-0.000403226	0.0003998	0.000796416	0.00119522	-0.000401204	-0.00119641	-0.00199601	-0.00318884	0.00121273
0.000798802	0	-0.000798802	-0.000806452	0.0007996	0.00159283	0.000796813	0.000401204	-0.00199402	-0.000798403	-0.00318884	0
0	0	0.000399401	0.000403226	0	0.000398208	0.000398406	-0.000401204	-0.000797607	-0.0011976	-0.00239163	0.00161698
-0.000798802	0	0.000399401	-0.000403226	0.0015992	0.00199104	0.00119522	-0.00120361	-0.00159521	-0.0011976	-0.00239163	0
0.000399401	0	0.000399401	0.000403226	0.0011994	0.00119462	0	-0.00120361	-0.00159521	-0.00199601	-0.00239163	0.000808489
-0.0011982	0.000799201	0	0	0.0003998	0.000796416	0.00119522	0.000401204	-0.00279163	-0.0011976	-0.00279023	0.00121273
-0.000798802	0.0003996	0.000798802	0	0.0007996	0.00159283	0.00159363	-0.000802407	-0.00159521	-0.0011976	-0.00279023	0.00121273
0	0.0003996	-0.000399401	0	0	0.000398208	0.00199203	-0.000401204	-0.00119641	-0.00239521	-0.00318884	0.000808489
-0.000399401	-0.000799201	-0.000798802	-0.000403226	0.0007996	0.000796416	0.00119522	-0.000802407	-0.00119641	-0.00159681	-0.00199302	0.000404245
-0.000399401	0	0.000399401	0	0.0007996	0.00119462	0.000796813	0.000401204	-0.00159521	-0.000798403	-0.00318884	0.000404245
0	-0.000799201	0.000798802	0	0.0003998	0.00238925	0.000398406	0.000401204	-0.00159521	-0.000798403	-0.00239163	0.000404245
-0.000798802	-0.0015984	0.000798802	0.000806452	-0.0007996	0.00159283	0.000796813	-0.00120361	-0.00319043	-0.00159681	-0.00318884	0.000404245
-0.000798802	-0.0003996	0	0	0	0	0.00159363	0	-0.00119641	-0.0011976	-0.00358744	0.000808489
-0.000399401	-0.0003996	0.000798802	-0.000403226	0.0007996	0.000398208	0.00119522	-0.00160481	-0.00119641	-0.0011976	-0.00358744	0.000808489
-0.000399401	-0.0003996	0	0.000403226	0.0015992	0.00119462	0.000796813	-0.000802407	-0.00199402	-0.0011976	-0.00199302	0.000404245
-0.000798802	0.000799201	-0.0011982	-0.00120968	-0.0003998	0.000796416	0.00119522	-0.000802407	-0.00159521	-0.00199601	-0.00279023	0.000808489
0.000399401	-0.0003996	-0.000798802	0.000403226	0.0011994	0.00278746	0.00119522	0	-0.00119641	-0.00239521	-0.00318884	0
0.000798802	-0.0003996	-0.000399401	0.000403226	0.0003998	0.00238925	0.000398406	-0.00120361	-0.00199402	-0.00159681	-0.00279023	-0.000404245
0.000399401	-0.0003996	0.000399401	0.000403226	0	0.00119462	0.000398406	-0.000802407	-0.00119641	-0.0011976	-0.00199302	0.00121273
0	-0.000799201	0	-0.000403226	0	0.000796416	0.00159363	0.000401204	-0.00119641	-0.0011976	-0.00239163	0.000808489
-0.000399401	-0.000799201	0.000798802	0	0.0011994	0.00159283	0	-0.000401204	-0.000797607	-0.0011976	-0.00279023	0.000404245
0	0	0.0011982	0	0.0011994	0.00119462	0.00199203	-0.000401204	-0.00199402	-0.0011976	-0.00398605	0.00161698
-0.000399401	-0.0003996	-0.000399401	0.000806452	0	0.00199104	0.00239044	-0.000401204	-0.00159521	-0.00279441	-0.00358744	0.000404245
-0.000399401	-0.0003996	0.000798802	0.000806452	0.0007996	0.00119462	0	0.000401204	-0.000797607	-0.00159681	-0.00358744	0.000808489
0.000798802	-0.0003996	0.000399401	-0.000403226	0.0007996	0.00159283	0.00239044	0	-0.00119641	-0.00199601	-0.00279023	0.000404245
0.000399401	-0.000799201	0.001997	0.0016129	0.0023988	0.00238925	0.00119522	-0.00120361	-0.00159521	-0.00199601	-0.00279023	-0.0501263
-0.0011982	-0.0003996	0.001997	0.000806452	0.001999	0.00318566	0.00199203	0	-0.00159521	-0.00159681	-0.00239163	-0.0420414
0	-0.0003996	0.001997	0.0016129	0.0015992	0.00159283	0.00119522	-0.000802407	-0.00159521	-0.00239521	-0.00239163	-0.036382
0	-0.000799201	0.0011982	0.000403226	0.0027986	0.00278746	0.00119522	-0.000401204	-0.00119641	-0.0011976	-0.00239163	-0.0258717
-0.000798802	-0.0003996	0.00279581	0.00120968	0.0015992	0.00238925	0.00119522	-0.000802407	-0.00199402	-0.00159681	-0.00239163	-0.0177868
0.000399401	0	0.000798802	0.00201613	0.001999	0.00238925	0.000398406	0	-0.000797607	-0.0011976	-0.00398605	-0.0121273
-0.000399401	0	0.000399401	0.000403226	0.0011994	0.00199104	-0.000398406	-0.000802407	-0.00159521	-0.00239521	-0.00318884	-0.00808489
-0.000798802	-0.0003996	0.001997	0.000403226	0	0.000796416	0.00119522	0.000401204	-0.00199402	-0.0011976	-0.00279023	-0.00565942
0	-0.000799201	0.000798802	0.000806452	0.0011994	0.00159283	0.000796813	-0.000802407	-0.00119641	-0.0011976	-0.00199302	-0.00444669
0	0	0.0011982	0.00120968	0.0015992	0.00199104	0.00159363	-0.000401204	-0.00119641	-0.0011976	-0.00438465	-0.0141486
0	0	0.000399401	0.00120968	0.0011994	0.00238925	0.00119522	0	-0.00199402	-0.00199601	-0.00318884	-0.00970187
0	0	0.0015976	0.000403226	0.0011994	0.00318566	0.000398406	-0.000802407	-0.000398804	-0.00199601	-0.00318884	-0.0072764
0.000399401	-0.000799201	0.000798802	0	0.001999	0.00159283	0.000796813	-0.000401204	-0.000398804	-0.000798403	-0.00318884	-0.00525518
-0.0011982	0.0003996	0	0.00120968	0.0015992	0.00119462	0.000398406	0.000401204	-0.00119641	-0.00199601	-0.00358744	-0.00282971
0.000399401	-0.000799201	-0.000399401	0.000806452	0.0003998	0.00199104	0.000796813	-0.00120361	-0.00199402	-0.0011976	-0.00318884	-0.00161698
0.000399401	0	0.001997	0.00120968	0.0011994	0.00159283	0.00159363	-0.000401204	-0.00119641	-0.00199601	-0.00398605	-0.00202122
0	-0.0003996	0.000399401	0.000403226	0.0011994	0.00159283	0.00119522	0	-0.000398804	-0.00159681	-0.00318884	-0.000404245
0.000399401	0.0003996	0.000399401	0.000806452	0.0007996	0.00238925	0.000796813	0	-0.000797607	-0.00199601	-0.00358744	-0.00121273
0	-0.0011988	0	0	0.0011994	0.00199104	0.00119522	-0.00120361	-0.00199402	-0.0011976	-0.00358744	-0.000404245
-0.0011982	-0.0003996	0.000399401	0.00120968	0.0011994	0.00199104	0.000796813	0	-0.00159521	-0.00199601	-0.00318884	0
-0.000798802	-0.000799201	0.0011982	0.000806452	0.0003998	0.00159283	0.000796813	-0.00120361	-0.000797607	-0.00199601	-0.00239163	-0.000404245
0	-0.000799201	0	0	0.0015992	0.00199104	0.00199203	-0.00120361	-0.00159521	-0.00199601	-0.00279023	0
-0.000798802	-0.000799201	0	0.000806452	0.0003998	0.000796416	0.000796813	-0.00120361	-0.000797607	-0.00199601	-0.00318884	0.000404245
0.000399401	-0.0003996	0.000798802	0	0.0011994	0.00238925	0.000796813	-0.000802407	-0.00119641	-0.000798403	-0.00279023	0.000404245
0.000399401	0	0.000798802	0	0.0007996	0.00119462	0.000796813	-0.000401204	-0.00119641	-0.00199601	-0.00279023	0
-0.000399401	-0.0015984	-0.000399401	0.000403226	0.0003998	0.000796416	0.000796813	-0.00120361	-0.000797607	-0.00239521	-0.00358744	0
-0.000798802	-0.0011988	0	0.0016129	0.0003998	0.00119462	0.00239044	-0.000802407	-0.00239282	-0.000798403	-0.00279023	-0.000404245
-0.000399401	-0.000799201	0	0.0016129	0.0007996	0.00238925	0.00199203	-0.000401204	-0.000797607	-0.0011976	-0.00318884	0.00121273
-0.000399401	-0.0003996	0.0011982	-0.000403226	0.0003998	0.00238925	0.00119522	0.000802407	0	-0.00159681	-0.00358744	0.000808489
0	0	0	-0.000403226	0.0007996	0.00119462	0.000796813	-0.000401204	-0.000797607	-0.0011976	-0.00279023	0.000404245
0	0.0003996	0.000399401	-0.000403226	0.0007996	0.00159283	0.000796813	0	-0.00159521	-0.00159681	-0.00358744	0.000404245
0	-0.0003996	-0.000399401	-0.000403226	0.0015992	0.00119462	0.000398406	0	-0.000398804	-0.000399202	-0.00318884	0.000808489
0	0.000799201	0.0011982	0	0.0007996	0.00119462	0.00119522	0.000401204	-0.00199402	-0.0011976	-0.00279023	0
-0.000798802	0	0.0011982	-0.000806452	0.0011994	0.000796416	0.00159363	-0.000401204	-0.00239282	-0.000798403	-0.00318884	-0.000404245
0	0	0.0011982	0.000403226	0.0011994	0.000398208	0.000398406	-0.00120361	-0.00119641	-0.0011976	-0.00318884	0
-0.0011982	0.0011988	0.0015976	0.000403226	0.0007996	0.00119462	0.000796813	0	-0.000797607	-0.00199601	-0.00279023	0.000404245
0.000399401	0	-0.000399401	0	0.0007996	0.000796416	0.00159363	-0.00160481	0	-0.000798403	-0.00199302	0.000808489
-0.000399401	0	0.000798802	-0.000403226	-0.0003998	0.000398208	0.00159363	-0.000802407	-0.000398804	-0.000798403	-0.00318884	0.000808489
-0.0011982	0.0003996	-0.000399401	-0.000403226	0.0011994	0.00159283	0.00159363	0	-0.00119641	-0.00199601	-0.00318884	0.000404245
-0.0011982	0	0.000399401	0	0.0003998	0.00119462	0.00159363	-0.00160481	0	-0.000399202	-0.00279023	0.000808489
0.000798802	0	-0.000798802	0	0.0011994	0.00119462	0.00119522	-0.000802407	-0.00199402	-0.0011976	-0.00279023	0.000404245
0	0.0003996	0.000399401	0	0.0007996	0.00199104	0.000398406	-0.00120361	-0.00119641	-0.000399202	-0.00358744	0.000404245
-0.0011982	-0.0003996	0.000399401	0	0	0.000796416	0.00239044	0.000401204	-0.00119641	-0.0011976	-0.00358744	0.00121273
-0.000798802	-0.0003996	0.000399401	0	0.0011994	0.00199104	0.00159363	0	0	-0.00199601	-0.00279023	0
0	0.000799201	0.000399401	0.000403226	0.0007996	0.00199104	0.00119522	0	-0.000797607	-0.00159681	-0.00279023	0.000404245
-0.000399401	0.0003996	0	0	0.0003998	0.00199104	0.00119522	0	0.000797607	-0.000798403	-0.00159442	0.00121273
-0.000798802	0.0011988	0.0015976	0.000806452	0	0.00119462	0.00159363	0	-0.00119641	-0.000399202	-0.00279023	0.000404245
0.000798802	-0.0003996	-0.000399401	-0.000403226	0.0007996	0.00159283	0.00159363	-0.000802407	-0.000398804	-0.00159681	-0.00279023	0.00242547
-0.000798802	0	0.000399401	0	0.0011994	0.00119462	0.00199203	-0.000401204	-0.000797607	-0.00159681	-0.00279023	0.00121273
0.000399401	0.000799201	0	-0.000403226	0.0011994	0.00159283	0.00159363	-0.00120361	-0.00159521	-0.0011976	-0.00318884	0.000808489
-0.000399401	-0.0003996	0.0015976	0	0.0011994	0.00159283	0.00159363	-0.000802407	-0.00119641	-0.00159681	-0.00358744	0.000404245
-0.000399401	0	0	0.00120968	0.0015992	0.00159283	0.00199203	0	-0.000398804	-0.00159681	-0.00279023	0.000808489
0	-0.0003996	0.000798802	-0.000403226	0.0011994	0.00119462	0.00199203	-0.000802407	-0.000797607	-0.00159681	-0.00279023	0.000808489
-0.000399401	0.000799201	-0.000399401	0.000806452	0.0007996	0.000796416	0.00119522	0	-0.000398804	-0.00159681	-0.00358744	0.000404245
-0.0011982	-0.0003996	0.000798802	0	0.0007996	0.00238925	0.00119522	-0.000401204	-0.00159521	-0.0011976	-0.00279023	0.000404245
0.000798802	-0.0011988	-0.000798802	-0.000806452	0.0003998	0.00159283	0.00199203	-0.000401204	-0.000398804	-0.000798403	-0.00279023	0.00121273
-0.000399401	-0.0003996	0.000798802	0.00120968	0.0011994	0.00119462	0.00159363	-0.00120361	-0.00119641	-0.00199601	-0.00239163	0.000808489
0	0	0.0011982	-0.00120968	0	0.00119462	0.00159363	0.000401204	-0.000398804	-0.0011976	-0.00199302	0.000808489
0	0.000799201	-0.000399401	-0.000403226	0.0007996	0.00119462	0.000796813	-0.00120361	-0.00159521	-0.00199601	-0.00279023	0.000404245
-0.000399401	0	0.000399401	-0.000403226	0.001999	0.00199104	0.00159363	-0.000401204	-0.000797607	-0.0011976	-0.00279023	0.000808489
0	-0.0003996	-0.000399401	0	0.0007996	0.000796416	0.00159363	-0.000802407	-0.000797607	-0.000798403	-0.00318884	0.000404245
-0.000798802	0	0.000399401	0.000403226	0.0011994	0.00159283	0.00278884	-0.00120361	-0.00159521	-0.000399202	-0.00239163	0.000404245
0	0.0003996	0.000798802	0.000403226	0.001999	0.00159283	0.00159363	0.00120361	-0.000797607	-0.00159681	-0.00358744	0
0	-0.0015984	0	-0.000403226	0.0007996	0.00238925	0	-0.00160481	-0.000398804	-0.000798403	-0.00358744	0.000808489
-0.000399401	-0.000799201	0.000399401	0.000403226	0.0011994	0.00119462	0.00199203	-0.00120361	-0.000797607	-0.0011976	-0.00239163	0.00121273
-0.000399401	0	0.000399401	0.000403226	0.0007996	0.00119462	0.00159363	0.000401204	-0.000797607	-0.0011976	-0.00279023	0
0	-0.000799201	0.000798802	-0.000403226	0.0015992	0.00199104	0.00159363	-0.000401204	-0.00199402	-0.000399202	-0.00318884	-0.00121273
0	0.0011988	-0.000798802	0.000403226	0.001999	0.00159283	0.00119522	-0.000401204	-0.000797607	-0.0011976	-0.00279023	0.00121273
-0.000399401	0	0.0011982	0	0.0011994	0.000796416	0.00159363	-0.00120361	0	-0.0011976	-0.00318884	0
-0.0011982	-0.0015984	0.000798802	-0.000806452	0.0015992	0.000796416	0.000796813	0.000401204	-0.000398804	-0.00199601	-0.00318884	0.000404245
-0.000399401	0	0.0011982	-0.000403226	0.0023988	0.00238925	0.000398406	-0.000401204	-0.000797607	-0.0011976	-0.00159442	0.000808489
-0.000798802	-0.0003996	-0.000798802	0.000403226	0.0015992	0.00119462	0.00159363	-0.000401204	-0.00159521	-0.000399202	-0.00318884	0.00121273
0.000399401	-0.0003996	0.0011982	0.000403226	0	0.00238925	0.00239044	-0.00160481	-0.00119641	-0.00199601	-0.00318884	0.000404245
0.000399401	-0.0003996	-0.000399401	-0.000806452	0.0007996	0.00238925	0.000796813	-0.00120361	-0.000398804	-0.00159681	-0.00239163	0.000808489
-0.000399401	0	0.000798802	-0.00120968	0.0015992	0.00119462	0.00159363	-0.000802407	-0.00159521	-0.00159681	-0.00358744	-0.000404245
-0.000399401	0	0.000399401	0.000403226	0.0007996	0.00119462	0.00119522	-0.00120361	-0.000398804	-0.00199601	-0.00318884	0
0.000798802	0.000799201	0.000399401	-0.000403226	0.0011994	0.00159283	0.000796813	-0.000401204	-0.00199402	-0.000798403	-0.00318884	-0.000404245
0	0.000799201	0.000798802	-0.000403226	0.0015992	0.00199104	0.00119522	-0.000802407	0	-0.000798403	-0.00279023	0
-0.000798802	-0.000799201	0.000399401	-0.000403226	0.0015992	0.00119462	0.00119522	-0.000401204	0	-0.00159681	-0.00119581	0.000404245
0	-0.000799201	-0.000399401	-0.000403226	0.0007996	0.00159283	0.00119522	-0.00160481	-0.000398804	-0.000798403	-0.00239163	0.000808489
0	0.000799201	0.0015976	0	0.0011994	0.00119462	0.00119522	0	-0.000398804	-0.0011976	-0.00199302	0.000404245
0.000399401	0.0003996	0.000399401	0	0	0.00119462	0.000398406	-0.000802407	-0.00159521	-0.00159681	-0.00318884	0
0	-0.0003996	0.000798802	0	0.0015992	0.00159283	0.00119522	-0.00120361	-0.000398804	-0.000798403	-0.00358744	0.000808489
0.000399401	0	0.000798802	0.000806452	0.0007996	0.00159283	0.00119522	0	0	-0.000399202	-0.00199302	0.00121273
-0.0011982	0.000799201	0.000399401	-0.000403226	0.0023988	0.00159283	0.00159363	-0.000401204	-0.00119641	-0.000798403	-0.00358744	0.000404245
0	0.000799201	0.0011982	-0.000403226	0.0015992	0.000398208	0.00119522	-0.000401204	-0.00119641	-0.0011976	-0.00279023	-0.000404245
-0.000399401	0.000799201	-0.000399401	0.000403226	0.0007996	0.000398208	0.000796813	-0.000401204	-0.000797607	-0.00159681	-0.00318884	0.000404245
-0.000399401	0	0	-0.000806452	0.0007996	0.00278746	0.00199203	0	-0.000797607	-0.00159681	-0.00358744	0.00161698
-0.000399401	0	0.000798802	0	0.0003998	0.00119462	0.00159363	-0.00120361	0	-0.0011976	-0.00279023	0.000404245
-0.000399401	0.000799201	0.000798802	0.000403226	0.0011994	0.00159283	0.00159363	-0.000401204	-0.000398804	-0.00199601	-0.00318884	0.00121273
0.000798802	0	0.0011982	0.000806452	0.0015992	0.00159283	0.00199203	-0.00120361	-0.000797607	-0.000399202	-0.00279023	0.000404245
0	0	0.000798802	-0.000403226	0.001999	0.00199104	0.00159363	-0.000802407	-0.000797607	-0.000399202	-0.00279023	0.000808489
-0.000399401	-0.0003996	0.000399401	0.000806452	0.0011994	0.00159283	0.00159363	0	-0.000797607	-0.00159681	-0.00279023	0
0	0.0003996	0.000399401	0.000806452	0.0015992	0.00199104	0.00119522	0	-0.00119641	-0.000399202	-0.00239163	-0.000808489
-0.000399401	0	0.000399401	0	0	0.00159283	0.00239044	-0.000401204	-0.00119641	-0.00159681	-0.00358744	-0.000404245
0.000798802	0.0003996	0	-0.000403226	0.0007996	0.00159283	0.000796813	0	-0.000398804	-0.0011976	-0.00358744	0
0	-0.0011988	0.000798802	-0.00120968	0.0007996	0.00199104	0.00159363	-0.000802407	-0.000398804	-0.0011976	-0.00279023	0.000404245
-0.000798802	0	0.0015976	0.000403226	0.0011994	0.00119462	0.00159363	-0.00120361	-0.00119641	-0.0011976	-0.00239163	0.000808489
-0.000399401	-0.0003996	0.000399401	-0.000806452	0.0003998	0.00159283	0.000796813	-0.000802407	-0.00159521	-0.00159681	-0.00279023	-0.000404245
-0.000399401	0.000799201	0.000798802	0	0.0007996	0.00238925	0.00159363	-0.000401204	-0.000797607	-0.00239521	-0.00279023	0.000808489
-0.000399401	-0.0003996	0.000399401	0.00120968	0.001999	0.000796416	0.00119522	0	-0.000398804	-0.0011976	-0.00318884	0.000404245
-0.000399401	0	0	-0.000806452	0.0015992	0.00199104	0.00119522	-0.000401204	-0.00159521	-0.000798403	-0.00159442	0.000808489
0	-0.0003996	-0.000798802	-0.000403226	0.0007996	0.00119462	0.00159363	-0.000802407	-0.000797607	-0.000399202	-0.00318884	0.000808489
0	-0.000799201	0.000798802	0.000806452	0.0003998	0.00119462	0.000796813	-0.000802407	-0.000398804	-0.0011976	-0.00279023	0
0.000798802	0	0.000399401	0.000806452	0.0003998	0.00199104	0.00159363	0.000401204	-0.00199402	-0.000798403	-0.00239163	0.000808489
0	-0.0003996	0	-0.000806452	0.0007996	0.00238925	0.00199203	-0.000401204	-0.000398804	-0.0011976	-0.00318884	0.000808489
0	0.0003996	0.000399401	0.000806452	0.0007996	0.00119462	0.000796813	-0.00120361	-0.000398804	-0.000399202	-0.00318884	0.000404245
0	0.000799201	0	-0.000806452	0.0011994	0.00199104	0.00119522	-0.000802407	-0.000797607	-0.000399202	-0.00398605	0.000808489
-0.000399401	0.0003996	-0.000399401	0.000403226	0.0011994	0.00238925	0.00119522	0	0.000398804	-0.000798403	-0.00239163	0
0	0	0.0015976	0	0.0015992	0.000796416	0.00159363	0	-0.000797607	-0.000798403	-0.00318884	0.000808489
-0.000399401	0	0.0015976	0	0.0011994	0.00159283	0.00239044	-0.000802407	-0.000398804	-0.00279441	-0.00398605	0
-0.0011982	0	0.000399401	0.000403226	0	0.00119462	0.00159363	0	-0.00199402	-0.000798403	-0.00279023	0.000404245
0.000399401	0	0.000798802	-0.000806452	0.0015992	0.00238925	0.00199203	-0.000401204	-0.00119641	-0.00159681	-0.00358744	0.000404245
-0.000399401	0.0003996	0	0.000806452	0.0015992	0.00159283	0.000796813	-0.000401204	-0.00119641	-0.000798403	-0.00358744	0.00161698
0.000399401	-0.000799201	-0.000399401	0.00120968	0.0003998	0.00159283	0.00199203	-0.000401204	-0.00119641	-0.000798403	-0.00358744	0.000404245
0	0.0011988	0.000399401	-0.000403226	0.0011994	0.00159283	0.00199203	0	-0.000797607	-0.000399202	-0.00279023	0.000808489
0.000399401	0.000799201	0.000798802	0.000403226	0	0.00318566	0.00119522	-0.000401204	-0.00159521	-0.00159681	-0.00358744	0
-0.000798802	0.0011988	0.000399401	-0.000403226	0.001999	0.00199104	0.000398406	-0.00120361	-0.000398804	-0.000798403	-0.00239163	0
-0.000399401	0	0.000798802	0.000806452	0.0007996	0.00199104	0.00199203	0	-0.00119641	-0.00239521	-0.00279023	0.000808489
0	0	-0.000399401	0.000806452	0.0007996	0.00238925	0.00239044	-0.00120361	0	-0.0011976	-0.00279023	0.000404245
-0.000798802	0.0003996	0.000399401	0	0.0007996	0.00119462	0.00159363	-0.00120361	-0.000797607	-0.0011976	-0.00318884	0.000404245
-0.000399401	0.0003996	0.000399401	-0.000403226	0.0011994	0.00199104	0.000796813	-0.000401204	-0.000398804	-0.0011976	-0.00318884	0.00121273
0.000399401	0	0.000798802	0.000403226	0.0023988	0.00318566	0.000796813	-0.000401204	-0.00119641	-0.00159681	-0.00358744	-0.000404245
-0.000399401	-0.0003996	0.000399401	-0.000403226	0.0003998	0.00199104	0.00159363	0	-0.000797607	-0.00159681	-0.00358744	0.000808489
0	0	0	0	0.0003998	0.00159283	0.000398406	-0.000401204	-0.000797607	-0.0011976	-0.00478326	-0.000404245
-0.000798802	0	0.000399401	-0.000403226	0	0.000796416	0.00239044	-0.000401204	-0.00159521	-0.00199601	-0.00358744	0.000808489
0	0.000799201	0	-0.000403226	0.0011994	0.00199104	0.00119522	-0.00160481	-0.00119641	-0.0011976	-0.00239163	0.000404245
-0.000399401	-0.0003996	0	-0.00120968	0.001999	0.00318566	0.00119522	-0.000802407	-0.00119641	0	-0.00318884	0.00121273
-0.000798802	-0.0003996	0.0011982	-0.000403226	0.0015992	0.00119462	0.00159363	0.000401204	0.000797607	-0.00199601	-0.00358744	0.00121273
0	0.0003996	0	0	0.0007996	0	0.000398406	-0.00120361	-0.000797607	-0.0011976	-0.00358744	0
0.000798802	0	0.0011982	-0.000403226	0.0011994	0.000796416	0.00159363	0.000401204	-0.000797607	-0.000399202	-0.00199302	0.000404245
0	0.0003996	0.0011982	-0.000403226	0.0011994	0.00199104	0.00119522	0	-0.000797607	-0.00159681	-0.00318884	0.000808489
-0.000399401	0.0003996	0.000399401	0	0.0015992	0.00278746	0.00159363	-0.00120361	-0.000797607	-0.0011976	-0.00279023	-0.000404245
-0.000399401	-0.000799201	-0.000399401	0	0.0007996	0.000796416	0.00199203	-0.00160481	-0.000398804	-0.000399202	-0.00318884	0.000404245
0.000798802	0	0.0015976	0.000403226	0.001999	0.00159283	0.00159363	0.000401204	-0.000398804	-0.0011976	-0.00279023	0
-0.000399401	0.0003996	-0.000399401	-0.000806452	0.001999	0.00119462	0.00159363	-0.000401204	-0.000797607	-0.00159681	-0.00358744	0.00202122
-0.0015976	-0.0003996	0.000399401	0.000806452	0	0.00159283	0.00199203	-0.000401204	-0.00119641	-0.000399202	-0.00398605	0.00121273
-0.000399401	0.0003996	0	-0.000403226	0.0007996	0.00278746	0.000398406	-0.000401204	0.000398804	-0.00159681	-0.00318884	0.000404245
-0.000798802	0.0011988	0.000798802	0	0.0015992	0.00119462	0.000796813	-0.000401204	0	-0.0011976	-0.00279023	0.000404245
-0.000798802	-0.0003996	0	-0.000403226	0.0007996	0.00238925	0.00199203	0	-0.000398804	-0.000798403	-0.00398605	0.000404245
-0.0011982	-0.000799201	0.000399401	0.000403226	0.0011994	0.00159283	0.00119522	0	-0.00119641	-0.0011976	-0.00318884	0.000404245
-0.000399401	0	0.000399401	-0.000403226	0.0011994	0.00159283	0.00199203	-0.000401204	-0.00119641	-0.000798403	-0.00318884	0.000808489
0	-0.0003996	0.000798802	0.000806452	0.0007996	0.00278746	0.00159363	-0.00120361	-0.000797607	-0.000399202	-0.00318884	0.000404245
0	-0.0003996	0.0011982	0.000806452	0.0011994	0.00159283	0.00159363	-0.000401204	-0.00119641	-0.00159681	-0.00318884	0
-0.0011982	0	0	0	0.0007996	0.000796416	0.00199203	0	-0.00119641	-0.00159681	-0.00318884	0
-0.000798802	-0.000799201	0.000798802	0.000403226	0	0.00159283	0.00119522	-0.00120361	-0.000797607	-0.00159681	-0.00318884	0.000808489
-0.0011982	0.0011988	0.000798802	-0.000403226	0.0007996	0.00119462	0.00239044	0.000401204	-0.000398804	-0.00199601	-0.00318884	0
0	0.0003996	0	-0.000403226	0.0011994	0.00278746	0.00119522	-0.00120361	-0.000398804	-0.00199601	-0.00318884	0.00161698
0	0.0003996	-0.000399401	-0.000403226	0.0007996	0.00119462	0.00278884	0.000401204	-0.00159521	-0.00159681	-0.00279023	0.000808489
-0.000798802	-0.0003996	0.000399401	0.000403226	0.0011994	0.00238925	0.00159363	0.000401204	-0.000398804	-0.0011976	-0.00239163	0.000404245
-0.000798802	-0.0003996	0.0011982	-0.00120968	0.0003998	0.000796416	0.00159363	0.000401204	-0.000398804	-0.0011976	-0.00279023	-0.000404245
-0.000399401	-0.0003996	0.000399401	-0.00120968	0.0003998	0.000796416	0.00119522	-0.000401204	0.000398804	-0.00199601	-0.00279023	0.00121273
0.000399401	0	0	0	0.0011994	0.00318566	0.00119522	-0.00120361	0.000398804	-0.00159681	-0.00478326	-0.000404245
-0.0011982	0	0.000399401	0	0.0003998	0.00199104	0.00119522	-0.000401204	-0.000398804	-0.0011976	-0.00279023	0.000404245
0.000399401	0	-0.000399401	0	0.0003998	0.000796416	0.000796813	-0.00120361	-0.000398804	-0.0011976	-0.00358744	0
0	0	0.000798802	-0.000403226	0.0007996	0.000398208	0.00159363	-0.000401204	-0.000797607	-0.00159681	-0.00318884	0.000404245
-0.000399401	0	0	-0.000403226	0.0015992	0.00159283	0.00119522	-0.000802407	-0.000398804	-0.00199601	-0.00318884	-0.000404245
0.0011982	0	0	-0.000806452	0.0015992	0.00199104	0.000796813	-0.000401204	-0.000797607	-0.000399202	-0.00358744	0
-0.0015976	0.0003996	0	-0.000403226	0.0003998	0.00119462	0.00119522	-0.000401204	-0.000398804	-0.00199601	-0.00239163	0
-0.000798802	-0.000799201	0.0015976	0	0	0.00119462	0.00119522	0	-0.000797607	-0.000798403	-0.00398605	0.000808489
0	-0.000799201	0.000399401	0	0.0007996	0.000796416	0.00278884	0.000401204	-0.000398804	-0.00159681	-0.00318884	0.00161698
0.000399401	-0.0003996	0.000399401	-0.000403226	0.0011994	0.00119462	0.00159363	-0.00120361	-0.000398804	-0.000798403	-0.00239163	-0.0226377
0.000399401	0	0.0015976	0.00201613	0.0011994	0.00278746	0.00119522	0.000401204	-0.00119641	-0.0011976	-0.00318884	-0.0173825
-0.000798802	0	0.0015976	0.000806452	0.0011994	0.00119462	0.00239044	-0.000401204	0	-0.00159681	-0.00279023	-0.0129358
0	0	0.000399401	0.000403226	0.0007996	0.00238925	0.000796813	-0.000401204	0	-0.0011976	-0.00358744	-0.00808489
-0.000399401	-0.0003996	0.000798802	0	0.0011994	0.000796416	0.00199203	-0.000802407	-0.000398804	-0.00159681	-0.00438465	-0.00565942
-0.000798802	0	0.0015976	0.000806452	0.0007996	0.00199104	0.00159363	-0.000802407	0	-0.00279441	-0.00438465	-0.0036382
-0.000798802	-0.0003996	0.000798802	-0.000403226	0.0007996	0.00159283	0.000796813	-0.00160481	-0.000797607	-0.00159681	-0.00279023	-0.00282971
-0.000399401	-0.0003996	0.000798802	0	0.0003998	0.00119462	0.00199203	0	-0.000797607	-0.0011976	-0.00318884	-0.00282971
-0.000399401	-0.0003996	0.000798802	0.000403226	0.0007996	0.00119462	0.00119522	-0.000401204	-0.00119641	-0.0011976	-0.00318884	-0.00202122
-0.0011982	0	0.000399401	-0.000403226	0.0007996	0.00119462	0.00199203	0.000401204	0	-0.00199601	-0.00398605	-0.00242547
-0.0011982	-0.0003996	0	0.000403226	0.0015992	0.000398208	0.00199203	-0.00120361	-0.00119641	-0.00159681	-0.00318884	-0.00161698
0	-0.000799201	0.000399401	0	0.0007996	0.00119462	0.00119522	-0.00120361	-0.00199402	-0.000798403	-0.00279023	-0.00242547
0	-0.0003996	0.000798802	0.000806452	0.0007996	0.00159283	0.000796813	-0.000802407	-0.00119641	-0.00159681	-0.00438465	-0.00282971
-0.000399401	-0.0003996	0.0015976	0.000403226	0.0003998	0.00159283	0.00159363	-0.000401204	0	-0.000798403	-0.00398605	-0.00404245
-0.0011982	-0.0003996	-0.000399401	0	0.0015992	0.00119462	0.00159363	0.000802407	-0.000398804	-0.00159681	-0.00279023	-0.00323396
-0.000399401	0.0003996	0.000798802	0.000403226	0.0003998	0.00159283	0.00119522	-0.00120361	-0.000398804	-0.00199601	-0.00318884	-0.00161698
-0.0011982	0	0.000798802	-0.000403226	0	0.00119462	0.00119522	-0.000401204	-0.00119641	-0.0011976	-0.00358744	-0.00242547
0	-0.0003996	0	0.000403226	0.0007996	0.00119462	0.00119522	-0.00120361	-0.000398804	-0.0011976	-0.00279023	-0.00161698
-0.000399401	-0.0003996	0	0.000403226	0.0007996	0.00159283	0.00199203	-0.000401204	-0.00159521	-0.0011976	-0.00318884	-0.00161698
0	-0.0011988	0.000399401	-0.000806452	0.0003998	0.00119462	0.000796813	-0.00120361	-0.00199402	0.000399202	-0.00239163	-0.00202122
-0.0015976	-0.000799201	0.000798802	0.000806452	0	0.00119462	0.000796813	-0.000802407	0	-0.00239521	-0.00358744	-0.00242547
0.000399401	-0.0011988	0	0.00120968	0.0011994	0.00238925	0.000796813	-0.000802407	-0.00199402	-0.000399202	-0.00358744	-0.000808489
0	-0.0011988	0.0011982	0	0.0015992	0.00159283	0.00159363	-0.000401204	0	-0.000399202	-0.00438465	-0.00161698
-0.000399401	-0.0003996	0.000399401	-0.000403226	0.0003998	0.00199104	0.00159363	-0.00120361	-0.000398804	-0.0011976	-0.00398605	-0.00161698
-0.000798802	0	0.000399401	-0.00120968	0.0011994	0.00159283	0.000398406	-0.00120361	-0.00119641	-0.0011976	-0.00279023	-0.00242547
-0.000798802	0.0003996	0.000798802	0	0.0003998	0.00159283	0.000796813	-0.000802407	-0.000398804	-0.00239521	-0.00358744	0
-0.000399401	-0.000799201	0.000399401	0.000403226	0.0015992	0.00119462	0.00159363	0	0	0	-0.00358744	-0.000808489
0	-0.000799201	0.0011982	0	0.0003998	0.00119462	0.000796813	-0.00120361	-0.000398804	-0.00159681	-0.00398605	-0.000404245
0	-0.0003996	0.000399401	-0.000403226	0	0.00159283	0.000796813	-0.00120361	-0.00159521	-0.0011976	-0.00478326	0
-0.000399401	0.0003996	0.000798802	0	0.0011994	0.000398208	0.00159363	-0.000802407	-0.000797607	-0.0011976	-0.00279023	0
0	0	0	-0.000403226	0.0011994	0.00199104	0.00159363	-0.000401204	-0.00199402	-0.000798403	-0.00318884	0
-0.000798802	-0.0003996	0.000399401	0	0.0003998	0.000796416	0.00119522	-0.000401204	-0.000797607	-0.0011976	-0.00358744	-0.000808489
-0.000798802	0.000799201	0.000399401	-0.000806452	-0.0003998	0.000796416	0.000796813	0	-0.000797607	-0.00279441	-0.00358744	-0.000404245
-0.000399401	-0.0003996	0.0015976	0.000403226	0.0015992	0.00119462	0.00199203	-0.000802407	-0.000797607	-0.0011976	-0.00358744	-0.000404245
-0.0011982	-0.0003996	0.000399401	0.000403226	0.0003998	0.000796416	0.00239044	-0.000802407	-0.00119641	-0.000399202	-0.00318884	0
-0.0015976	0	-0.000798802	0	0.0011994	0.00119462	0.00159363	-0.000802407	0	-0.0011976	-0.00318884	-0.000404245
-0.000399401	-0.0003996	0.0011982	-0.000403226	-0.0003998	0.00159283	0.000398406	-0.000401204	0	-0.00199601	-0.00279023	0.000808489
-0.000399401	-0.000799201	0	0	0.0003998	0.00159283	0	0.000802407	-0.00119641	-0.000399202	-0.00358744	0.000404245
0	-0.000799201	0.000399401	-0.000403226	-0.0011994	0.00119462	0.00159363	-0.000802407	0.000398804	-0.0011976	-0.00239163	0.00121273
-0.000399401	-0.0011988	0.000399401	-0.000403226	0.0011994	0.00159283	0.000796813	-0.000401204	-0.000797607	-0.000399202	-0.00398605	0.000808489
0.000399401	0	0.0011982	-0.000403226	0.0007996	0.00199104	0.00119522	-0.000401204	-0.00119641	-0.00159681	-0.00318884	0.000808489
-0.0015976	0	0.000399401	-0.000806452	0.0015992	0.00119462	0.00159363	0	0.000398804	-0.000798403	-0.00279023	0.000808489
0	-0.000799201	0.000399401	0	0.0011994	0.000398208	0.00159363	0	-0.00159521	-0.00159681	-0.00279023	0.000808489
-0.000798802	0	0.0011982	0.000403226	0.0011994	0.00119462	0.00159363	0	-0.000398804	-0.000798403	-0.00398605	0.000404245
-0.000399401	-0.0003996	0	0	0.0011994	0.00119462	0.00199203	0	-0.00119641	-0.00239521	-0.00239163	0.000808489
0.000399401	0.0003996	0.000399401	-0.000806452	0.0011994	0.00159283	0.00199203	0	-0.00159521	-0.000399202	-0.00318884	0
-0.000399401	0	-0.000399401	-0.000806452	-0.0007996	0.00119462	0.00119522	-0.00120361	-0.000797607	-0.000798403	-0.00279023	0.000404245
-0.000399401	0.0003996	0.000399401	0	0.0007996	0.00199104	0.000796813	0	-0.00159521	-0.00159681	-0.00398605	0.000404245
-0.000798802	-0.0003996	0.000798802	-0.000403226	0.0003998	0.00238925	0.000796813	-0.000802407	0	-0.000399202	-0.00358744	0.00121273
0.000399401	-0.0003996	0.000798802	-0.000403226	-0.0003998	0.000398208	0.00119522	-0.000401204	-0.000797607	-0.00159681	-0.00279023	0.000404245
-0.0015976	0	0.000798802	-0.00120968	0.0011994	0.000398208	0.00199203	-0.000401204	0	-0.0011976	-0.00398605	-0.000808489
-0.000798802	0	0.0011982	0	0.0003998	-0.000398208	0.00119522	-0.00120361	-0.000797607	-0.00199601	-0.00279023	0
0	0.0003996	0.000798802	-0.000403226	0.0003998	0.00119462	0.000398406	-0.000802407	-0.000398804	-0.0011976	-0.00358744	-0.00121273
-0.000399401	-0.0003996	0.000399401	-0.000403226	0.0003998	0.00159283	0.00159363	0.000401204	-0.000797607	-0.000798403	-0.00279023	-0.000404245
-0.000399401	0.000799201	0.000798802	-0.000403226	0.0011994	0.000398208	0.000796813	0	-0.000398804	-0.00159681	-0.00358744	0
-0.000399401	-0.0003996	0.000399401	-0.000403226	0	0.00159283	0.00239044	-0.000401204	-0.00119641	-0.000798403	-0.00279023	-0.000808489
-0.000399401	0	0.000798802	0	0.0003998	0.000796416	0.00159363	0	-0.000797607	0	-0.00318884	-0.000404245
-0.000399401	-0.0003996	0.0011982	0.000806452	0.0015992	0.00119462	0.00199203	0.000401204	-0.00119641	-0.0011976	-0.00358744	-0.00121273
-0.000399401	0	0.000798802	-0.000806452	0.0011994	0	0.00159363	-0.00160481	-0.000398804	-0.000399202	-0.00358744	-0.000404245
-0.0015976	-0.000799201	0.0011982	-0.000403226	0	0.00119462	0.00119522	-0.00120361	-0.000398804	-0.00199601	-0.00318884	-0.00121273
-0.000798802	-0.0011988	0.000399401	-0.000806452	0.0011994	0.000796416	0.000398406	-0.000802407	-0.000797607	-0.000399202	-0.00239163	0.000404245
0.000399401	0.0003996	0.000399401	0.000403226	0.0011994	0	0.00119522	-0.00160481	-0.000797607	-0.00159681	-0.00318884	-0.00121273
-0.000798802	0	0.0015976	0	0.0015992	0.000796416	0.00159363	-0.000802407	-0.000398804	-0.0011976	-0.00398605	-0.000404245
-0.000399401	-0.0003996	0.000399401	0	0.0003998	0.000796416	0.00119522	-0.000802407	-0.000797607	-0.0011976	-0.00318884	0
-0.000399401	-0.000799201	0.000798802	0	0	0.000796416	0.00199203	-0.00120361	-0.000398804	-0.00159681	-0.00318884	0
-0.000798802	0	-0.000798802	-0.000403226	0.0003998	0.00199104	0.000796813	-0.000401204	0	-0.0011976	-0.00358744	0.000404245
-0.000399401	0	-0.000798802	-0.000403226	0.0003998	0.000398208	0.000796813	-0.000401204	-0.000398804	-0.000399202	-0.00279023	-0.000808489
0	0	0.0011982	-0.000403226	0.0007996	0.00159283	0.00199203	-0.00160481	-0.000797607	0	-0.00398605	-0.000808489
-0.000399401	-0.0011988	0.000399401	0	0.0007996	0.00159283	0.00159363	-0.00160481	-0.00159521	-0.00199601	-0.00358744	0.00121273
-0.000798802	0	0.000798802	0.000403226	0.0003998	0.00119462	0.00199203	-0.00160481	-0.000797607	-0.000399202	-0.00279023	0
0	0	0.000399401	-0.000403226	0.0003998	0.00199104	0.00199203	-0.000401204	0	-0.0011976	-0.00358744	0
-0.000399401	0.000799201	0.000798802	-0.000403226	0.0003998	0.000398208	0.00119522	0	-0.000398804	-0.00159681	-0.00279023	-0.000404245
-0.0011982	0	0.001997	0.000806452	0	0.00159283	0.00119522	-0.00120361	0	-0.0011976	-0.00398605	-0.000404245
0	0	0.000798802	-0.000806452	0.0007996	0.00159283	0.000796813	-0.000401204	-0.000797607	-0.000798403	-0.00279023	-0.000808489
0.000798802	0.0003996	0.000399401	0	0	0.00119462	0.000796813	-0.000802407	-0.000797607	-0.00159681	-0.00358744	0.000808489
-0.000399401	-0.000799201	0.000399401	0	0.0011994	0.00119462	0.00159363	-0.000401204	-0.000398804	-0.000798403	-0.00358744	0
-0.000798802	-0.0003996	0.0011982	0	0.0007996	0.00119462	0.000796813	0	-0.000398804	-0.00159681	-0.00318884	-0.00121273
0	-0.0003996	0.000798802	0.000403226	0.0011994	0.00199104	0.00199203	-0.00120361	0	0.000399202	-0.00358744	-0.000808489
0.000399401	-0.0003996	0	-0.000403226	0.0007996	0.00159283	0.00239044	0.000401204	-0.00119641	-0.00199601	-0.00239163	-0.00161698
-0.000399401	0	0.000399401	-0.000806452	0.0015992	0.000796416	0.00159363	-0.000401204	0	-0.000798403	-0.00358744	-0.00121273
-0.000798802	0.0011988	0.000399401	0	0.0007996	0.000398208	0.000796813	-0.000401204	-0.000797607	-0.000798403	-0.00318884	-0.00202122
0	0	0.0011982	-0.000806452	-0.0003998	0.00159283	0.00119522	-0.000802407	0	-0.000798403	-0.00279023	-0.0036382
-0.000798802	-0.0003996	0	0.000403226	0.0011994	0.00199104	0.00239044	-0.00160481	0	-0.000798403	-0.00279023	-0.00202122
0	0.0003996	0.000399401	0.000403226	0	0.000796416	0.00199203	-0.000802407	0.000398804	-0.000798403	-0.00279023	-0.00202122
-0.000399401	-0.0003996	0.0011982	0	0.0015992	0.00119462	0.00159363	-0.000802407	-0.000398804	-0.000798403	-0.00358744	-0.00282971
-0.000798802	-0.0003996	0.0015976	-0.000403226	0.0007996	0.000796416	0.000796813	-0.00120361	0	-0.00199601	-0.00239163	-0.00121273
-0.000399401	0	0.0011982	0	0.0003998	0.000398208	0.00119522	-0.000401204	-0.000797607	-0.00159681	-0.00318884	-0.00161698
0	0	0.000798802	0.000403226	0.0007996	0.00199104	0.00159363	-0.000401204	0	-0.00159681	-0.00318884	-0.00161698
-0.000399401	0.0003996	0	-0.00120968	0.0007996	0.00119462	0.00199203	-0.000802407	-0.000797607	-0.0011976	-0.00279023	-0.00121273
-0.000399401	0	0.000399401	0	0.0007996	0.00119462	0.000796813	-0.000401204	0.000398804	-0.0011976	-0.00358744	-0.000404245
-0.000798802	0.000799201	0.0011982	-0.000403226	0.0007996	0.000398208	0	-0.000401204	-0.000797607	-0.000399202	-0.00239163	-0.00121273
-0.000798802	-0.000799201	0.000798802	-0.000403226	0.0015992	0.000796416	0.00199203	0.000401204	-0.000797607	-0.000798403	-0.00318884	-0.000808489
0	-0.0003996	0.000798802	0.000806452	0.0007996	0.00159283	0.000796813	0	-0.000398804	-0.000798403	-0.00318884	-0.00161698
-0.0011982	-0.0003996	0.000798802	0	0.0003998	0.00199104	0.000398406	-0.000401204	0.000398804	-0.000798403	-0.00358744	0
-0.000798802	0	0.000798802	-0.000806452	0.0011994	0.00159283	0.00119522	0	-0.000797607	0	-0.00279023	-0.00161698
-0.000798802	-0.0003996	0.000798802	0.000806452	0.0007996	0.00159283	0.000398406	-0.000401204	-0.000797607	-0.0011976	-0.00398605	-0.00121273
0	0	0.001997	-0.00120968	0.0015992	0.00159283	0.00199203	-0.000401204	-0.00119641	-0.000399202	-0.00398605	-0.00161698
0.000399401	0	-0.000399401	0	0	0.00159283	0.00159363	-0.000401204	0	-0.000798403	-0.00398605	-0.00161698
0.000399401	-0.000799201	0.0015976	0.000403226	0.0003998	0.00238925	0.00159363	-0.000401204	-0.000398804	-0.0011976	-0.00199302	0.000404245
-0.000399401	0.0003996	0	-0.000403226	0.0011994	0.00159283	0.00199203	-0.000802407	-0.000797607	-0.0011976	-0.00398605	-0.00161698
0.000399401	0.000799201	0.0011982	0	0.0007996	0.00119462	0.00119522	-0.00120361	-0.000398804	0	-0.00279023	-0.000404245
0	0	-0.0011982	0	0.0003998	0.000398208	0.000796813	-0.000802407	-0.00119641	-0.000798403	-0.00358744	-0.000808489
-0.000798802	0	0	-0.000806452	0.0007996	0.00199104	0.000796813	-0.000401204	0	-0.000399202	-0.00279023	-0.00202122
-0.000399401	0.0003996	0.000399401	-0.000403226	0.0003998	0.00159283	0.000398406	-0.000802407	-0.00159521	-0.000399202	-0.00318884	0.000404245
0.0011982	0.000799201	0.000798802	0.000403226	0.0011994	0.000796416	0.00119522	0.000802407	-0.000797607	-0.000798403	-0.00239163	-0.000808489
0.0011982	-0.0003996	0	-0.000806452	0	0.00159283	0.00199203	0	0.000797607	-0.000798403	-0.00279023	-0.000808489
0	0.0015984	0.001997	-0.000403226	0.0007996	0.00199104	0.00199203	0.000401204	-0.000398804	-0.0011976	-0.00279023	-0.00161698
-0.000798802	0.0003996	0.0015976	0.000806452	0.0007996	0.00119462	0.00119522	-0.000802407	-0.000797607	-0.0011976	-0.00279023	-0.000808489
-0.000798802	0.000799201	0.000399401	0.000806452	0.0003998	0.00119462	0.00159363	0.000401204	-0.000398804	-0.0011976	-0.00239163	-0.000808489
0	0	0.000798802	-0.000403226	0.0007996	0.000796416	0.00239044	-0.00120361	0.000398804	-0.000798403	-0.00318884	-0.000808489
-0.000798802	0	0.000798802	-0.000403226	0.0015992	0.00199104	0.000796813	-0.000401204	-0.000398804	-0.0011976	-0.00279023	-0.000808489
0	-0.0003996	0	0.000806452	0.0011994	0.000796416	0.000796813	0	0	-0.000798403	-0.00239163	-0.000404245
0	0.000799201	0.0015976	0.000806452	0.0007996	0.000796416	0.00159363	-0.000802407	-0.000797607	-0.00159681	-0.00159442	-0.000404245
0.000798802	0.000799201	0.00239641	0	0.0007996	0.00199104	0.000398406	-0.00160481	-0.000398804	-0.000399202	-0.00279023	-0.000404245
-0.000798802	0.000799201	0	0.000806452	0.0015992	0.000398208	0.00199203	0.000401204	-0.000398804	-0.000399202	-0.00398605	-0.000808489
-0.000399401	0	0.000798802	-0.000806452	0.0011994	0.000398208	0.00159363	-0.00120361	-0.000797607	-0.000798403	-0.00279023	-0.00121273
0	-0.0003996	0.000399401	0.000403226	0.0015992	0.00119462	0.00119522	-0.000401204	0	0	-0.00358744	-0.00161698
0	-0.0003996	0.000798802	-0.000806452	0.0007996	0.00119462	0.00199203	-0.000802407	-0.000797607	-0.000399202	-0.00358744	-0.00121273
-0.000798802	0.0003996	0.000798802	0.000403226	0.0007996	0.000796416	0.000796813	-0.000401204	0.000398804	0	-0.00398605	-0.000808489
0.000798802	-0.0003996	0.000798802	-0.000403226	0.0007996	0.00199104	0.00159363	0	-0.000797607	-0.0011976	-0.00318884	-0.00121273
0	0.0003996	0.000798802	-0.000806452	0.0011994	0.00159283	0.00278884	-0.000401204	-0.00119641	-0.000399202	-0.00279023	-0.000808489
-0.000798802	0.000799201	0.0011982	0.000403226	0.001999	0.00119462	0.00119522	-0.000401204	-0.000398804	-0.00159681	-0.00398605	-0.000404245
0	-0.000799201	0.000399401	0.000806452	0.0003998	0	0.000796813	0.000401204	0	-0.000798403	-0.00358744	-0.00121273
-0.0011982	0.000799201	0.000798802	0.000403226	0.0007996	0.00119462	0.00159363	-0.00120361	-0.00159521	0.000399202	-0.00279023	-0.00161698
0	-0.0003996	0.000798802	0.000403226	0.0015992	0.00159283	0.000796813	-0.000802407	0	0	-0.00318884	-0.00121273
-0.000798802	0.0003996	0.000798802	0	0.0015992	0.00238925	0.00199203	-0.000401204	0.000398804	-0.000399202	-0.00358744	-0.000808489
0.000399401	-0.0003996	0.0015976	0.000403226	0.0007996	0.00119462	0.00159363	0	0.000797607	0.000399202	-0.00199302	-0.000404245
0	0.0003996	0.000399401	0	0.0003998	0.00119462	0.00119522	-0.00160481	-0.000398804	-0.000399202	-0.00318884	0
-0.000399401	0	0.000399401	0	0.0007996	0.00159283	0.000398406	-0.000401204	-0.000398804	-0.0011976	-0.00358744	-0.000808489
0.000399401	-0.0003996	0.0011982	0.000403226	0.0011994	0	0.00239044	-0.00120361	-0.000398804	0.000399202	-0.00358744	-0.000404245
0	0	0.000399401	0.000806452	0.0007996	0.00199104	0.00159363	-0.000802407	0.000398804	-0.00159681	-0.00279023	-0.000808489
0.000399401	0	0.000399401	-0.000403226	0	0.00159283	0.000796813	-0.00120361	-0.00119641	-0.000798403	-0.00318884	-0.000808489
0	0	0.000798802	0.000403226	0.0011994	0.00119462	0.000398406	0.000401204	0	-0.000399202	-0.00318884	0.000404245
0	0.0003996	0.0011982	0.000806452	0.0007996	0.00119462	0.00159363	-0.000401204	0	-0.000399202	-0.00358744	-0.00161698
-0.000399401	0.0003996	0.0011982	-0.000806452	0.0007996	0.00159283	0.00199203	0	0.000797607	-0.000399202	-0.00279023	0
-0.000399401	0	0	-0.000806452	0.0003998	0.00159283	0.000796813	-0.000802407	-0.000797607	0	-0.00318884	-0.000808489
-0.0011982	0.0003996	0.000798802	0.000806452	0.0007996	0.00119462	0.00159363	-0.000401204	0.000398804	-0.000399202	-0.00358744	0
[truncated: 48,000 more rows]
