# Supplementary material for: Self-Powered Intelligent Human-Machine Interaction for Handwriting Recognition
Source: Research (Wash D C). 2021 Apr 1;2021:4689869. doi: 10.34133/2021/4689869 (PMC8035911; doi:10.34133/2021/4689869)
Supplement: Supplementary 2 — Shared data 1: Figure 3(b), i. Shared data 2: Figure 3(b), ii. Shared data 3: Figure 3(b), iii. Shared data 4: Figure 3(b), iv. Shared data 4-8: Figure 4(a). Shared data 9-12: Figure 5(a). Shared data 13-14: Figure 5(b). [file 4689869.f2.zip › 4689869.f1/Shared data 13.xls]

## Sheet: Sheet1
0.00497512	0.00595238	0.00395452	0.0010005	-0.00198807	0.00495295	-0.000987167	0.00399002	-0.000994036	-0.00198708	-0.00597312	-0.00201106
0.00696517	0.00694444	0.000988631	0.002001	-0.00298211	0.00396236	0.000987167	0.00199501	-0.00198807	-0.00397417	-0.00398208	-0.00100553
0.0039801	0.00793651	0.00494315	0.002001	0.00198807	0.00594354	-0.000987167	0	-0.00497018	-0.00397417	-0.00696864	-0.00502765
0.00298507	0.00496032	0.00296589	0	-0.00198807	0.00693413	-0.000987167	0.00199501	-0.00397614	-0.00298063	-0.00597312	-0.00100553
0.00597015	0.00496032	0.00494315	0.0010005	-0.00198807	0.00198118	-0.00197433	0.00199501	-0.00198807	-0.00198708	-0.00199104	-0.00301659
0.0039801	0.00694444	0.00494315	0.0010005	0	0.00495295	0.0029615	0.000997506	-0.00596421	-0.00298063	-0.00895968	-0.00502765
0.00696517	0.00396825	0.00593178	-0.004002	-0.000994036	0.00792472	-0.000987167	0.00199501	-0.00596421	-0.00198708	-0.00398208	-0.00201106
0.000995025	0.00396825	0.00197726	0	0.00198807	0.00594354	-0.00197433	0.000997506	-0.00397614	-0.000993542	-0.00398208	-0.00402212
0.00199005	0.00198413	0.00395452	0.002001	0.00397614	0.00495295	0.00197433	0.00299252	-0.00298211	-0.00198708	-0.00199104	-0.00100553
0.00497512	0.000992064	0.00197726	0	-0.00298211	0.00495295	-0.000987167	-0.000997506	-0.00497018	0.000993542	-0.0049776	-0.00100553
0.00199005	0.00496032	0.00197726	0.0030015	0	0.00495295	0.000987167	0.00299252	-0.00497018	-0.00198708	-0.00398208	-0.00301659
0.00298507	0.000992064	0.000988631	0.0010005	0	0.00594354	0.00493583	0.000997506	-0.00397614	-0.000993542	-0.00696864	-0.00301659
0.00597015	0.00496032	0.00593178	0.0010005	-0.00298211	0.00297177	-0.00197433	-0.00199501	-0.00497018	0	-0.0049776	-0.00100553
0.0039801	0.00396825	0.00593178	0.004002	0.000994036	0.00495295	0	0.00199501	-0.00198807	-0.000993542	-0.00398208	-0.00201106
0.00497512	0.00496032	0.00494315	0.0030015	-0.00198807	0.00396236	-0.000987167	0.00199501	0	-0.00397417	-0.00398208	-0.00201106
0.00199005	0.00297619	0.00692042	0.004002	0.000994036	0.00396236	0.0029615	0.00399002	-0.00298211	-0.00198708	-0.00298656	-0.00301659
0.0039801	0.000992064	0.00494315	0.002001	0.00497018	0.00198118	0.000987167	0	-0.00198807	-0.000993542	-0.00796416	-0.00100553
0.00597015	0.00297619	0.00494315	0.002001	0.000994036	0.00396236	0	0.00498753	-0.00298211	-0.00298063	-0.00298656	-0.00603318
0.00497512	0.000992064	0.00593178	0.0010005	-0.00397614	0.00396236	0.000987167	0.000997506	-0.00298211	-0.00496771	-0.0049776	-0.00201106
0.00696517	0.00297619	0.00395452	0.002001	0.000994036	0.00396236	0.000987167	0.00199501	-0.00695825	-0.000993542	-0.00298656	-0.00402212
0.00597015	0.00496032	0.00494315	0.0030015	0.000994036	0.00495295	-0.00197433	0.00299252	-0.00298211	-0.00298063	-0.0049776	-0.00301659
0.00995025	0.00396825	0.00296589	0.0010005	0.00298211	0.00396236	0.000987167	0.00598504	-0.00397614	-0.00298063	-0.00298656	0
0.00497512	0.00396825	0.00296589	0.002001	-0.000994036	0.00594354	0.00197433	0.00498753	-0.00298211	-0.00596125	-0.0049776	-0.00100553
0.00696517	0.00694444	0.00494315	0.002001	0.00198807	0.00594354	0	0.00299252	-0.00397614	-0.00496771	-0.00199104	-0.00301659
0.00497512	0.00396825	0.00692042	0.0010005	0.000994036	0.00297177	0.00493583	0.00199501	-0.000994036	-0.00298063	-0.00298656	0.00100553
0.0039801	0.00496032	0.00494315	0.0030015	0.000994036	0.00297177	0.00197433	0.00399002	-0.00397614	-0.00198708	-0.00398208	-0.00201106
0.00497512	0.00496032	0.00593178	-0.002001	-0.000994036	0.00693413	0.00197433	0.00399002	-0.000994036	-0.00298063	-0.00696864	0
0.00199005	0.00396825	0.00197726	0.0050025	0	0.00396236	0	0.00399002	-0.00497018	-0.000993542	-0.0049776	-0.00402212
0.00597015	0.00396825	0.00395452	0.0030015	-0.00198807	0.00396236	0	0.00399002	-0.00298211	-0.00397417	-0.00298656	-0.00301659
0.00497512	0.00297619	0.00692042	0.0030015	0.00298211	0.00396236	0.00197433	0.00299252	-0.00198807	-0.00298063	-0.00199104	0
0.00597015	0.00396825	0.00494315	0.004002	0.000994036	0.00594354	0.00394867	0	-0.00397614	-0.00496771	-0.00696864	0.00100553
0.00298507	0.00297619	0.000988631	0.0010005	0	0.00594354	0	0.00199501	-0.00198807	-0.00397417	-0.00398208	-0.00301659
0.0079602	0.00297619	0.00494315	0.002001	0.000994036	0.00396236	0.000987167	0.00399002	-0.00198807	-0.00198708	-0.00597312	0.00100553
0.00597015	0.00396825	0.00395452	0.002001	0	0.00594354	-0.00197433	0.00498753	-0.00596421	-0.00198708	-0.0049776	0
0.00597015	0.00595238	0.00790905	-0.0010005	-0.000994036	0.00396236	0.00197433	0.00199501	-0.000994036	0	-0.00696864	0
0.00497512	0.00496032	0.00593178	0.004002	0.00397614	0.00396236	-0.000987167	0.00498753	-0.00695825	-0.00298063	-0.0049776	-0.00502765
0.00497512	0.00496032	0.00593178	0.0030015	-0.000994036	0.00198118	0.00493583	0.00299252	-0.00497018	-0.00198708	-0.00398208	-0.00100553
0.0039801	0.00297619	0.00296589	0.002001	-0.00198807	0.00594354	0	0.00299252	-0.00298211	-0.00397417	-0.0049776	-0.00402212
0.0039801	0.00496032	0.00494315	0.002001	-0.000994036	0.00495295	0	0.00399002	-0.00298211	0.000993542	-0.0049776	-0.00100553
0.00597015	0.00396825	0.00296589	0.0050025	0	0.00396236	0.000987167	0.00199501	-0.00298211	0	-0.00597312	-0.00100553
0.0039801	0.00198413	0.000988631	0.0030015	0.00397614	0.00198118	0.00197433	0.00498753	-0.00497018	0.000993542	-0.0049776	-0.00301659
0.0039801	0.00496032	0.00197726	0.002001	0	0.00495295	0.00394867	0.00399002	0	-0.00397417	-0.00099552	-0.00100553
0.00497512	0.00297619	0.00494315	0.0050025	-0.00198807	0.00495295	0	0.00399002	-0.00198807	-0.00496771	-0.00398208	-0.00201106
0.00199005	-0.000992064	0.00296589	0.0010005	0.000994036	0.00396236	0.000987167	0.00498753	-0.00397614	-0.00198708	0.00099552	-0.00201106
0.0039801	0.00297619	0.00593178	0	0.000994036	0.00198118	0.00197433	0.00199501	-0.00497018	-0.000993542	-0.0049776	-0.00100553
0.0039801	0.00496032	0.00593178	0.0010005	0.00298211	0.00297177	0.000987167	0.00299252	-0.00298211	-0.000993542	-0.00597312	-0.00201106
0.00597015	0.00694444	0.00494315	0	0	0.00495295	0.0029615	0.000997506	-0.00397614	-0.00198708	-0.00398208	-0.00502765
0.00497512	0.00396825	0.00197726	0.002001	0.000994036	0.00594354	0.00197433	0.00399002	-0.00298211	-0.00298063	-0.00398208	-0.00201106
0.00497512	0.00694444	0.000988631	0.002001	0.000994036	0.00693413	0.000987167	0.00399002	-0.00497018	0	-0.00597312	-0.00301659
0.00597015	0.00496032	0.00395452	0	0.000994036	0.00495295	-0.00197433	0.00399002	-0.000994036	-0.00496771	-0.00099552	0
0.00895522	0.00396825	0.00296589	0.006003	0.000994036	0.00495295	0	0	-0.00298211	-0.00397417	-0.0049776	-0.00100553
0.00696517	0.00396825	0.00593178	0.0050025	0	0.00396236	0.000987167	0.00399002	-0.000994036	-0.00198708	-0.00398208	-0.00201106
0.00497512	0.00595238	0.00494315	0.002001	-0.00298211	0.00495295	0	0.00299252	-0.000994036	-0.00198708	-0.0049776	-0.00100553
0.00497512	0.00496032	0.00494315	0.0010005	0.00198807	0.00297177	-0.000987167	0.00199501	-0.00497018	-0.00496771	-0.00298656	-0.00201106
0.00497512	0.00595238	0.00593178	0.0030015	-0.00198807	0.00396236	0.000987167	0.00399002	-0.00497018	-0.00496771	-0.00199104	0.00100553
0.00696517	0.00297619	0.00494315	0.002001	0	0.00396236	0.00197433	0.00299252	-0.00198807	-0.00397417	-0.00298656	-0.00201106
0.00895522	0.00496032	0.00593178	0.004002	0.00298211	0.00693413	0	0.00698254	0	0	-0.00597312	0.00100553
0.00497512	0.00396825	0.00593178	0.0010005	0.00298211	0.00396236	0.000987167	0.00299252	-0.00298211	0.000993542	-0.00298656	-0.00100553
0.00597015	0.00198413	0.00593178	0.0050025	0.00298211	0.00198118	0	0.00199501	0	-0.00298063	-0.00199104	-0.00301659
0.00696517	0.00496032	0.00692042	0.002001	0	0.00792472	0	0.00199501	-0.000994036	-0.000993542	-0.00398208	-0.00100553
0.00597015	0.00496032	0.00494315	-0.0010005	0.00298211	0.00297177	0.000987167	0.00598504	-0.00298211	-0.000993542	-0.00099552	-0.00502765
0.00298507	0.00198413	0.00790905	0.002001	0.000994036	0.00594354	0.000987167	0.00299252	-0.00298211	-0.00198708	-0.00597312	-0.00100553
0.00895522	0.00396825	0.00395452	0.0010005	0.000994036	0.00495295	0	0.000997506	-0.000994036	-0.00198708	-0.00796416	-0.00201106
0.00696517	0	0.00296589	0	-0.000994036	0.00594354	0.00394867	0.00399002	-0.00497018	-0.00198708	-0.00398208	-0.00201106
0.00696517	0.00198413	0.00692042	0.002001	0.00198807	0.00594354	0.0029615	0.00598504	-0.00397614	-0.00198708	-0.00398208	-0.00100553
0.00597015	0.00496032	0.00494315	0.0030015	-0.000994036	0.00396236	0.00493583	0.00399002	-0.00198807	-0.000993542	-0.00298656	-0.00100553
0.00597015	0.00396825	0.00692042	0.002001	0	0.00396236	0.00394867	0.00399002	0	-0.00198708	-0.00199104	-0.00201106
0.0079602	0.00694444	0.00593178	0.0030015	-0.000994036	0.00495295	-0.00394867	0	-0.00397614	-0.00198708	-0.00398208	-0.00603318
0.0039801	0.00694444	0.00395452	0	-0.000994036	0.00594354	0.000987167	0.00399002	-0.00497018	-0.00298063	-0.0049776	-0.00201106
0.00497512	0.00396825	0.00197726	0.0030015	-0.000994036	0.00594354	0.000987167	0.00199501	-0.00198807	-0.00397417	-0.00398208	0
0.00497512	0.00793651	0.00296589	0	0.00198807	0.00495295	0.00197433	0.00199501	-0.00198807	-0.000993542	-0.00597312	-0.00301659
0.00696517	0.00396825	0.00395452	0.0030015	0.000994036	0.00792472	0	0.00498753	-0.00298211	-0.000993542	-0.0049776	0
0.00696517	0.00496032	0.00494315	0.0010005	0.00397614	0.00495295	-0.00197433	0.00598504	-0.00497018	-0.00198708	-0.00696864	0.00100553
0.00497512	0.00297619	0.00296589	0.0030015	-0.000994036	0.00495295	0.00197433	0.00498753	-0.00397614	-0.000993542	-0.00398208	-0.00603318
0.0079602	0.00496032	0.00395452	0.002001	0.00397614	0.00396236	0.0029615	0.00199501	-0.00198807	-0.00298063	-0.00597312	-0.00201106
0.0039801	0.00297619	0.00197726	0.002001	0	0.00495295	0.0029615	0.00299252	-0.00298211	-0.00298063	-0.00298656	-0.00201106
0.00497512	0.00595238	0.00395452	0.0030015	-0.00198807	0.00297177	0.00197433	0.00598504	-0.00298211	-0.00397417	-0.0049776	-0.00402212
0.00597015	0.00496032	0.00494315	0.0010005	-0.000994036	0.00297177	-0.000987167	0.00598504	-0.00795229	-0.00298063	-0.00398208	-0.00301659
0.00497512	0.00496032	0.00593178	0.0030015	-0.00198807	0.00792472	-0.000987167	0.00299252	-0.00198807	-0.00298063	-0.00199104	-0.00201106
0.00298507	0.00496032	0.00593178	0.0030015	-0.000994036	0.00495295	-0.000987167	0.00399002	-0.00298211	-0.00198708	-0.00199104	0.00301659
0.00298507	0.00396825	0.00395452	0.004002	-0.000994036	0.00792472	0.00197433	0.00299252	-0.00298211	-0.00198708	-0.00398208	-0.00301659
0.00497512	0.00297619	0.00593178	0.002001	0	0.00396236	0.00197433	0.00299252	-0.000994036	-0.00596125	-0.00597312	-0.00301659
0.00497512	0.00694444	0.00494315	0	0.000994036	0.00396236	0.000987167	0.00498753	0.000994036	-0.00695479	-0.00398208	-0.00100553
0.00597015	0.00198413	0.00395452	0.0030015	-0.000994036	0.00495295	0	0.00399002	-0.00397614	0	-0.00696864	-0.00201106
0.00298507	0.00396825	0.00197726	0	-0.00397614	0.00396236	-0.00197433	0.00498753	-0.00596421	0	-0.00696864	-0.00201106
0.00597015	0.00297619	0.00296589	0.0010005	0	0.00396236	0.0029615	0.00199501	-0.00397614	-0.00298063	-0.00398208	-0.00201106
0.00597015	0.00198413	0.00494315	0.0010005	0.000994036	0.00693413	0	0.00299252	-0.000994036	0	-0.00398208	-0.00402212
0.00298507	0.00198413	0.00395452	0.0010005	0.00198807	0.00594354	0.00197433	0.00698254	-0.00596421	-0.00298063	-0.0049776	-0.00100553
0.0039801	0.00297619	0.00790905	-0.002001	0	0.00594354	-0.000987167	0.00498753	-0.00497018	-0.00298063	-0.00398208	-0.00201106
0.000995025	0.00595238	0.00593178	0	0.000994036	0.00198118	0.000987167	0.00199501	-0.00198807	-0.00198708	-0.00199104	-0.00201106
0.0039801	0.00396825	0.00593178	0.004002	0.000994036	0.00594354	0.0029615	0.00299252	-0.00596421	-0.00496771	-0.00398208	-0.00301659
0.00497512	0.00496032	0.00593178	0.0010005	-0.000994036	0.00198118	0.0029615	0.00399002	-0.00298211	-0.00596125	-0.0049776	-0.00402212
0.00497512	0.000992064	0.00593178	0	-0.00397614	0.00495295	0.000987167	0.00299252	-0.00397614	-0.00298063	-0.00398208	-0.00402212
0.00199005	0.00297619	0.00296589	0.0030015	0.000994036	0.00792472	0.0029615	0.000997506	-0.00298211	-0.00298063	-0.00298656	-0.00100553
0.00696517	0.00297619	0.00692042	0	-0.000994036	0.00396236	0	0.000997506	-0.00198807	-0.00496771	-0.0049776	-0.00201106
0.00696517	0.00595238	0.00692042	-0.0010005	0.00198807	0.00594354	-0.000987167	0.000997506	-0.00298211	-0.000993542	-0.00696864	-0.00301659
0.00895522	0.00496032	0.00395452	0	0	0.00693413	0.0029615	0.00199501	-0.00795229	-0.00397417	-0.00398208	-0.00100553
0.0079602	0.00595238	0.00692042	0.002001	0.00298211	0.00396236	-0.000987167	0.00199501	-0.00397614	-0.00298063	-0.00199104	-0.00100553
0.0039801	0.00297619	0.00395452	0.004002	0.00198807	0.00198118	0	0	-0.00695825	-0.00596125	0	0
0.00497512	0.00396825	0.00494315	0.0010005	-0.00198807	0.00297177	0	0.00199501	-0.00298211	-0.00198708	-0.0049776	-0.00301659
0.0039801	0.00297619	0.000988631	0.002001	0	0.00495295	0.00197433	0.00199501	-0.00795229	-0.00397417	-0.00398208	-0.00100553
0.00696517	0.00793651	0.00593178	-0.0010005	0	0.00594354	0.000987167	0.000997506	-0.00397614	-0.00198708	-0.0049776	-0.00301659
0.00696517	0.00496032	0.00494315	0.0030015	-0.000994036	0.00396236	0.000987167	0.00399002	-0.000994036	-0.00496771	-0.00597312	-0.00502765
0.0039801	0.00595238	0.00692042	0.0030015	-0.000994036	0.00495295	0.000987167	0.00399002	-0.00298211	-0.00397417	-0.00398208	-0.00100553
0.00497512	0.00595238	0.00692042	0.002001	0	0.00198118	0.000987167	0.000997506	-0.00397614	-0.00298063	-0.00597312	0.00100553
0.00298507	0.00595238	0.00494315	0.0010005	-0.00198807	0.00495295	0.00197433	0.00199501	-0.00596421	-0.00298063	-0.00398208	-0.00301659
0.0079602	0.00396825	0.00395452	-0.002001	0.000994036	0.00396236	0.00197433	0.00199501	-0.00298211	-0.00397417	-0.00298656	-0.00100553
0.00497512	0.00496032	0.000988631	0.0010005	-0.00198807	0.00198118	0.000987167	0.000997506	-0.000994036	-0.00298063	-0.0049776	-0.00100553
0.00298507	0.00198413	0.00197726	0.006003	-0.00198807	0.00297177	0.00197433	0.00199501	-0.00596421	-0.00298063	-0.00298656	0
0.0039801	0.00297619	0.00494315	0.0010005	0.000994036	0.00396236	0.0029615	0.00199501	-0.000994036	-0.00298063	-0.00597312	-0.00100553
0.00895522	0.00297619	0.00692042	-0.0010005	-0.000994036	0.00594354	0	0.000997506	-0.00397614	-0.00496771	-0.00597312	-0.00301659
0.00497512	0.00396825	0.00395452	-0.0010005	0.000994036	0.00396236	-0.0029615	0.00498753	-0.00198807	-0.00496771	-0.00597312	-0.00100553
0.0039801	0.00595238	0.00296589	0.0010005	0.00198807	0.00297177	0	0.00399002	-0.00298211	-0.00397417	-0.00099552	0
0.0039801	0.00396825	0.00692042	0.0010005	0	0.00297177	0.000987167	0.000997506	-0.00198807	-0.00298063	-0.00199104	0.00100553
0.00497512	0.00396825	0.00395452	0	-0.00198807	0.00693413	-0.000987167	0.00199501	-0.00298211	-0.00198708	-0.00199104	-0.00603318
0.00597015	0.00694444	0.00494315	0.0010005	0	0.00396236	0	0.00498753	-0.00298211	-0.00198708	-0.00398208	-0.00502765
0.00696517	0.00297619	0.00494315	0.0010005	-0.00198807	0.00396236	0	0.00299252	-0.000994036	-0.000993542	-0.00398208	-0.00201106
0.00597015	0.00396825	0.00494315	0.0030015	0.00198807	0.00396236	0.000987167	0.00299252	-0.00397614	-0.00397417	-0.00298656	-0.00502765
0.00597015	0.00297619	0.00395452	0.002001	-0.000994036	0.00198118	0	0	-0.00397614	-0.00298063	-0.00696864	0.00100553
0.00497512	0.00595238	0.00197726	0.0050025	0	0.00495295	0.000987167	0.00598504	-0.000994036	-0.00397417	-0.00398208	-0.00100553
0.00298507	0.00496032	0.00593178	-0.0010005	-0.000994036	0.00198118	0.000987167	0.00399002	-0.00298211	-0.00298063	-0.0049776	-0.00201106
0.00497512	0.00198413	0.00494315	0.004002	0.000994036	0.00297177	0	0.00299252	-0.00596421	0.000993542	-0.0049776	-0.00201106
0.0039801	0.00595238	0.00494315	0	0	0.00693413	-0.00197433	0.000997506	-0.00596421	-0.00198708	-0.00099552	0
0.00696517	0.00595238	0	0	0	0.00198118	0.00197433	0.00199501	-0.00497018	-0.00298063	-0.00597312	0.00100553
0.0039801	0.00198413	0	-0.002001	0.00198807	0.00594354	0	0.000997506	-0.00397614	-0.000993542	-0.00298656	-0.00201106
0.00597015	0.00496032	0.00494315	0	-0.000994036	0.00792472	0.0029615	0.00498753	-0.000994036	-0.00298063	-0.00597312	-0.00301659
0.00696517	0.00595238	0.000988631	0.002001	0.00198807	0.00198118	-0.000987167	0.00199501	-0.00397614	-0.00397417	-0.00696864	-0.00201106
0.00298507	0.00396825	0.00790905	0	-0.000994036	0.00693413	-0.000987167	0.00698254	-0.000994036	0	-0.00398208	0.00100553
0.00696517	0.00396825	0.00395452	0	-0.00198807	0.00396236	0	0.00498753	-0.00198807	-0.00298063	-0.00597312	-0.00201106
0.00497512	0.00396825	0.00692042	0.0010005	0.00198807	0.00297177	0.0029615	0.00399002	-0.00198807	-0.00298063	-0.00398208	-0.00402212
0.00298507	0.00396825	0.00790905	0.002001	-0.000994036	0.00396236	0.00197433	0.00299252	-0.00298211	-0.00198708	-0.00597312	0
0.00696517	0.00198413	0.00197726	0	0.00198807	0.00495295	0.000987167	0.00299252	-0.00497018	0	-0.00597312	-0.00301659
0.00597015	0.00396825	0.00296589	0.002001	-0.000994036	0.00198118	0.000987167	0.00199501	-0.00596421	-0.00298063	-0.00099552	-0.00301659
0.00895522	0.00396825	0.00494315	0.0050025	0	0	0.000987167	0.00399002	-0.00298211	-0.00298063	-0.00199104	-0.00402212
0.00597015	0.00297619	0.00395452	-0.0010005	0.000994036	0.00396236	0	0.00299252	-0.00397614	-0.00198708	-0.00099552	0
0.00696517	0.00198413	0.00889768	0.0010005	0	0.00396236	-0.00197433	0.000997506	-0.00497018	-0.00397417	-0.00398208	-0.00402212
0.00298507	0.00694444	0.00494315	0.002001	0	0.00396236	0.00197433	0.00399002	-0.00497018	-0.000993542	-0.00298656	-0.00402212
0.00597015	0.00496032	0.00296589	0	0.00298211	0.00594354	0.000987167	0.00498753	-0.00497018	-0.00198708	-0.00597312	-0.00201106
0.00696517	0.000992064	0.00395452	0.0030015	0	0.00198118	-0.000987167	0	-0.00596421	-0.00397417	-0.0049776	-0.00301659
0.00696517	0.00396825	0.00395452	0	0.00298211	0.00297177	-0.000987167	0.00399002	-0.00497018	-0.00397417	-0.00796416	-0.00402212
0.00597015	0.00595238	0.00593178	0.0010005	0	0.00693413	0.000987167	0.00299252	-0.000994036	-0.00397417	-0.00099552	-0.00100553
0.00497512	0.00694444	0.000988631	0.0030015	0.00198807	0.00594354	0.00394867	0.00399002	-0.00298211	-0.000993542	-0.0049776	-0.00201106
0.00298507	0.00396825	0.00593178	0.006003	0.000994036	0.00594354	0.00197433	0.00498753	-0.00298211	-0.000993542	0.00099552	-0.00603318
0.0039801	0.00595238	0.00593178	0	0	0.00594354	0.00197433	0.00598504	-0.00198807	0.00198708	-0.00597312	0
0.00298507	0.00595238	0.00593178	0.0010005	0.00198807	0.00495295	0	0.00399002	-0.00198807	-0.000993542	-0.0049776	-0.00201106
0.00298507	0.00694444	0.00296589	0.002001	0.000994036	0.00495295	0.000987167	0.00598504	-0.00298211	0	-0.00597312	0
0.00696517	0.00694444	0.00296589	0.0010005	0	0.00495295	0.00197433	0.00498753	-0.00198807	-0.00198708	-0.00398208	-0.00402212
0.00298507	0.00694444	0.00395452	0.0010005	-0.000994036	0.00594354	-0.000987167	0.000997506	-0.00298211	-0.00397417	-0.00398208	-0.00201106
0.00696517	0.00595238	0.000988631	0.0030015	0.00397614	0.00396236	0.00197433	0.00299252	-0.00397614	-0.000993542	-0.00298656	-0.00402212
0.00497512	0.00496032	0.00692042	0.0050025	0	0.00396236	0	0.00399002	-0.00397614	-0.00198708	-0.00199104	-0.00100553
0.00597015	0.00297619	0.00593178	0	0	0.00594354	0.00197433	-0.000997506	-0.000994036	-0.000993542	-0.00298656	-0.00301659
0.0079602	0.00396825	0.00296589	0.0010005	-0.00198807	0.00396236	0.00197433	0.000997506	-0.00298211	0.000993542	-0.00298656	-0.00100553
0.00497512	0.00595238	0.00395452	0.004002	0.000994036	0.00693413	-0.000987167	0.00498753	-0.000994036	0.00198708	-0.0049776	-0.00100553
0.00895522	0.00595238	0.00296589	0.0030015	-0.000994036	0.00594354	0	0.00299252	-0.00298211	-0.000993542	-0.00298656	-0.00100553
0.00497512	0.00297619	0.00593178	0.002001	-0.00198807	0.00594354	0.00197433	0.00498753	-0.00397614	-0.000993542	-0.00597312	-0.00100553
0.00696517	0.00694444	0.00593178	0.004002	0	0.00396236	0.0029615	0.00199501	-0.000994036	-0.00298063	-0.00298656	-0.00402212
0.00497512	0.00496032	0.00296589	0.0030015	0.00298211	0.00495295	0.00197433	0.00399002	-0.00397614	-0.000993542	-0.0049776	-0.00301659
0.0079602	0.00396825	0.00494315	0	0.00298211	0.00792472	-0.000987167	0.00498753	-0.00596421	-0.00198708	-0.00696864	-0.00502765
0.00696517	0.00496032	0.00494315	0.006003	0.00198807	0.00396236	0.00197433	0.00199501	-0.00298211	0	-0.0049776	-0.00100553
0.00696517	0.00595238	0.00593178	0.002001	0.00397614	0.00495295	-0.000987167	0.00299252	-0.00298211	-0.00298063	-0.00398208	0.00100553
0.00597015	0.00595238	0.00593178	0.006003	0	0.00792472	0.000987167	0.00299252	-0.00596421	-0.00496771	-0.00597312	-0.00402212
0.00199005	0.00694444	0.00494315	0.004002	0.00198807	0.00792472	0	0.00399002	-0.00198807	-0.000993542	-0.00199104	-0.00402212
0.00497512	0.00793651	0.00494315	0	-0.00198807	0.00693413	0.000987167	0.00498753	-0.00397614	-0.000993542	-0.0049776	-0.00402212
0.0079602	0.00396825	0.00593178	0.006003	0.000994036	0.00297177	-0.000987167	0.00299252	-0.00298211	-0.00198708	0	-0.00201106
0.00696517	0.00595238	0.00395452	0.0030015	0.00198807	0.00594354	0.000987167	-0.000997506	-0.00198807	0	-0.0049776	-0.00201106
0.00497512	0.00396825	0.00889768	0.0030015	0.00298211	0.00495295	0.00493583	0.00498753	-0.00596421	-0.00198708	-0.00298656	-0.00201106
0.00497512	0.00297619	0.00692042	0.0010005	0	0.00198118	0	0.00399002	-0.00198807	-0.00397417	-0.00696864	-0.00201106
0.00597015	0.00496032	0.00395452	0.0030015	-0.000994036	0.00396236	0.000987167	0.00498753	-0.00298211	0.000993542	-0.00298656	-0.00402212
0.0079602	0.00396825	0.00494315	0.004002	0.000994036	0.00594354	0.00197433	0.00299252	-0.00198807	-0.00198708	-0.0049776	-0.00201106
0.0039801	0.00297619	0.00395452	0.0030015	0.000994036	0.00297177	0.00197433	0.00399002	-0.00298211	0.00496771	-0.0049776	-0.00100553
0.00497512	0.00694444	0.00296589	0.0030015	0.000994036	0.00693413	0.00394867	0.00598504	-0.00298211	-0.00298063	-0.00696864	-0.00100553
0.00298507	0.00595238	0.00790905	0.0010005	0.000994036	0.00198118	-0.000987167	-0.000997506	-0.00397614	-0.00198708	-0.00398208	-0.00100553
0.00597015	0.00595238	0.00593178	0.0010005	0.00298211	0.00297177	-0.00197433	0	-0.00298211	-0.00397417	-0.00298656	0.00301659
0.00597015	0.00297619	0.00296589	0.0010005	-0.000994036	0.00495295	-0.0029615	0.00199501	-0.00298211	-0.00298063	-0.0049776	-0.00201106
0.00497512	0.00694444	0.00395452	0.002001	0	0.00594354	0.000987167	0.000997506	-0.000994036	-0.00198708	-0.0049776	-0.00100553
0.00696517	0.00595238	0.00692042	0.002001	-0.000994036	0.00297177	0.0029615	0.00498753	-0.000994036	0	-0.00597312	-0.00301659
0.0039801	0.00595238	0.00692042	-0.0010005	0.00198807	0.00693413	0.000987167	0.00399002	-0.00397614	0.000993542	-0.00298656	0.00201106
0.0039801	0.00396825	0.00593178	0.0010005	-0.00198807	0.00297177	0.000987167	0.00399002	-0.00596421	-0.00298063	-0.00298656	0
0.00597015	0.00396825	0.00494315	0.0030015	0.000994036	0.00594354	-0.00197433	0.00299252	-0.00695825	-0.00198708	-0.00398208	-0.00201106
0.0039801	0.00595238	0.00197726	-0.002001	0.00298211	0.00396236	0.00197433	0.00498753	-0.00596421	-0.00198708	-0.00298656	-0.00100553
0.00497512	0.00496032	0.00395452	0	-0.00198807	0.00495295	0.00197433	0.00498753	-0.00298211	-0.00298063	-0.00597312	-0.00301659
0.00696517	0.00496032	0.00494315	0.002001	0.000994036	0.00198118	0.00197433	0.00399002	-0.000994036	-0.00198708	-0.0049776	-0.00402212
0.00696517	0.00496032	0.00395452	0.0010005	-0.000994036	0.00396236	0	0.00399002	-0.00198807	-0.000993542	-0.00696864	-0.00402212
0.00497512	0.00793651	0.00593178	0.0010005	-0.00298211	0.00792472	0.00197433	0.00399002	-0.00397614	0.00198708	-0.00398208	-0.00100553
0.00597015	0.00396825	0.00296589	-0.0030015	0	0.00297177	0.000987167	0.00498753	-0.00298211	-0.00198708	-0.00099552	-0.00402212
0.00497512	0.00396825	0.00296589	0.0010005	0	0.00792472	0.000987167	0.00199501	-0.00397614	-0.00298063	-0.0049776	-0.00201106
0.00298507	0.00297619	0.00494315	0.0050025	0.000994036	0.00495295	0.000987167	0.00299252	-0.00298211	-0.000993542	-0.00398208	-0.00100553
0.00298507	0.00396825	0.00494315	0.002001	0	0.00594354	-0.000987167	0.00399002	-0.00397614	-0.00198708	-0.00398208	-0.00100553
0.00696517	0.00297619	0.00197726	0.002001	-0.000994036	0.00594354	-0.000987167	0.00498753	-0.00298211	-0.00596125	-0.00398208	-0.00301659
0.00696517	0.00496032	0.00593178	0	-0.000994036	0.00594354	0.00197433	0.00598504	-0.00298211	-0.00298063	-0.0049776	-0.00201106
0.0039801	0.00396825	0.00692042	0.0010005	0	0.00297177	0.00493583	0.00199501	-0.00198807	-0.00397417	-0.00298656	-0.00301659
0.00298507	0.00694444	0.00395452	0	-0.00298211	0.00297177	0.000987167	0.00399002	-0.00298211	-0.000993542	-0.00199104	-0.00201106
0.00597015	0.00694444	0.00494315	-0.0030015	0.000994036	0.00594354	0.00394867	0.00299252	-0.00298211	-0.00298063	-0.00298656	-0.00402212
0.00597015	0.00496032	0.00395452	0.0010005	-0.000994036	0.00495295	0.0029615	0.00299252	-0.00497018	-0.00496771	-0.00696864	-0.00301659
0.00696517	0.00396825	0.00395452	0.0010005	0.000994036	0.00297177	0.000987167	0.00399002	-0.00298211	-0.00298063	-0.00199104	-0.00201106
0.00696517	0.00396825	0.00197726	0.0010005	0.00298211	0.00495295	-0.000987167	0.00299252	-0.00397614	-0.00298063	-0.00597312	-0.00100553
0.00696517	0.00198413	0.00296589	0.0030015	-0.00298211	0.00495295	0.000987167	0.00299252	-0.00397614	-0.00397417	-0.00597312	-0.00301659
0.00696517	0.00198413	0.00395452	0.0010005	0	0.00396236	0.000987167	0.00598504	-0.00397614	0	-0.0049776	-0.00100553
0.0039801	0.00198413	0.00395452	0.0030015	0	0.000990589	-0.00197433	0.00399002	-0.00497018	-0.00298063	-0.00298656	-0.00301659
0.00597015	0.00496032	0.00197726	0.0010005	-0.000994036	0.00297177	0.00394867	-0.00199501	-0.00397614	-0.00397417	-0.00398208	-0.00201106
0.00497512	0.00496032	0.00593178	-0.0010005	0	0.00396236	0.0029615	0	-0.00497018	-0.000993542	-0.00398208	-0.00502765
0.00696517	0.00694444	0.00197726	0.002001	0	0.00792472	-0.000987167	0.00199501	-0.00497018	-0.00397417	-0.00696864	-0.00301659
0.00199005	0.00198413	0.00593178	0.0010005	0.000994036	0.00594354	-0.000987167	0.00498753	-0.00397614	-0.00298063	-0.00895968	-0.00201106
0.00597015	0.00694444	0.00197726	0.004002	0.000994036	0.00495295	0.00197433	0.000997506	-0.00298211	-0.00198708	-0.0049776	-0.00100553
0.00298507	0.00297619	0.00395452	0.002001	0.000994036	0.00495295	-0.0029615	0.000997506	-0.00198807	-0.00298063	-0.0049776	-0.00402212
0.00597015	0.00496032	0.00494315	0.0010005	0.00497018	0.00198118	0.00197433	0.00399002	-0.00397614	-0.00198708	-0.00199104	-0.00301659
0.00597015	0.00198413	0.00296589	-0.002001	-0.000994036	0.00495295	0	0.00299252	-0.00397614	-0.00198708	-0.00199104	-0.00301659
0.00597015	0.000992064	0.00593178	0.0010005	-0.00198807	0.00495295	0.00197433	-0.000997506	-0.00397614	-0.00397417	-0.0049776	-0.00703871
0.00597015	0.00297619	0.00692042	-0.0010005	0.000994036	0.00396236	-0.000987167	0.00399002	-0.00298211	0	-0.00398208	0.00100553
0.0039801	0.00396825	0.00395452	0	0	0.00297177	0.0029615	0.00199501	-0.00497018	-0.000993542	-0.00398208	-0.00402212
0.0039801	0.00297619	0.00395452	0	-0.000994036	0.00198118	-0.00197433	0.00399002	-0.00298211	-0.00198708	-0.0049776	-0.00100553
0.00497512	0.00198413	0.00296589	0	0.000994036	0.00396236	0	0.000997506	-0.00298211	-0.00496771	-0.0049776	-0.00301659
0.00895522	0.00496032	0.00395452	0.0030015	-0.000994036	0.00594354	0.00197433	0.00399002	-0.00497018	-0.00298063	-0.00696864	-0.00100553
0.00696517	0.00496032	0.00494315	0.0010005	-0.000994036	0.00693413	0.000987167	0.00299252	-0.00298211	-0.00298063	0	-0.00402212
0.00497512	0.00396825	0.00494315	0.0030015	0	0.00594354	0.00197433	0.00199501	-0.00298211	-0.00298063	-0.0049776	-0.00100553
0.000995025	0.00396825	0.00395452	0.0010005	-0.000994036	0.00693413	-0.000987167	0.00299252	0	-0.000993542	-0.00696864	0
0.0039801	0.00892857	0.00593178	0.002001	-0.000994036	0.00297177	-0.000987167	0.00399002	-0.00298211	-0.00198708	-0.00199104	-0.00100553
0.00597015	0.00297619	0.00593178	0.002001	0.00397614	0.00594354	0.000987167	0.000997506	-0.00298211	-0.00298063	-0.00199104	0.00100553
0.0039801	0.00297619	0.00494315	0.002001	0	0.00297177	0	0	-0.00497018	0	-0.00398208	-0.00603318
0.00597015	0.00793651	0.00395452	-0.0010005	-0.00198807	0.00495295	0.000987167	0.00399002	-0.00298211	0	-0.00696864	-0.00402212
0.00597015	0.00793651	0.00494315	0.0010005	0.00397614	0.00792472	0	0.00498753	-0.00298211	0	-0.0049776	-0.00603318
0.0079602	0.00694444	0.00296589	0.002001	0.00198807	0.00792472	0.00197433	0.00299252	-0.00298211	0	-0.00398208	-0.00201106
0.00497512	0.00496032	0.00593178	0.0030015	0.000994036	0.00396236	-0.000987167	0.00199501	-0.00298211	0	-0.00199104	-0.00301659
0.0079602	0.00496032	0.00494315	-0.002001	0.00298211	0.00198118	0	0.00299252	-0.00497018	-0.00397417	-0.00696864	-0.00201106
0.00696517	0.000992064	0.00197726	0	0.000994036	0.00297177	0	0.00498753	-0.00298211	-0.000993542	-0.00298656	-0.00100553
0.0039801	0.00297619	0.00395452	0.0010005	0	0.00495295	0.00197433	0.00399002	-0.00596421	-0.00298063	-0.0049776	-0.00100553
0.00696517	0.00694444	0.00395452	0.004002	-0.000994036	0.00594354	-0.00197433	0.00399002	-0.000994036	-0.00496771	-0.00398208	-0.00201106
0.00597015	0.00694444	0.00395452	0.002001	-0.000994036	0.00693413	0	0.00399002	-0.00198807	-0.000993542	-0.00398208	-0.00402212
0.00696517	0.00396825	0.00197726	0.0010005	0.000994036	0.00495295	0	0.00498753	-0.00397614	0.000993542	-0.00597312	-0.00301659
0.00597015	0.00297619	0.00296589	-0.0010005	-0.00198807	0.00396236	0.000987167	0.00299252	-0.00298211	-0.00397417	-0.0049776	-0.00502765
0.00696517	0.00297619	0.00296589	0.002001	0.000994036	0.00198118	0	0.00299252	-0.00298211	-0.000993542	-0.0049776	-0.00402212
0.00497512	0.00297619	0.00197726	0.002001	-0.000994036	0.00495295	0.000987167	0.00498753	-0.00298211	-0.00397417	-0.00199104	-0.00502765
0.00597015	0.00694444	0.00494315	0.0010005	0.00198807	0.00495295	0	0.00299252	-0.00298211	-0.00298063	-0.00597312	-0.00603318
0.0039801	0.00496032	0.00494315	-0.0030015	0.000994036	0.00693413	0.00197433	0.00199501	-0.00298211	-0.00298063	-0.00597312	-0.00301659
0.00497512	0.00595238	0.00593178	0.002001	0.00198807	0.00396236	-0.00493583	0.00498753	-0.00298211	-0.000993542	-0.00597312	-0.00201106
0.00298507	0.00198413	0.00494315	0.0010005	-0.000994036	0.00495295	0.00197433	0.00299252	-0.000994036	-0.00298063	-0.0049776	-0.00100553
0.00298507	0.00694444	0.00395452	0.0030015	0	0.00693413	-0.000987167	0.00598504	-0.00397614	0	-0.00696864	-0.00100553
0.00597015	0.00496032	0.00692042	0.0010005	0	0.00594354	0.000987167	-0.000997506	-0.00198807	-0.00496771	-0.0049776	-0.00100553
0.00497512	0.00595238	0.00790905	0.0010005	-0.000994036	0.00594354	0.000987167	0.00399002	-0.00298211	-0.00298063	-0.0049776	-0.00201106
0.00497512	0.00496032	0.00197726	0	0.000994036	0.00594354	0.000987167	0.00299252	-0.00497018	0	-0.00398208	-0.00100553
0.00497512	0.00595238	0.00395452	0.0010005	0.000994036	0.00792472	-0.00197433	0.00498753	-0.00198807	-0.00298063	-0.00398208	0
0.00497512	0.00297619	0.00593178	-0.0010005	-0.00198807	0.00297177	-0.000987167	0	-0.00298211	0	-0.00099552	-0.00201106
0.00497512	0.00694444	0.00494315	0.0030015	0.000994036	0.00297177	-0.000987167	0.00399002	-0.00397614	0.000993542	-0.00099552	-0.00301659
0.00696517	0.00793651	0.00790905	0.002001	-0.00298211	0.00693413	0.00394867	0.00399002	-0.00198807	-0.00198708	-0.00398208	-0.00100553
0.0079602	0.00297619	0.00692042	0	0	0.00396236	0.00197433	0.00399002	-0.00397614	-0.000993542	-0.00298656	-0.00502765
0.0079602	0.00595238	0.00395452	0.0010005	0.00298211	0.00198118	0	0.00199501	0	-0.00298063	-0.00398208	-0.00502765
0.00696517	0.00396825	0.00593178	0.002001	-0.000994036	0.00693413	0	0.00299252	-0.00397614	-0.00198708	-0.0049776	0
0.00597015	0.00396825	0.00593178	0.0010005	-0.000994036	0.00693413	0.00197433	0.000997506	-0.00596421	0	-0.00398208	-0.00201106
0.00597015	0.00595238	0.00692042	0.0030015	-0.000994036	0.00693413	0.0029615	0.00399002	-0.00298211	-0.00298063	-0.00398208	0.00100553
0.00497512	0.00496032	0.00593178	0.0030015	0.00198807	0.00594354	0.000987167	0.000997506	-0.000994036	-0.000993542	-0.0049776	-0.00703871
0.00696517	0.00595238	0.00296589	0.004002	-0.00198807	0.00594354	-0.000987167	0.000997506	-0.00198807	-0.000993542	-0.00398208	-0.00201106
0.0039801	0.00297619	0.00395452	0.004002	0.00397614	0.00396236	-0.000987167	0.00199501	-0.00397614	-0.00298063	-0.00199104	0
0.00696517	0.00496032	0.00494315	0.0030015	0.00198807	0.00495295	0.0029615	0.00199501	-0.00497018	-0.000993542	-0.0049776	-0.00301659
0.00497512	0.00496032	0.00692042	0.0030015	-0.00497018	0.00198118	0	-0.000997506	-0.00596421	-0.00298063	-0.00696864	-0.00201106
0.0079602	0.00496032	0.00296589	0.002001	0.000994036	0.00396236	0.000987167	0.00399002	-0.000994036	-0.00397417	-0.0049776	-0.00301659
0.00597015	0.00396825	0.00197726	0.0030015	0.00198807	0.00396236	0.000987167	0.00299252	-0.00198807	-0.00298063	-0.00398208	-0.00301659
0.00597015	0.00297619	0.00692042	0.0030015	0.000994036	0.00792472	0.00197433	0.000997506	-0.00298211	-0.00496771	-0.00696864	-0.00402212
0.00696517	0.00297619	0.00593178	0	0.00298211	0.00495295	0.000987167	0.00299252	-0.00397614	-0.000993542	-0.00696864	-0.00402212
0.00696517	0.00496032	0.00395452	0.0030015	0.00198807	0.00495295	0.00394867	0	-0.00198807	0.000993542	-0.00696864	0.00100553
0.0039801	0.00198413	0.00692042	0.0030015	0.000994036	0.00495295	0	0.00299252	-0.00298211	-0.00397417	-0.0049776	-0.00201106
0.00497512	0.00496032	0.00395452	0.002001	0.00198807	0.00495295	0.000987167	0.00498753	-0.00497018	-0.00198708	-0.00398208	-0.00502765
0.00995025	0.00595238	0.00494315	0.0050025	0.00497018	0.00990589	0.000987167	0.000997506	-0.00298211	-0.000993542	-0.00199104	-0.00703871
0.0039801	0.00595238	0.00395452	0.0050025	0	0.00693413	0.000987167	0.00299252	-0.00497018	-0.00198708	-0.00398208	-0.00502765
0.00696517	0.00694444	0.00494315	0.0030015	-0.00198807	0.00396236	0.0029615	0.00399002	-0.00298211	0.000993542	-0.00597312	-0.00201106
0.00497512	0.00496032	0.00494315	-0.0030015	-0.00198807	0.00495295	0.00394867	0.00199501	-0.00695825	-0.00198708	-0.0049776	0.00201106
0.00696517	0.00694444	0.00395452	0.002001	0	0.00198118	0.00197433	0.00299252	-0.00497018	0	-0.0049776	-0.00201106
0.00597015	0.00595238	0.00692042	0.002001	0.00198807	0.00396236	0	0.00498753	-0.000994036	-0.00298063	-0.0099552	-0.00502765
0.00597015	0.00396825	0.00197726	0.0030015	0.000994036	0.00495295	0.0029615	0.00498753	-0.00397614	-0.00298063	-0.00298656	-0.00100553
0.00497512	0.00198413	0.00395452	0.0030015	0.00198807	0.00396236	0.0029615	0.00199501	-0.00198807	-0.00298063	-0.00597312	0
0.00497512	0.00595238	0.00395452	0.0030015	0.00298211	0.00495295	0.000987167	0.00498753	-0.000994036	-0.00298063	-0.00398208	-0.00201106
0.00696517	0.00396825	0.00197726	0	0.00198807	0.00495295	0.0029615	0.00199501	-0.00198807	0.000993542	-0.00597312	-0.00100553
0.00895522	0.00595238	0.00889768	0	0.00198807	0.00198118	0.00394867	0.00399002	-0.00298211	-0.00298063	-0.00398208	-0.00201106
0.00995025	0.00396825	0.00395452	0	0	0.00297177	-0.000987167	0.00498753	-0.00397614	-0.00198708	-0.0049776	-0.00100553
0.00597015	0.00595238	0.00692042	0.002001	-0.000994036	0.00693413	0.00197433	0.00299252	0	-0.000993542	-0.00298656	-0.00301659
0.00497512	0.00496032	0.00494315	0.0030015	-0.000994036	0.00198118	-0.000987167	0.00299252	-0.00198807	0.000993542	-0.00895968	0
0.0079602	0.00396825	0.00296589	0.002001	0	0.00594354	0.00197433	0.00598504	0	-0.00198708	-0.00597312	0.00100553
0.00497512	0.00694444	0.00692042	0.0030015	-0.000994036	0.00297177	0.00197433	0.00598504	-0.00497018	0	-0.00398208	-0.00100553
0.00597015	0.00198413	0.00692042	0	-0.00198807	0.00792472	0	0.00498753	-0.00397614	-0.000993542	-0.00696864	-0.00301659
0.0039801	0.00793651	0.00593178	0.0030015	0.00198807	0.00396236	0.00197433	0.00498753	-0.00198807	-0.000993542	-0.00298656	-0.00402212
0.00696517	0.00396825	0.00197726	0.0030015	-0.000994036	0.00594354	0.000987167	0.00199501	-0.00397614	-0.00198708	-0.00298656	-0.00100553
0.00895522	0.00297619	0.00593178	0	-0.00198807	0.00396236	0.000987167	0.00399002	-0.00298211	0	-0.0049776	-0.00301659
0.00497512	0.00496032	0.00692042	0.0050025	0.00298211	0.00396236	0.00197433	0.00399002	-0.00497018	-0.00198708	-0.00298656	-0.00402212
0.00597015	0	0.00395452	0.004002	0.00198807	0.00297177	0	0.000997506	-0.00298211	-0.00298063	-0.00099552	0
0.0039801	0.00595238	0.00395452	0.004002	0.000994036	0.00693413	0	0.00299252	-0.00497018	-0.00298063	-0.0049776	-0.00402212
0.00597015	0.000992064	0.00296589	0.0010005	0.00298211	0.00693413	-0.000987167	0.00299252	-0.00198807	-0.00298063	-0.0049776	0
0	0.00694444	0.00197726	0.002001	0.000994036	0.00495295	0.000987167	0.00498753	-0.00596421	-0.00298063	-0.0099552	-0.00402212
0.0039801	0.00396825	0.00494315	0	0.00198807	0.00396236	-0.000987167	0.00399002	-0.00497018	-0.00198708	-0.00398208	-0.00100553
0.0079602	0.00297619	0.00395452	0.002001	-0.00198807	0.00198118	0.00197433	0.00299252	-0.00497018	-0.00198708	-0.00398208	0.00100553
0.00497512	0.00198413	0.00197726	0.002001	-0.000994036	0.00693413	0.00394867	0.000997506	-0.00596421	-0.00198708	-0.00398208	-0.00402212
0.00497512	0.00595238	0.00494315	0	0.000994036	0.00297177	-0.000987167	0.000997506	-0.00298211	-0.00397417	-0.00099552	-0.00402212
0.00497512	0.00396825	0.00593178	0.0030015	0.00198807	0.00594354	0.000987167	0.00498753	-0.00298211	-0.00198708	-0.00597312	-0.00100553
0.00497512	0.00595238	0.00197726	0.002001	0	0.00396236	-0.000987167	0.00698254	-0.00298211	-0.000993542	-0.00298656	0.00201106
0.00597015	0.00297619	0.00395452	0.002001	-0.000994036	0.00594354	-0.000987167	0.00399002	-0.000994036	-0.000993542	-0.00597312	-0.00301659
0.00497512	0.00496032	0.00197726	-0.0030015	-0.00298211	0.00396236	-0.000987167	0.00498753	-0.00198807	-0.000993542	-0.00398208	-0.00402212
0.00597015	0.00496032	0.00197726	0	0.00198807	0.00396236	0.000987167	0.00498753	-0.00298211	-0.00397417	-0.00696864	-0.00201106
0.00497512	0.00297619	0.00494315	0.002001	-0.00298211	0.00396236	0.00197433	0.00299252	-0.00198807	-0.00198708	-0.00298656	-0.00201106
0.00597015	0.00694444	0.00395452	0.0010005	0.000994036	0.00495295	0.00197433	0.00299252	-0.00198807	-0.00298063	-0.0049776	-0.00301659
0.0039801	0.00297619	0.00296589	0.0030015	-0.000994036	0.00495295	0	0.00299252	-0.000994036	-0.00298063	-0.00398208	-0.00201106
0.00696517	0.00694444	0.00593178	0.0010005	-0.000994036	0.00198118	0	0.000997506	-0.00397614	-0.00298063	-0.00298656	0
0.00696517	0.00297619	0.00494315	0.004002	0.000994036	0.00198118	-0.00197433	0.00299252	-0.00397614	-0.00397417	-0.00099552	-0.00301659
0.0039801	0.00297619	0.00494315	0	-0.00198807	0.00594354	0	0.00199501	-0.00397614	-0.00298063	-0.00398208	-0.00301659
0.00497512	0.00297619	0.00494315	0.0010005	0.000994036	0.00693413	0.00197433	0.000997506	-0.00397614	-0.00298063	-0.00199104	-0.00201106
0.0039801	0.00496032	0.00692042	-0.0010005	0	0.00495295	0.000987167	0.00399002	-0.00497018	-0.000993542	-0.00597312	-0.00301659
0.0039801	0.00694444	0.00296589	0.002001	0.00298211	0.00396236	0.00197433	0.00498753	-0.00198807	-0.000993542	-0.00298656	-0.00100553
0.0039801	0.00694444	0.00395452	0.0010005	0	0.00594354	-0.00197433	0.00299252	-0.00298211	-0.00397417	-0.00597312	-0.00402212
0.00298507	0.00198413	0.00296589	0	-0.000994036	0.00495295	-0.000987167	0.00199501	-0.00795229	-0.00298063	-0.00298656	0
0.00298507	0.000992064	0.00395452	-0.0030015	-0.000994036	0.00396236	0.000987167	0.000997506	-0.00397614	0	-0.00398208	-0.00100553
0.00497512	0.00297619	0.00692042	0.0010005	-0.00298211	0.00594354	-0.00394867	0.000997506	-0.00198807	-0.000993542	0	0.00100553
0.00199005	0.00198413	0.00494315	-0.0010005	0	0.00297177	-0.00197433	0.00199501	-0.00596421	-0.00397417	-0.0049776	-0.00201106
0.00597015	0.00595238	0.00395452	-0.002001	0.000994036	0.00594354	0.00197433	-0.000997506	-0.00198807	-0.00298063	-0.00298656	-0.00201106
0.00497512	0.00595238	0.00494315	-0.0030015	0	0.00495295	0	0.00498753	-0.00397614	-0.00198708	-0.0049776	-0.00201106
0.0039801	0.00694444	0.00494315	0.0030015	0	0.00792472	0	-0.00199501	-0.000994036	-0.00198708	-0.0049776	0
0.00199005	0.00694444	0.00197726	0	0	0.00297177	0.005923	0.00199501	-0.00497018	-0.000993542	-0.00597312	-0.00201106
0.00497512	0.00496032	0.00494315	0.0030015	0	0.00594354	0.000987167	0.00199501	-0.00298211	-0.00198708	-0.00696864	-0.00201106
0.00597015	0.00396825	0.00197726	-0.0010005	-0.000994036	0.0089153	0.000987167	0.00399002	-0.00397614	0	-0.00696864	-0.00100553
0.00597015	0.00297619	0.00494315	0.0030015	0.00397614	0.00198118	0.000987167	-0.000997506	-0.00298211	-0.000993542	-0.00398208	-0.00201106
0.00497512	0.00396825	0.00790905	0	-0.000994036	0.00396236	0	0.00299252	-0.00397614	0	-0.00099552	-0.00100553
0.00696517	0.00297619	0.00889768	0	-0.000994036	0.00693413	0	0.00399002	-0.00397614	-0.00397417	-0.00298656	-0.00100553
0.00497512	0.00297619	0.00494315	0.002001	0.00298211	0.00693413	0	0.00399002	-0.00397614	-0.00496771	-0.00597312	-0.00201106
0.00298507	0.00297619	0.00494315	0.0030015	-0.00198807	0.00396236	0.000987167	0.000997506	-0.00397614	0.00198708	-0.00895968	0.00100553
0.00497512	0.00297619	0.00692042	0.0030015	0.000994036	0.00198118	0	0.00299252	-0.00198807	-0.000993542	-0.00398208	-0.00201106
0.0039801	0.00396825	0.00494315	0.002001	-0.00198807	0.00396236	0.00197433	0.000997506	-0.00497018	0	-0.00696864	0.00100553
0.00298507	0.00595238	0.00593178	0.004002	0.00198807	0.00396236	0	0.00299252	-0.00298211	-0.00198708	-0.0049776	0
0.00597015	0.00198413	0.000988631	0.004002	0.000994036	0.00396236	0.000987167	0.00199501	-0.00695825	0.000993542	-0.0049776	-0.00301659
0.00696517	0.00694444	0.00593178	0.002001	0.00298211	0.00792472	0.00197433	0.00199501	-0.00497018	-0.00198708	-0.00398208	-0.00201106
0.00696517	0.00595238	0.000988631	-0.0010005	0.00198807	0.00693413	-0.000987167	0.00299252	-0.00695825	-0.00298063	-0.00398208	-0.00301659
0.00696517	0.00793651	0.000988631	-0.0010005	0	0.00495295	0.00197433	0.000997506	-0.00596421	-0.00298063	-0.00298656	-0.00201106
0.00497512	0.00496032	0.000988631	0	0	0.00198118	0	0.00299252	-0.000994036	-0.00298063	-0.00597312	-0.00100553
0.0079602	0.00396825	0.00692042	0.0010005	0.00298211	0.00396236	0	0.00299252	-0.00397614	-0.00397417	-0.00398208	0
0.00497512	0.00396825	0.00395452	0.0010005	0	0.00297177	0	0.00399002	-0.00298211	-0.000993542	-0.00099552	0
0.0039801	0.00297619	0.00395452	0.002001	0.000994036	0.00297177	0.000987167	0.00399002	-0.00298211	-0.00298063	-0.0049776	-0.00502765
0.00895522	0.00198413	0.00395452	0.0030015	-0.00397614	0.00495295	0.00197433	0.00498753	-0.00497018	-0.00198708	-0.0049776	-0.00201106
0.0039801	0.00297619	0.00494315	0.002001	0.00298211	-0.000990589	0.00493583	0.00399002	-0.00596421	-0.00298063	-0.00796416	-0.00201106
0.0039801	0.00595238	0.00296589	0.0050025	0.000994036	0.00594354	0.00197433	0.00498753	-0.00298211	-0.00298063	-0.00398208	-0.00100553
0.00298507	0.00793651	0.00395452	-0.0010005	0	0.00495295	-0.000987167	0.00598504	-0.00298211	-0.000993542	-0.00696864	-0.00301659
0.00497512	0.00297619	0.00593178	0	0.00198807	0.00594354	0	0.00299252	-0.00298211	-0.00298063	-0.0049776	-0.00100553
0.0039801	0.00496032	0.00494315	0.0030015	0	0.00594354	0	0.00299252	-0.00497018	-0.00397417	-0.00696864	0
0.0079602	0.00496032	0.00494315	0.002001	0.000994036	0.00594354	0.00493583	0.00299252	-0.000994036	-0.00298063	-0.00398208	-0.00201106
0.00497512	0.00297619	0.00494315	0.0030015	0.000994036	0.00693413	0.00197433	0.00299252	-0.00397614	-0.00298063	-0.00597312	-0.00201106
0.0039801	0.00297619	0.00593178	0.0010005	0.00397614	0.00495295	0.00197433	0.00299252	-0.00497018	-0.000993542	-0.0049776	-0.00201106
0.00696517	0.00297619	0.00494315	0	0	0.00594354	0	0.00498753	-0.00596421	-0.00298063	-0.0049776	-0.00301659
0.00597015	0.00396825	0.00593178	0.0010005	0	0.00495295	0.00197433	0.00299252	-0.00298211	-0.000993542	-0.0049776	-0.00201106
0.00696517	0.00793651	0.00593178	0.0010005	-0.000994036	0.00495295	0.000987167	0.00199501	0	-0.00198708	-0.00398208	0.00201106
0.00298507	0.00297619	0.00296589	0.0030015	0	0.00495295	0.00197433	0.00498753	-0.00198807	0.00198708	-0.0049776	-0.00201106
0.0079602	0.00793651	0.00692042	-0.002001	-0.00198807	0.00495295	0.00197433	0.00299252	-0.00397614	-0.00198708	-0.00199104	-0.00301659
0.00597015	0.00793651	0.00494315	0.006003	0.00198807	0.00594354	0.000987167	0.00199501	0	-0.000993542	-0.00298656	0
0.00497512	0.000992064	0.00296589	0	0.000994036	0.00594354	0.0029615	-0.000997506	-0.00397614	-0.00198708	-0.00298656	-0.00301659
0.00497512	0.00396825	0.00494315	0.002001	-0.000994036	0.00297177	0.000987167	0.00399002	-0.00596421	-0.000993542	-0.00597312	-0.00100553
0.00597015	0.00496032	0.00494315	0.002001	-0.00198807	0.00693413	-0.000987167	0	-0.00298211	-0.00198708	-0.00696864	-0.00402212
0.00597015	0.00595238	0.00494315	0.002001	-0.000994036	0.00693413	0.00197433	0.00498753	-0.00198807	-0.00198708	-0.00796416	-0.00100553
0.00597015	0.00496032	0.00494315	0.0030015	0	0.00594354	0.000987167	0.00498753	-0.00298211	-0.000993542	-0.00298656	0
0.00497512	0.00496032	0.00593178	0.0030015	0	0.00495295	-0.00394867	0.00598504	-0.00198807	-0.000993542	-0.00199104	0
0.0039801	0.00496032	0.00593178	0	0	0.00396236	0	0.00199501	0	0.000993542	-0.0049776	-0.00100553
0.0079602	0.00496032	0.000988631	0.0050025	-0.00198807	0.00297177	0.000987167	0.00399002	-0.00198807	-0.000993542	-0.00398208	0
0.0079602	0.00694444	0.00494315	0.002001	0.000994036	0.00396236	0.0029615	0.00299252	-0.00298211	-0.00198708	-0.00398208	0
0.0039801	0.00595238	0.00494315	0.0050025	0.00397614	0.00396236	0	0.00498753	-0.00298211	-0.00298063	-0.0049776	-0.00100553
0.00696517	0.00595238	0.00494315	0.004002	0	0.00297177	0.000987167	0.00399002	-0.00397614	0.00198708	-0.00895968	-0.00100553
0.00696517	0.00396825	0.00197726	0.0030015	0.00198807	0.00594354	0	0.00399002	-0.00497018	-0.00298063	-0.00696864	-0.00402212
0.00597015	0.00496032	0.00395452	0.0030015	0.00298211	0.00693413	0.00197433	0.00598504	-0.00596421	-0.00298063	-0.00696864	0
0.0079602	0.00694444	0.00790905	0.0030015	0.000994036	0.00396236	0	0.000997506	-0.00497018	-0.00298063	-0.00298656	-0.00100553
0.00497512	0.00595238	0.00494315	-0.0010005	-0.000994036	0.00396236	0	0.00299252	-0.000994036	-0.000993542	-0.00696864	-0.00201106
0.00696517	0.00297619	0.00197726	0.0030015	-0.000994036	0.00693413	-0.0029615	0.00199501	-0.00198807	-0.00596125	-0.00398208	0
0.00895522	0.00595238	0.00296589	0.004002	0.00298211	0.00495295	0.0029615	0.00299252	-0.00795229	-0.00198708	-0.00696864	0
0.00696517	0.00297619	0.00692042	0.004002	-0.000994036	0.00495295	0.00197433	0.00399002	-0.00198807	-0.00198708	-0.00597312	0.00201106
0.00597015	0.00496032	0.00494315	0.0030015	0.00397614	0.00297177	0	0.00299252	-0.00397614	-0.000993542	-0.0049776	-0.00201106
0.00597015	0.00595238	0.00692042	0.006003	0.000994036	0.00495295	-0.00197433	0.00698254	-0.00198807	0	0.00099552	-0.00301659
0.00696517	0.00198413	0.00790905	-0.002001	-0.00198807	0.00693413	0.000987167	0.00299252	-0.00198807	-0.00496771	-0.0049776	-0.00301659
0.0039801	0.00793651	0.00593178	0.0030015	0	0.00297177	0.000987167	0.00199501	-0.00397614	0.00298063	-0.00398208	-0.00301659
0.00696517	0.00694444	0.00395452	0.0010005	-0.00397614	0.00198118	0.000987167	0	-0.00198807	-0.00198708	-0.00099552	-0.00100553
0.00497512	0.00694444	0.00593178	0.0030015	-0.000994036	0.00594354	0.00197433	0.00498753	-0.00397614	-0.00198708	-0.00398208	-0.00201106
0.00597015	0.00297619	0.00395452	0.002001	0	0.00198118	0.00197433	0.00598504	-0.00397614	-0.00496771	-0.00398208	-0.00201106
0.00696517	0.00694444	0.00692042	0.004002	0.00198807	0.00198118	0	0.00199501	-0.000994036	-0.00298063	-0.0049776	-0.00402212
0.00597015	0.00496032	0.00692042	0.0030015	-0.000994036	0.00198118	0.00394867	0.00299252	-0.00298211	-0.00198708	-0.00298656	0
0.0079602	0.00496032	0.00494315	0.0010005	0	0.00297177	0.00197433	0.00399002	-0.00298211	-0.00397417	-0.00298656	-0.00201106
0.00597015	0.00496032	0.00296589	-0.0010005	0.00198807	0.00396236	0.00493583	0.00399002	-0.00298211	0	-0.00099552	-0.00201106
0.00597015	0.00396825	0.00494315	0.0030015	-0.000994036	0.00594354	0.0029615	0.00598504	-0.00298211	-0.00198708	-0.00796416	-0.00402212
0.00597015	0.000992064	0.00296589	0.0030015	-0.00298211	0.00495295	0	0.00199501	-0.00397614	-0.00198708	-0.00298656	-0.00100553
0.00696517	0.000992064	0.00395452	0.0030015	-0.000994036	0.00495295	0	0.00498753	-0.00198807	-0.00198708	-0.00199104	-0.00402212
0.00597015	0.00198413	0.00197726	0	0	0.00297177	0.000987167	0.00199501	-0.00497018	0	-0.00099552	-0.00201106
0.0039801	0.00396825	0.00197726	0.0030015	0.000994036	0.00396236	0.0029615	0.00199501	-0.00397614	-0.00198708	-0.00298656	0
0.00497512	0.00297619	0.00296589	0.0030015	0.000994036	0.00792472	0.00197433	0.00498753	-0.00198807	-0.000993542	-0.00895968	-0.00402212
0.0039801	0.00595238	0.00395452	0.002001	0.00298211	0.00396236	0.000987167	0.00299252	-0.000994036	-0.00496771	-0.0049776	0.00100553
0.00696517	0.00496032	0.00395452	0.0030015	-0.00198807	0.00297177	0	0.00299252	-0.000994036	-0.00198708	-0.00895968	-0.00100553
0.00696517	0.00297619	0.00494315	-0.0030015	-0.000994036	0.00297177	-0.000987167	0.00598504	-0.00298211	-0.00198708	-0.00298656	0
0.0039801	0.00396825	0.00395452	-0.0010005	-0.000994036	0.00198118	-0.000987167	0.00199501	-0.00298211	-0.000993542	-0.00199104	-0.00402212
0.0039801	0.00297619	0.00395452	0.002001	0.000994036	0.00594354	0.000987167	0.000997506	-0.00497018	-0.00397417	-0.00597312	-0.00402212
0.00597015	0.00297619	0.00296589	0.0010005	0.00298211	0.00594354	0.000987167	0.00698254	-0.00298211	-0.00496771	-0.00298656	-0.00100553
0.00497512	0.00297619	0.00197726	0.0030015	-0.000994036	0.00693413	0.000987167	0.00399002	-0.00198807	-0.00298063	-0.00597312	-0.00301659
0.00597015	0.00694444	0.00395452	0.0030015	0.000994036	0.00297177	-0.00197433	0.000997506	-0.00596421	-0.00298063	-0.00298656	-0.00100553
0.0039801	0.00297619	0.00494315	0.0010005	0	0.00594354	0.00197433	0.00199501	-0.00198807	-0.00298063	-0.0049776	-0.00201106
0.0039801	0.00496032	0.00296589	0	0.000994036	0.00693413	0.00394867	0.00399002	-0.00298211	-0.000993542	-0.00398208	-0.00201106
0.00696517	0.00595238	0.00296589	0.002001	0	0.00198118	0.0029615	0.000997506	-0.00298211	-0.00298063	-0.00398208	-0.00100553
0.00597015	0.00396825	0.00494315	0	-0.00198807	0.00396236	0.00197433	0.00299252	-0.00397614	-0.00397417	-0.00597312	0
0.00696517	0.000992064	0.00395452	0.004002	0	0.00396236	0	0.00698254	-0.000994036	-0.00298063	-0.0049776	-0.00502765
0.00597015	0.00198413	0.00494315	0.002001	0.000994036	0.00396236	-0.00197433	0.00299252	-0.000994036	-0.00496771	-0.00398208	-0.00301659
0.00597015	0.00595238	0.00296589	-0.0010005	0	0.00396236	-0.000987167	0	-0.00298211	-0.000993542	-0.00298656	-0.00201106
0.0039801	0.00396825	0.00197726	-0.0010005	0.000994036	0.00297177	-0.000987167	0.00199501	-0.00397614	-0.00298063	-0.00398208	0.00100553
0.00696517	0.00396825	0.00494315	0.0050025	-0.000994036	0.00594354	-0.000987167	0.000997506	-0.00298211	-0.00397417	-0.00298656	-0.00100553
0.00497512	0.00396825	0.00296589	-0.0030015	-0.00198807	0.00495295	0.00394867	0.00299252	-0.00596421	-0.00298063	-0.0049776	0
0.00497512	0.00694444	0.00692042	0.0010005	0.00298211	0.00297177	0.00197433	0.00498753	-0.00298211	-0.00198708	-0.00796416	-0.00100553
0.00497512	0.00396825	0.000988631	0.0030015	0.000994036	0.00594354	0	0.00598504	-0.00298211	0.000993542	-0.00597312	-0.00100553
0.00696517	0.00198413	0.00494315	-0.002001	0.000994036	0.000990589	0.00197433	0.00199501	-0.00497018	-0.00496771	-0.0049776	0
0.00497512	0.000992064	0.00692042	0	-0.00298211	0.00594354	0	0.00199501	-0.00198807	-0.00298063	-0.00398208	-0.00402212
0.00298507	0.00297619	0.00494315	0	0	0.000990589	-0.000987167	0.00299252	-0.00198807	-0.000993542	-0.00696864	-0.00301659
0.00597015	0.00396825	0.00593178	-0.0010005	0.00298211	0.00495295	0.0029615	0.00399002	-0.00397614	-0.000993542	-0.00398208	-0.00201106
0.00497512	0.00198413	0.00197726	0.0010005	0.000994036	0.00594354	0.0029615	0.000997506	-0.00198807	-0.00397417	-0.00398208	-0.00100553
0.0079602	0.00396825	0.00395452	0.004002	-0.00198807	0.00594354	0.000987167	0.000997506	-0.00298211	-0.00298063	-0.00398208	0
0.00597015	0.00694444	0.00494315	0.0010005	-0.000994036	0.00297177	0	0.000997506	-0.000994036	-0.00596125	-0.00099552	-0.00201106
0.00597015	0.00396825	0.00395452	-0.0010005	0	0.000990589	0.000987167	0.000997506	-0.00497018	-0.000993542	-0.00597312	-0.00201106
0.00497512	0.000992064	0.00395452	-0.002001	-0.00198807	0.00495295	-0.000987167	0.00598504	-0.00497018	-0.00298063	-0.00597312	-0.00100553
0.00895522	0.00595238	0	0	-0.00298211	0.00594354	-0.000987167	-0.000997506	-0.00497018	-0.000993542	-0.00597312	-0.00201106
0.00497512	0.00396825	0.00296589	-0.0010005	0.00298211	0.00495295	0.00197433	0.00498753	-0.00497018	-0.00496771	-0.00298656	-0.00100553
0.00895522	0.00694444	0.00494315	0.002001	-0.000994036	0.00396236	0.00197433	0.00199501	-0.00198807	-0.000993542	-0.0049776	-0.00402212
0.0079602	0.00595238	0.00692042	0.0030015	0.00198807	0.00693413	0	0.00199501	-0.00497018	-0.00198708	-0.0049776	-0.00201106
0.0039801	0.00396825	0.00395452	0.0010005	-0.00298211	0.00693413	0.00394867	0	-0.00497018	-0.00298063	-0.00298656	-0.00301659
0.00696517	0.00396825	0.00494315	0.0010005	0.00198807	0.00495295	0.00197433	0.00299252	-0.00596421	-0.00198708	-0.00298656	-0.00201106
0.00298507	0.00793651	0.00395452	0.0010005	0.000994036	0.00396236	0.000987167	0.000997506	-0.00298211	-0.00198708	-0.00398208	-0.00201106
0.0079602	0.00297619	0.00593178	0.002001	0.00198807	0.00495295	0	0.000997506	-0.00298211	-0.00198708	-0.00398208	-0.00402212
0.00597015	0.00694444	0.00197726	-0.0010005	-0.00298211	0.00693413	0.00197433	0.00498753	-0.00695825	-0.00298063	-0.0049776	-0.00301659
0.00597015	0.00595238	0.00692042	0	0.00198807	0.00495295	0.000987167	0.00199501	-0.000994036	-0.00596125	-0.0049776	-0.00402212
0.00497512	0.00595238	0	0.0010005	0.000994036	0.00594354	0	0.000997506	-0.00298211	-0.00397417	-0.00398208	-0.00301659
0.00597015	0.000992064	0.00197726	0.0030015	0.00198807	0.00297177	0.00197433	0.000997506	-0.00298211	-0.00298063	-0.00298656	-0.00201106
0.0039801	0.00595238	0.00197726	0.0010005	-0.00198807	0.00594354	0	0	-0.00695825	-0.00596125	-0.00597312	-0.00402212
0.0039801	0.00496032	0.00296589	-0.0010005	-0.000994036	0.0089153	-0.00197433	-0.000997506	-0.00298211	-0.00198708	-0.0049776	-0.00201106
0.00597015	0.00595238	0.00494315	0.002001	0	0.00594354	-0.0029615	0.00199501	-0.00198807	-0.00298063	-0.00298656	-0.00100553
0.00497512	0.00496032	0.00692042	-0.0010005	0.000994036	0.00297177	0.000987167	0.00199501	-0.00198807	-0.00496771	-0.00398208	0
0.00497512	0.00595238	0.00296589	0.0010005	0.00198807	0.00396236	0.0029615	0.00199501	-0.000994036	-0.00397417	-0.0049776	0.00100553
0.0039801	0.00694444	0.00395452	0.0030015	0.00298211	0.00495295	0.00394867	0	0	-0.000993542	-0.00597312	-0.00402212
0.0079602	0.00694444	0.00790905	0.0030015	0.00198807	0.00495295	0.00197433	0.00498753	-0.00198807	0	-0.00199104	-0.00301659
0.00497512	0.00198413	0.00593178	0.0030015	0	0.00495295	0.00197433	0.00299252	-0.00497018	-0.00198708	-0.00597312	-0.00100553
0.00497512	0.00396825	0.00197726	0.002001	0.000994036	0.00495295	0	0.00299252	-0.00298211	-0.00298063	-0.00199104	0
0.00298507	0.00297619	0.00494315	0	-0.000994036	0.00297177	0.000987167	0.00299252	-0.00397614	0	-0.00298656	-0.00301659
0.0039801	0.00198413	0.00296589	0.0030015	-0.000994036	0.00594354	0.0029615	-0.000997506	-0.00497018	-0.00397417	0	-0.00100553
0.00497512	0.00297619	0.00296589	0	0.000994036	0.00396236	0.00197433	0.00498753	-0.00198807	-0.000993542	-0.0049776	-0.00402212
0.00597015	0.00793651	0.00395452	0.002001	0.00397614	0.00396236	0	0.00299252	-0.00695825	-0.00397417	-0.00298656	-0.00603318
0.00597015	0.00396825	0.00593178	0.0010005	-0.000994036	0.00594354	-0.000987167	0.000997506	-0.00298211	-0.000993542	-0.00298656	-0.00201106
0.00597015	0.00396825	0.00494315	0.0030015	0.000994036	0.00396236	0.0029615	0.00299252	-0.00397614	0	-0.00597312	-0.00100553
0.00597015	0.00496032	0.00593178	0.0010005	-0.00298211	0.00396236	-0.00197433	0.00598504	-0.00198807	-0.00397417	-0.00398208	-0.00100553
0.0039801	0.00496032	0.00593178	0.0010005	0.000994036	0.00792472	0.0029615	0.00498753	-0.00298211	-0.00198708	-0.0049776	-0.00201106
0.0079602	0.00694444	0.00395452	0.0050025	-0.000994036	0.000990589	0	0.000997506	-0.00298211	-0.00298063	-0.0049776	0.00100553
0.0039801	0.00396825	0.00395452	-0.0010005	0.00198807	0.00495295	0.00197433	0.00299252	-0.00497018	-0.00298063	-0.00298656	-0.00201106
0.00597015	0.00396825	0.000988631	-0.0010005	0.00198807	0.00594354	-0.00197433	0.00498753	0.000994036	-0.000993542	-0.00597312	-0.00301659
0.00597015	0.00595238	0.00593178	0.002001	0.000994036	0.00396236	-0.000987167	0.00598504	-0.00298211	-0.00198708	-0.0049776	-0.00201106
0.00497512	0.00496032	0.00197726	0	0	0.00297177	0.000987167	0.00199501	-0.00397614	-0.00496771	-0.00398208	-0.00100553
0.0039801	0.00198413	0.000988631	0.0010005	0.000994036	0.00594354	-0.00197433	0.00299252	-0.00298211	-0.00198708	-0.00298656	-0.00301659
0.00696517	0.00198413	0.00593178	0.0050025	0.000994036	0.00594354	-0.000987167	0.00399002	-0.00397614	-0.00198708	-0.0049776	-0.00201106
0.0079602	0.00396825	0.00692042	0	0	0.00297177	-0.000987167	0.00299252	-0.00596421	-0.00298063	-0.0049776	-0.00100553
0.00298507	0.00793651	0.00494315	-0.0010005	0.00298211	0.00495295	-0.00197433	0.00199501	-0.00298211	-0.00298063	-0.00199104	-0.00100553
0.00597015	0.00595238	0.00593178	0.0010005	0.00298211	0.00693413	-0.00197433	0.00299252	-0.000994036	-0.00397417	-0.0049776	-0.00100553
0.00696517	0.00496032	0.00593178	0.0010005	-0.00397614	0.00297177	0.0029615	0.00498753	-0.00298211	-0.00298063	-0.00199104	-0.00201106
0.00298507	0.00694444	0.00593178	0.004002	0.000994036	0.00792472	0.000987167	0.000997506	-0.00497018	-0.000993542	-0.0049776	-0.00100553
0.00696517	0.00297619	0.00593178	0.004002	0.00298211	0.00396236	-0.00197433	0.00299252	-0.00497018	-0.00198708	-0.00696864	-0.00100553
0.00497512	0.00694444	0.00692042	0.002001	0.00198807	0.00396236	0.000987167	0.00498753	-0.00198807	-0.00298063	-0.0049776	0
0.00199005	0.00496032	0.00593178	0.0010005	-0.000994036	0.00495295	0.000987167	0.00299252	-0.00298211	-0.00198708	-0.00398208	-0.00201106
0.00298507	0.00297619	0.00790905	0.002001	-0.000994036	0.00396236	0.0029615	0.00299252	-0.00497018	0.000993542	-0.00398208	-0.00201106
0.00597015	0.00396825	0.00494315	0.0010005	0	0.00396236	0.00197433	0.00199501	-0.00298211	-0.00198708	-0.00696864	-0.00100553
0.0039801	0.00297619	0.00593178	0.0030015	-0.000994036	0.00594354	-0.00197433	0.00299252	-0.00397614	0	-0.00298656	-0.00502765
0.0079602	0.00595238	0.00494315	0.0030015	0	0.00297177	0.00197433	0.00598504	0	-0.00298063	-0.0049776	-0.00100553
0.00597015	0.00396825	0.00692042	0.0010005	0.00198807	0.00693413	0.000987167	0.00199501	-0.00397614	0	-0.00398208	0
0.00597015	0.00496032	0.00296589	0.002001	0.00198807	0.00594354	0	0.00498753	-0.000994036	-0.00298063	-0.0049776	0
0.00895522	0.00297619	0.00494315	0.0010005	0.00198807	0.00693413	0.00197433	0.00498753	-0.00397614	-0.00298063	-0.00398208	-0.00100553
0.00597015	0.00198413	0.00395452	0.0050025	0	0.00693413	0	0.00399002	-0.00298211	0	-0.00398208	0
0.00597015	0.00396825	0.00197726	0.0050025	0.00198807	0.00396236	0.00197433	0.00199501	-0.00397614	-0.00496771	-0.00796416	-0.00502765
0.00497512	0.00595238	0.00692042	0.002001	-0.00198807	0.00792472	0	0.00199501	-0.00298211	-0.00198708	-0.00398208	-0.00201106
0.0079602	0.00297619	0.00395452	0.004002	0.00198807	0.00495295	0.00197433	0.00698254	0	0.00198708	-0.00398208	-0.00100553
0.00597015	0.00694444	0.00593178	0.0030015	0.00198807	0.00396236	0.00197433	0.00199501	0.000994036	-0.00298063	-0.00597312	-0.00301659
0.00696517	0.00297619	0.00395452	0.004002	0.00298211	0.0089153	0.00197433	0.00199501	-0.00198807	-0.00596125	-0.00298656	-0.00301659
0.00895522	0.00595238	0.00395452	0.0030015	-0.000994036	0.00594354	0.00197433	0.00199501	-0.00198807	-0.000993542	-0.00398208	-0.00100553
0.00597015	0.00198413	0.00692042	0.004002	0.00198807	0.00396236	-0.000987167	0.00598504	-0.00397614	0	-0.00099552	-0.00201106
0.0079602	0.00595238	0.00395452	0.002001	-0.000994036	0.00594354	0.0029615	0.000997506	-0.00695825	-0.000993542	-0.00597312	0.00100553
0.00597015	0.00396825	0.00296589	0	0.00198807	0.00495295	-0.00197433	0.00299252	-0.00198807	-0.00298063	0	-0.00301659
0.00497512	0.00892857	0.00692042	0	0.00298211	0.00693413	0	0.00299252	-0.00298211	-0.00496771	-0.00298656	0.00100553
0.00497512	0.00396825	0.00692042	-0.0010005	0.00198807	0.00792472	0	0.00498753	-0.000994036	-0.000993542	-0.00696864	-0.00201106
0.00696517	0.00595238	0.00790905	0.0010005	0	0.00495295	-0.00197433	0.00299252	-0.00198807	-0.000993542	-0.00298656	-0.00100553
0.00497512	0.00496032	0.00296589	-0.0010005	0.00198807	0.00495295	0.00197433	0.000997506	-0.00397614	-0.00298063	-0.0049776	-0.00100553
0.00497512	0.00694444	0.00692042	0.0010005	0	0.00198118	0.0029615	0.00498753	-0.00298211	-0.00496771	-0.0049776	-0.00100553
0.00597015	0.00496032	0.00494315	0.002001	-0.000994036	0.00297177	0.00197433	0.00399002	-0.00397614	-0.000993542	-0.00199104	0.00100553
0.0079602	0.00496032	0.00790905	0.0010005	0.00198807	0.00396236	0.0029615	0.00199501	-0.00497018	-0.00298063	-0.0099552	-0.00301659
0.00597015	0.00892857	0.00395452	0.0010005	0.00198807	0.00297177	0.00197433	0.00299252	-0.00198807	-0.00397417	-0.0049776	-0.00100553
0.00696517	0.00396825	0.00494315	0.0030015	-0.000994036	0.00495295	0.00197433	0.00399002	-0.00497018	-0.00298063	-0.00398208	-0.00201106
0.00696517	0.00297619	0.00197726	0.0010005	0	0.00495295	0.00197433	0.00498753	-0.00596421	-0.00496771	-0.00199104	-0.00100553
0.00597015	0.00793651	0.00593178	0	0	0.00594354	-0.0029615	0.00399002	-0.00298211	0.000993542	-0.00696864	-0.00502765
0.00597015	0.00694444	0.00395452	-0.0010005	-0.000994036	0.00297177	0.00197433	0.00498753	0.00198807	-0.00198708	-0.0049776	-0.00100553
0.00597015	0.00198413	0.00296589	-0.0010005	0.00198807	0.00594354	-0.000987167	0.00399002	-0.00298211	-0.000993542	-0.00895968	0
0.00298507	0.00694444	0.00494315	0.004002	-0.000994036	0.00693413	0	0.00598504	-0.00596421	-0.00198708	-0.0049776	-0.00301659
0.0039801	0.00595238	0.00494315	0.0010005	-0.00198807	0.00594354	0.000987167	0.00498753	-0.00497018	-0.00298063	-0.0049776	0
0.00497512	0.000992064	0.00692042	0.0030015	-0.000994036	0.00495295	0.00394867	0.00199501	-0.00298211	-0.000993542	-0.00398208	-0.00100553
0.00298507	0.00694444	0.00593178	-0.0010005	0.000994036	0.00792472	0.0029615	0.000997506	-0.00397614	-0.00198708	-0.00298656	-0.00201106
0.0039801	0.00396825	0.00395452	0.0010005	-0.000994036	0.00594354	-0.000987167	0.000997506	-0.00198807	-0.000993542	-0.00199104	-0.00100553
0.00199005	0.00694444	0.00296589	0.0010005	0	0.00594354	-0.000987167	0.00498753	-0.00596421	-0.00198708	-0.00199104	-0.00201106
0.00497512	0.00297619	0.00395452	0.0010005	0.000994036	0.00297177	0.00197433	0.00199501	0	-0.00298063	-0.00597312	-0.00100553
0.0079602	0.00396825	0.00395452	0.002001	0.000994036	0.00594354	0.00493583	0.00598504	-0.00695825	-0.00298063	-0.00696864	-0.00100553
0.0039801	0.00396825	0.00692042	0.0010005	0.00198807	0.00297177	0.000987167	0.00598504	-0.00397614	-0.00397417	-0.00398208	-0.00201106
0.00298507	0.00198413	0.00692042	0.0030015	-0.000994036	0.00396236	0.00197433	0.00498753	-0.00397614	-0.00198708	-0.00298656	-0.00402212
0.00497512	0.00396825	0.00889768	0.0010005	0.000994036	0.00198118	0	0.00498753	-0.00596421	-0.00198708	-0.00298656	-0.00100553
0.0039801	0.00198413	0.00593178	-0.002001	-0.00298211	0.00396236	-0.00197433	0.000997506	-0.00397614	-0.000993542	-0.00298656	0
0.00597015	0.00496032	0.00692042	0.0030015	-0.000994036	0.00396236	-0.000987167	0.00399002	-0.00298211	-0.00596125	-0.00298656	-0.00402212
0.00497512	0.00297619	0.00593178	-0.0010005	-0.000994036	0.000990589	0.00197433	0.00199501	-0.00298211	-0.00298063	-0.00298656	-0.00201106
0.00497512	0.00496032	0.00395452	0.002001	-0.000994036	0.00594354	-0.000987167	0.00299252	-0.00497018	-0.00198708	-0.00398208	-0.00100553
0.00597015	0.00297619	0.00593178	0.0030015	0.00198807	0.00396236	0.000987167	0.00299252	-0.00397614	-0.00298063	-0.00298656	-0.00301659
0.00298507	0.00496032	0.00593178	0.002001	-0.000994036	0.00198118	0.000987167	0	-0.00198807	-0.00496771	-0.00597312	-0.00201106
0.0039801	0.00297619	0.00395452	0.0010005	-0.00298211	0.00792472	0.00394867	0.00299252	-0.00596421	-0.00496771	-0.00597312	-0.00301659
0.00497512	0.000992064	0.00494315	0.0030015	0	0.00297177	0	0.00498753	-0.00497018	-0.00496771	-0.0049776	-0.00201106
0.00597015	0.00496032	0.00790905	0.0030015	-0.00198807	0.00495295	-0.00394867	0.00399002	-0.00298211	-0.00496771	-0.00398208	-0.00301659
0.00597015	0.00595238	0.00593178	0.0010005	0.000994036	0.00495295	0	0	-0.00497018	-0.00298063	-0.0049776	-0.00100553
0.00597015	0.00595238	0.00494315	0.0030015	0.00198807	0.00396236	-0.00197433	0.000997506	-0.00695825	-0.000993542	-0.00398208	0.00201106
0.00696517	0.00396825	0.00395452	-0.0010005	-0.00397614	0.00198118	-0.000987167	0.00299252	-0.00397614	0	-0.00398208	0.00100553
0.00298507	0.00396825	0.00395452	0.0030015	-0.00298211	0.00297177	0.00197433	0.000997506	-0.00198807	-0.00397417	-0.0049776	-0.00100553
0.00199005	-0.000992064	0.00197726	0.0010005	-0.000994036	0.00396236	-0.000987167	0.00299252	-0.00397614	-0.00198708	-0.0049776	0.00100553
0.0079602	0.00793651	0.00197726	-0.0010005	0	0.00495295	0.00197433	0.00199501	-0.00497018	-0.00596125	-0.00398208	-0.00703871
0.00497512	0.00496032	0.00197726	0	-0.00298211	0.00396236	0.0029615	0.00199501	-0.00397614	-0.00298063	-0.00597312	-0.00100553
0.00696517	0.00198413	0.00197726	-0.0010005	-0.000994036	0.00495295	0.00197433	0	-0.00298211	-0.000993542	-0.00298656	-0.00301659
0.00497512	0.00297619	0.00395452	0.002001	-0.00198807	0.00693413	0.00197433	0.00299252	-0.00298211	0	-0.0049776	-0.00301659
0.00696517	0.00297619	0.00296589	0.0030015	0.000994036	0.00693413	0.000987167	0.00199501	-0.00298211	-0.00496771	-0.00597312	-0.00100553
0.0039801	0.00496032	0.00593178	0.004002	0.000994036	0.00594354	-0.00197433	0.00299252	-0.00298211	-0.00397417	-0.0049776	-0.00301659
0.00298507	0.00396825	0.00197726	0.0010005	0.00198807	0.00297177	0.000987167	0.00299252	-0.00397614	-0.00298063	-0.00298656	-0.00301659
0.00597015	0.00297619	0.00692042	0.002001	0.000994036	0.00396236	0.0029615	0.00199501	-0.00298211	-0.00298063	-0.00696864	-0.00301659
0.00497512	0.00496032	0.00494315	0.0010005	0.00198807	0.00198118	-0.00197433	0.00399002	0	0	-0.00696864	-0.00402212
0.0039801	0.00595238	0.00296589	0.0030015	0.000994036	0.00396236	0	0.00498753	-0.000994036	-0.00298063	-0.0049776	0.00100553
0.00597015	0.00297619	0.00197726	0	0	0.00396236	0.00197433	0.00299252	-0.00397614	-0.000993542	-0.00298656	-0.00402212
0.00597015	0.00297619	0.00296589	-0.002001	0.00298211	0.00396236	-0.000987167	0.000997506	-0.00596421	-0.00397417	-0.00398208	-0.00402212
0.0039801	0.000992064	0.00395452	0.0030015	0	0.00396236	-0.00197433	0.00299252	-0.00198807	-0.00198708	-0.00199104	-0.00301659
0.00298507	0.00396825	0.00593178	0.0050025	0.000994036	0.00297177	0.000987167	0.00299252	-0.00596421	-0.00298063	-0.0099552	0
0.00696517	0.00694444	0.00197726	0.0030015	0.00198807	0.00297177	0.0029615	0.00399002	-0.00397614	-0.00198708	-0.00398208	-0.00301659
0.00597015	0.00496032	0.00494315	0.0030015	0.00198807	0.00297177	-0.00197433	0.00199501	-0.00198807	-0.000993542	-0.00199104	0.00100553
0.00597015	0.00198413	0.00395452	0.002001	0	0.00495295	-0.000987167	0.00299252	-0.00397614	0	-0.00298656	-0.00201106
0.00298507	0.00297619	0.00296589	0	-0.00298211	0.00594354	-0.000987167	-0.000997506	-0.00298211	-0.00397417	-0.0049776	-0.00402212
0.00696517	0.00694444	0.00395452	0	-0.00298211	0.00297177	0.00197433	0.00498753	-0.00198807	-0.00198708	-0.00298656	-0.00100553
0.00995025	0.00396825	0.00593178	0.0010005	0.00198807	0.00495295	0.00197433	0.00399002	-0.00497018	-0.00397417	-0.00796416	-0.00201106
0.00895522	0.00396825	0.00494315	0.006003	-0.000994036	0.00594354	0	0.00299252	-0.000994036	-0.00198708	-0.00796416	-0.00603318
0.00497512	0.00396825	0.00692042	0.002001	-0.00198807	0.00396236	0	0.00399002	0	0.000993542	-0.00696864	-0.00100553
0.00895522	0.00496032	0.00494315	0.004002	0.00198807	0.00792472	0.0029615	0.00199501	-0.000994036	-0.000993542	-0.0049776	-0.00100553
0.00298507	0.00297619	0.00395452	0.004002	-0.00198807	0.00594354	0.000987167	0.00199501	-0.00198807	-0.000993542	-0.00298656	-0.00402212
0.0039801	0.00396825	0.00889768	0.0030015	-0.000994036	0.00495295	0	0.00399002	-0.00497018	-0.00198708	-0.0049776	-0.00301659
0.00995025	0.00595238	0.00593178	0.0010005	0.000994036	0.00594354	0.00394867	0.00498753	0	0	-0.0049776	0.00100553
0.00597015	0.00297619	0.00790905	0.0030015	-0.00298211	0.000990589	0	0.00199501	-0.00397614	-0.00298063	-0.0049776	-0.00100553
0.00696517	0.00396825	0.00593178	0.0010005	0	0.00198118	0.00197433	0.00199501	-0.00497018	-0.00397417	-0.00895968	-0.00201106
0.00497512	0.00297619	0.00692042	0.002001	0.00298211	0.00396236	0.00197433	0.00399002	-0.00397614	-0.000993542	-0.00796416	-0.00402212
0.00497512	0.00694444	0.00494315	0.002001	0.000994036	0.00495295	0.00197433	0.00199501	-0.00298211	-0.000993542	-0.00199104	0
0.00497512	0.00297619	0.00692042	0.0010005	-0.00298211	0.00495295	0.000987167	0.00598504	-0.00298211	-0.000993542	-0.00696864	0
0.00696517	0.00396825	0.00593178	0.002001	0	0.00594354	0.00197433	0.00299252	-0.00397614	-0.00198708	-0.0049776	0
0.00497512	0.00297619	0.00494315	0.0010005	-0.000994036	0.00297177	0.00197433	0.00399002	-0.00298211	-0.000993542	-0.0049776	-0.00201106
0.00597015	0.00297619	0.00395452	0	0.000994036	0.00693413	-0.000987167	0.00199501	-0.00397614	-0.00298063	-0.00696864	-0.00301659
0.00696517	0.00496032	0.00790905	0	0.000994036	0.00495295	0.00493583	0.00399002	-0.00397614	-0.00596125	-0.00398208	-0.00301659
0.00696517	0.00496032	0.00494315	0.0030015	0.000994036	0.00396236	-0.000987167	0.00299252	-0.00298211	-0.00298063	-0.00199104	-0.00100553
0.0079602	0.000992064	0.00395452	0	0	0.00396236	-0.0029615	0.00199501	-0.00497018	-0.000993542	-0.0049776	-0.00603318
0.00597015	0.00694444	0.00296589	0.0010005	-0.000994036	0.00198118	-0.00197433	0.000997506	-0.00397614	-0.00596125	-0.00398208	-0.00100553
0.00497512	0.00496032	0.00494315	0.002001	0	0.00396236	0.00197433	0.00498753	-0.00198807	-0.00198708	-0.0049776	-0.00100553
0.00895522	0.00496032	0.00593178	0.0010005	0.00298211	0.00594354	0.0029615	0.00498753	0	-0.00397417	-0.00398208	-0.00100553
0.0079602	0.00396825	0.00296589	0.002001	0	0.00495295	-0.000987167	0.00299252	-0.00497018	-0.00596125	-0.0049776	-0.00603318
0.00597015	0.00297619	0.00494315	0.0030015	0	0.00495295	-0.00197433	0.000997506	-0.00298211	-0.00298063	-0.00398208	-0.00201106
0.0079602	0.00496032	0.00889768	0.002001	0	0.00792472	0.00197433	0.00498753	-0.000994036	-0.00298063	-0.00597312	-0.00100553
0.00696517	0.00496032	0.00494315	0	0.000994036	0.00297177	-0.0029615	0.00199501	-0.00298211	-0.00198708	-0.00597312	0
0.00696517	0.00396825	0.00395452	0.0010005	0.00298211	0.00495295	-0.000987167	0.00299252	-0.000994036	-0.00198708	-0.00597312	-0.00502765
0.00497512	0.00496032	0.00692042	0.0010005	0	0.00297177	0	0.00299252	-0.00397614	-0.000993542	-0.00597312	-0.00301659
0.00497512	0.00396825	0.00692042	0.002001	0.00198807	0.00693413	0.000987167	0.00199501	-0.00298211	-0.00397417	-0.00696864	0
0.00895522	0.00694444	0.00593178	0	-0.00397614	0.00495295	0.00197433	0.00399002	-0.00298211	-0.00298063	-0.0049776	-0.00100553
0.0039801	0.00396825	0.00593178	0.0030015	0.000994036	0.00297177	0	0.00498753	-0.00596421	-0.00198708	-0.00398208	0
0.00895522	0.00297619	0.00296589	0.004002	-0.00198807	0.00495295	0.000987167	0.00299252	-0.00397614	0.00298063	-0.00398208	0.00100553
0.0039801	0.00496032	0.00790905	0.004002	0.000994036	0.00495295	-0.000987167	0.00399002	-0.00198807	-0.000993542	-0.00796416	-0.00402212
0.0079602	0.00496032	0.00395452	0.0070035	0.00497018	0.00495295	0.000987167	0	-0.00397614	-0.00298063	-0.00398208	-0.00100553
0.0079602	0.00496032	0.00395452	0.002001	-0.000994036	0.00495295	0.000987167	0.00498753	-0.00198807	-0.00198708	-0.0049776	-0.00100553
0.0079602	0.00496032	0.00494315	0.0030015	-0.000994036	0.00396236	-0.000987167	0.00399002	-0.00298211	-0.00298063	-0.00199104	0.00100553
0.0079602	0.00297619	0.00790905	0.0030015	0.000994036	0.00693413	0.0029615	0.000997506	-0.00397614	-0.00198708	-0.00597312	-0.00201106
0.0109453	0.00496032	0.00494315	0.002001	0.00198807	0.00198118	0.0029615	0.00498753	-0.00198807	-0.00298063	-0.00199104	-0.00301659
0.00895522	0.00396825	0.00494315	0.002001	0	0.00198118	0	0.00399002	-0.00497018	-0.00198708	-0.00597312	0.00201106
0.00497512	0.00595238	0.00494315	0.0010005	0.000994036	0.00693413	0.000987167	0.00598504	-0.00198807	-0.00198708	-0.00099552	-0.00201106
0.00597015	0.00595238	0.00790905	0.0010005	0.000994036	0.00495295	0	0.000997506	-0.00497018	-0.00298063	-0.00199104	-0.00301659
0.00497512	0.00694444	0.00593178	0.002001	0	0.0089153	0.000987167	0.00598504	-0.00497018	-0.000993542	-0.00298656	0
0.00497512	0.00297619	0.00494315	0	0.00198807	0.00495295	0.000987167	0.00299252	-0.00198807	0	-0.00298656	0.00201106
0.00696517	0.00396825	0.00296589	0.0030015	0	0.00396236	0.0029615	0.00399002	-0.00596421	-0.00298063	-0.00199104	-0.00100553
0.00298507	0.00496032	0.00296589	0.002001	0	0.00792472	0.000987167	0.00299252	0	-0.000993542	-0.00199104	-0.00201106
0.00995025	0.00595238	0.00593178	0.0030015	0.000994036	0.00594354	0	0.00299252	-0.00198807	-0.00496771	-0.00199104	0.00201106
0.0039801	0.00595238	0.00593178	0.002001	0.00298211	0.00396236	0.0029615	0.00399002	-0.00497018	-0.000993542	-0.00199104	-0.00301659
0.00696517	0.00694444	0.00593178	0.002001	0	0.00198118	-0.0029615	0.00199501	-0.00397614	-0.00198708	-0.00298656	0
0.00696517	0.00198413	0.00593178	0.002001	0.00198807	0.00396236	0.0029615	0.00598504	-0.00397614	-0.00198708	-0.0049776	-0.00402212
0.00497512	0.00297619	0.00395452	0.0010005	0.000994036	0.00594354	0	0.000997506	-0.00497018	-0.00298063	-0.00398208	-0.00201106
0.00298507	0.00396825	0.00494315	0.002001	0.00198807	0.00396236	0	0.000997506	-0.00397614	-0.000993542	-0.0049776	-0.00100553
0.0039801	0.00297619	0.00593178	0	-0.000994036	0.00297177	0.00197433	0.00299252	-0.00497018	-0.00596125	-0.00398208	-0.00201106
0.0039801	0.00396825	0.00494315	0.002001	0.00298211	0.00297177	0.00197433	0.00399002	-0.00497018	-0.00198708	-0.00398208	-0.00100553
0.00497512	0.00595238	0.00395452	0.0030015	0	0.00396236	-0.000987167	0.00498753	-0.00497018	-0.00298063	-0.00199104	0
0.00597015	0.00496032	0.00296589	0.002001	-0.000994036	0.00495295	0.0029615	0.00199501	-0.000994036	-0.00298063	-0.00298656	0.00100553
0.00298507	0.00595238	0.00593178	0	0.000994036	0.00396236	0.00394867	0.00199501	-0.00298211	-0.000993542	-0.0049776	-0.00100553
0.0039801	0.00496032	0.00790905	0	-0.00198807	0.00594354	0.000987167	0.00598504	-0.00497018	-0.00397417	-0.00398208	-0.00201106
0.00497512	0.00297619	0.00494315	-0.004002	-0.000994036	0.00396236	0	0.00299252	-0.00198807	-0.00198708	-0.00398208	-0.00201106
0.00298507	0.00396825	0.00593178	0.002001	0.000994036	0.00396236	0	0.00498753	-0.00198807	-0.00198708	-0.0049776	-0.00402212
0.00696517	0.00396825	0.00296589	-0.0010005	0	0.00396236	0.000987167	0.000997506	-0.00795229	-0.00596125	-0.00398208	-0.00603318
0.00597015	0.00396825	0.00296589	-0.0010005	0	0.00396236	0	0.00199501	-0.00397614	-0.00794834	-0.00398208	-0.00402212
0.00497512	0.00694444	0.00395452	0.0010005	0.00198807	0.00396236	0.000987167	0.00598504	-0.00298211	-0.00298063	-0.0049776	-0.00100553
0.00497512	0.00595238	0.00395452	-0.0010005	-0.00198807	0.00594354	0	0.000997506	0	-0.000993542	-0.00298656	0.00100553
0.00597015	0.00198413	0.00296589	0	0.000994036	0.00693413	-0.000987167	0.000997506	-0.000994036	-0.00496771	-0.00298656	-0.00301659
0.00597015	0.00694444	0.00296589	0.002001	-0.00198807	0.00495295	0.000987167	0.00299252	-0.00695825	-0.00198708	-0.00597312	-0.00201106
0.00298507	0.00694444	0.00197726	0	-0.000994036	0.00693413	-0.000987167	0.00299252	-0.00198807	0.000993542	-0.00398208	-0.00201106
0.00298507	0.00396825	0.00692042	0	0	0.00693413	-0.0029615	0.00498753	-0.00397614	-0.00298063	-0.00597312	-0.00201106
0.0079602	0.00694444	0.00593178	0.002001	-0.00298211	0.00594354	0.00197433	0.00299252	-0.000994036	0	-0.00597312	-0.00100553
0.00597015	0.00595238	0.00593178	0.0010005	0.000994036	0.00495295	0	0.000997506	-0.00596421	-0.00198708	-0.00398208	0.00100553
0.00597015	0.00396825	0.00197726	0	-0.00397614	0.00495295	0.0029615	0.00598504	-0.00198807	0	-0.0049776	0
0.00497512	0.00396825	0.00197726	0.0030015	-0.00198807	0.00198118	0.00197433	0.000997506	-0.00198807	0.000993542	-0.00398208	-0.00603318
0.00497512	0.00396825	0.000988631	0.0010005	0	0.00495295	-0.00197433	0.000997506	-0.00695825	-0.000993542	-0.00796416	-0.00100553
0.00298507	0.00496032	0.000988631	0	0.000994036	0.00495295	-0.000987167	0	-0.00497018	0.000993542	-0.00199104	-0.00402212
0.00597015	0.00297619	0.00494315	0.002001	0.00397614	0.00396236	0.00197433	0.00199501	-0.00198807	-0.00198708	-0.00398208	-0.00201106
0.00597015	0.00396825	0.00296589	0.002001	0.00198807	0.00693413	0.000987167	-0.000997506	-0.00397614	-0.00298063	-0.00199104	0
0.00597015	0.00396825	0.00593178	0	0	0.00297177	0	0.00299252	-0.00497018	-0.00397417	-0.0049776	-0.00301659
0.00696517	0.00595238	0.00494315	0.002001	0	0.00495295	0	0.00199501	-0.000994036	-0.000993542	-0.0049776	-0.00301659
0.00497512	0.00396825	0.00197726	0.0010005	-0.000994036	0.00297177	-0.00197433	0.00399002	-0.00497018	-0.00298063	-0.00298656	-0.00201106
0.00298507	0.00198413	0.00296589	-0.0010005	0.000994036	0.00198118	0	0.00299252	-0.00695825	-0.00596125	-0.00398208	-0.00301659
0.00497512	0.00198413	0.00593178	0.002001	-0.00198807	0.00396236	-0.00197433	0.000997506	-0.00397614	-0.00397417	-0.00398208	-0.00301659
0.00696517	0.00396825	0.000988631	0.0010005	-0.00198807	0.00198118	0.000987167	0.00399002	-0.00298211	-0.00397417	-0.0049776	-0.00301659
0.00497512	0.00396825	0.00593178	-0.0010005	-0.000994036	0.00594354	0	0.000997506	-0.00497018	-0.00198708	-0.00398208	0.00201106
0.0039801	0.00297619	0.00593178	-0.0010005	-0.00397614	0.00495295	0	0.00399002	-0.00198807	-0.00298063	-0.00298656	-0.00201106
0.0039801	0	0.00593178	-0.0010005	-0.00198807	0.00297177	0.000987167	0.00498753	-0.00298211	-0.000993542	-0.00099552	-0.00201106
0.00298507	0.00694444	0.000988631	0.0010005	0	0.00495295	-0.00197433	0.00199501	-0.00298211	-0.00298063	-0.00398208	-0.00201106
0.00597015	0.00496032	0.00296589	0.0030015	0.00198807	0.00594354	0.0029615	0.000997506	-0.00397614	-0.00198708	0	-0.00100553
0.00597015	0.00496032	0.00395452	0.002001	-0.00198807	0.00297177	-0.000987167	0.000997506	-0.00596421	-0.00198708	-0.00398208	-0.00201106
0.00597015	0.00595238	0	0	0.00397614	0.00495295	0	0.000997506	-0.00397614	0	-0.00597312	-0.00402212
0.00696517	0.00396825	0.00593178	0	0.000994036	0.00693413	0	0.000997506	-0.00298211	-0.000993542	-0.0049776	-0.00100553
0.00696517	0.000992064	0.00395452	0.0010005	-0.000994036	0.00396236	0.000987167	0.00299252	-0.00397614	-0.00298063	-0.00199104	-0.00301659
0.00696517	0.00297619	0.00593178	0.002001	0.000994036	0.00198118	0	0.000997506	-0.00298211	-0.00298063	-0.00398208	-0.00402212
0.00497512	0.00396825	0.00296589	0	0.00198807	0.00792472	0.000987167	0.00399002	-0.00198807	-0.00198708	-0.00199104	-0.00402212
0.0039801	0.00694444	0.00395452	0.002001	0.000994036	0.00396236	-0.000987167	0.00299252	-0.00497018	-0.00198708	-0.00298656	-0.00100553
0.0079602	0.000992064	0.00197726	0.0010005	0	0.00495295	0.000987167	0.000997506	-0.000994036	-0.00298063	-0.0049776	-0.00100553
0.00696517	0.00396825	0.00395452	0.0030015	0.000994036	0.00297177	0.00197433	0.00199501	-0.00298211	-0.00496771	-0.00398208	-0.00502765
0.00597015	0.00595238	0.000988631	0.004002	0.00298211	0.00495295	0.0029615	0.00299252	-0.00497018	-0.00298063	-0.00696864	-0.00703871
0.00199005	0.00595238	0.00494315	0.0030015	-0.00198807	0.00396236	0.000987167	0.00299252	-0.00298211	-0.00298063	-0.00398208	0
0.00298507	0.00496032	0.00494315	0.0050025	-0.000994036	0.00495295	-0.00197433	0.00399002	-0.00298211	-0.00198708	-0.00796416	-0.00301659
0.00597015	0.00595238	0.000988631	0.004002	0	0.00594354	-0.000987167	0.000997506	-0.00298211	-0.00198708	-0.00398208	-0.00301659
0.00597015	0.00595238	0.00395452	0.0010005	0.000994036	0.00198118	0.000987167	0	-0.00397614	-0.00198708	-0.0049776	-0.00201106
0.00497512	0.00198413	0.00395452	0.002001	0.00198807	0.00693413	-0.000987167	0.00498753	-0.00596421	0	-0.0049776	-0.00201106
0.00696517	0.00496032	0.00296589	0.004002	0.00198807	0.00495295	-0.00197433	0	-0.00596421	-0.00496771	-0.00398208	0
0.00497512	0.00496032	0.00494315	0.0010005	-0.00298211	0.00495295	0.0029615	0.000997506	-0.000994036	-0.00298063	-0.0049776	-0.00402212
0.00497512	0.00396825	0.00395452	0.004002	0.00298211	0.00594354	0	0.00199501	-0.00198807	-0.00298063	-0.00696864	-0.00100553
0.00597015	0.00496032	0.00395452	0	-0.000994036	0.00693413	-0.0029615	0.00598504	-0.00397614	-0.00198708	-0.00696864	0.00201106
0.00597015	0.00496032	0.00593178	0.0010005	0.00198807	0.00792472	-0.00197433	0.00299252	-0.00198807	-0.00397417	-0.0049776	-0.00301659
0.00696517	0.00694444	0.00395452	0.0030015	0.00198807	0.00495295	-0.000987167	0.000997506	0.000994036	-0.00198708	-0.00597312	-0.00402212
0.0039801	0.00198413	0.00395452	0	0.00298211	0.00396236	0	0.000997506	-0.00397614	-0.00397417	-0.0049776	-0.00100553
0.00298507	0.00496032	0.00593178	0.0010005	0.00198807	0.00198118	0	0.00199501	0	-0.000993542	-0.00398208	-0.00301659
0.00597015	0.00595238	0.00395452	0.0030015	-0.00198807	0.00396236	0.000987167	0.00399002	-0.00397614	-0.00198708	-0.00796416	0
0.00497512	0.00496032	0.00692042	0.0010005	0.00198807	0.00396236	-0.00197433	0.00199501	-0.00298211	-0.00596125	-0.00298656	0.00100553
0.00696517	0.00396825	0.00296589	0	0.00198807	0.00396236	-0.000987167	0.00299252	-0.00497018	-0.00298063	-0.0049776	-0.00402212
0.00597015	0.00496032	0.00692042	0.0010005	0	0.00693413	0	0.00299252	0.000994036	-0.00198708	-0.00398208	-0.00301659
0.00597015	0.00396825	0.00593178	0	-0.000994036	0.00693413	0	0.00299252	-0.00497018	-0.000993542	-0.00398208	0.00100553
0.00497512	0.00297619	0.00494315	0.004002	0	0.00495295	0.00394867	0.00299252	-0.00298211	-0.00298063	-0.0049776	-0.00301659
0.00597015	0.00496032	0.00296589	0.0050025	0.00298211	0.00693413	0.000987167	0.00299252	0.000994036	-0.00198708	-0.00199104	-0.00201106
0.00597015	0.00297619	0.00494315	0	-0.00198807	0.00297177	0.00197433	0.00498753	-0.00397614	-0.000993542	-0.0049776	-0.00502765
0.00597015	0.00595238	0.00593178	0.0010005	0.00198807	0.00396236	0.000987167	0.00698254	-0.00298211	-0.000993542	-0.0049776	0
0.00696517	0.00396825	0.00494315	0.002001	-0.000994036	0.00297177	0.00197433	0.00299252	-0.00198807	0.00198708	-0.00298656	0
0.000995025	0.00297619	0.00395452	-0.002001	0.00198807	0.00792472	0.000987167	0.00498753	-0.000994036	-0.000993542	0	-0.00301659
0.00696517	0.00496032	0.00395452	0.0030015	-0.00298211	0.00198118	-0.0029615	0.000997506	-0.00198807	-0.00298063	-0.00298656	0
0.00895522	0.00198413	0.000988631	0.0010005	0	0.00495295	0	0.00498753	0.000994036	-0.00397417	-0.00696864	-0.00402212
0.00497512	0.00396825	0.00593178	0.002001	0.000994036	0.00693413	-0.0029615	0.00498753	-0.00497018	0.000993542	-0.00597312	-0.00603318
0.0039801	0.00396825	0.000988631	0.0010005	-0.00198807	0.00297177	0.000987167	0.00199501	-0.00497018	-0.00496771	-0.00199104	-0.00301659
0.00895522	0.00297619	0.000988631	0.0030015	-0.00198807	0.00297177	0	0.00399002	-0.00397614	-0.00496771	-0.00298656	0.00100553
0.00497512	0.00496032	0.00494315	-0.0010005	0.000994036	0.00693413	0	0.00199501	-0.00397614	-0.00298063	-0.0049776	-0.00301659
0.00597015	0	0.00494315	0.0050025	0.00397614	0.00297177	0.000987167	0	-0.00298211	-0.00198708	-0.00398208	-0.00201106
0.00696517	0.00396825	0.00593178	0.004002	-0.00198807	0.00495295	0.000987167	0.000997506	-0.00397614	0	-0.00298656	-0.00402212
0.00497512	0.00496032	0.00494315	0.002001	0.000994036	0.00396236	0.000987167	0.000997506	-0.00198807	-0.00397417	-0.0049776	-0.00402212
0.00298507	0.00396825	0.00494315	0.0050025	0	0.00495295	-0.000987167	0.00299252	-0.00298211	-0.00298063	-0.00398208	-0.00201106
0.0079602	0.00496032	0.00296589	0.0030015	-0.000994036	0.00693413	0.00197433	0.00199501	-0.00298211	-0.00298063	-0.00895968	-0.00201106
0.00696517	0.00396825	0.00494315	0.0010005	0.00198807	0.00693413	0.000987167	0.00399002	-0.000994036	-0.00298063	-0.00398208	-0.00201106
0.0039801	0.00694444	0.00593178	0.002001	0.00198807	0.00792472	0.00197433	0.00199501	-0.00298211	-0.00397417	-0.0049776	-0.00402212
0.00298507	0.00396825	0.00494315	-0.0010005	0	0.00495295	0.00394867	0.000997506	-0.00298211	-0.000993542	-0.00696864	0
0.00597015	0.00297619	0.00692042	0.0030015	0.00198807	0.00396236	0.000987167	0.00498753	-0.00198807	-0.00298063	-0.00398208	-0.00100553
0.0079602	0.00396825	0.00395452	0.0030015	-0.000994036	0.00495295	0.00197433	0.00798005	-0.00397614	-0.00198708	-0.00398208	-0.00201106
0.00597015	0.00694444	0.00395452	0.002001	0	0.00594354	0	0.00399002	-0.00397614	-0.00198708	-0.00597312	-0.00402212
0.00696517	0.00396825	0.00197726	0.0030015	0.000994036	0.00693413	0.000987167	0.000997506	-0.000994036	0	-0.00696864	0.00100553
0.00597015	0.00595238	0.00692042	0.006003	0.000994036	0.00693413	0	0.00199501	-0.00298211	0	-0.00298656	-0.00100553
0.0079602	0.00793651	0.00395452	0.0030015	-0.000994036	0.00594354	0.000987167	0.00598504	0	0.000993542	-0.00199104	-0.00301659
0.0079602	0.00297619	0.00494315	0.002001	0.00198807	0.00396236	0.000987167	0.00498753	-0.00596421	-0.00496771	-0.00696864	-0.00402212
0.00497512	0.00297619	0.00197726	0.002001	0.00198807	0.00495295	0	0.00299252	-0.00397614	-0.00496771	-0.00298656	-0.00301659
0.00199005	0.00595238	0.00692042	0.004002	0	0.00198118	-0.000987167	0.00199501	-0.00397614	-0.00298063	-0.00398208	-0.00201106
0.00696517	0.00595238	0.00593178	0	0.000994036	0.00297177	0.000987167	0.00498753	-0.00596421	-0.000993542	-0.00398208	-0.00402212
0.00696517	0.00396825	0.00296589	0.002001	-0.00198807	0.00594354	0.0029615	0.00299252	-0.00198807	-0.000993542	-0.00398208	-0.00201106
0.00497512	0.00595238	0.00692042	0.004002	0.00198807	0.00396236	0	0.000997506	-0.00298211	-0.00198708	-0.00298656	-0.00301659
0.00597015	0.00297619	0.00395452	0.0050025	0.00298211	0.00594354	0.000987167	0	-0.00298211	0.00397417	-0.0049776	-0.00201106
0.00497512	0.00793651	0.00197726	0.0030015	-0.000994036	0.00792472	0.00197433	0.00199501	-0.000994036	-0.00298063	-0.00597312	0.00100553
0.00497512	0.00396825	0.00593178	0.002001	0.000994036	0.00297177	0.0029615	0.00598504	-0.000994036	-0.00198708	-0.00298656	-0.00301659
0.00696517	0.00396825	0.00296589	0.0010005	0	0.00495295	0.0029615	0.00299252	-0.00397614	-0.00298063	-0.00696864	-0.00201106
0.0039801	0.00595238	0.00494315	0.002001	0	0.00495295	0.000987167	0.00498753	-0.00298211	0.000993542	-0.00696864	-0.00201106
0.00597015	0.00496032	0.000988631	0.0030015	0	0.00594354	0.0029615	0.00399002	-0.00497018	-0.00298063	-0.00298656	-0.00502765
0.00298507	0.00496032	0.00395452	-0.0010005	0	0.00594354	-0.00197433	0.00399002	-0.00397614	-0.00298063	-0.0049776	0
0.00199005	0.00595238	0.00593178	0	0.000994036	0	-0.000987167	0.00698254	-0.00397614	-0.00298063	-0.00696864	-0.00402212
0.00497512	0.00396825	0.00395452	0.0010005	-0.00298211	0.00594354	0.0029615	-0.000997506	0.000994036	-0.00496771	-0.00298656	0
0.00199005	0.00396825	0.00296589	0.002001	0	0.00693413	0.0029615	0.00299252	-0.00497018	-0.000993542	-0.0049776	-0.00201106
0.00298507	0.00396825	0.00296589	0	-0.00198807	0.00297177	-0.000987167	0.000997506	-0.00198807	-0.00397417	-0.0049776	-0.00502765
0.0039801	0.00595238	0.00494315	-0.002001	0.00397614	0.00594354	-0.00197433	0.00498753	-0.000994036	-0.000993542	-0.00398208	-0.00301659
0.0079602	0.00496032	0.00494315	0	0	0.00297177	0.000987167	0.00299252	-0.00298211	-0.00198708	-0.00796416	-0.00201106
0.00298507	0.00595238	0.00494315	0.0010005	-0.000994036	0.00594354	0.00197433	0.00399002	-0.00497018	-0.00198708	-0.0049776	-0.00201106
0.00597015	0.00496032	0.00197726	0	-0.00198807	0.00792472	0.000987167	0.000997506	-0.00497018	-0.000993542	-0.00398208	-0.00603318
0.00497512	0.00694444	0.00296589	0.002001	0.000994036	0.00495295	0.00394867	0.00199501	-0.00397614	-0.00198708	-0.0049776	-0.00100553
0.00696517	0.00198413	0.00296589	0.0010005	0	0.00594354	0.000987167	0.00299252	-0.00397614	-0.00397417	-0.00298656	0
0.0079602	0.00496032	0.00494315	0.0030015	-0.00298211	0.00297177	0.00197433	0.000997506	-0.00397614	-0.00298063	-0.00398208	-0.00301659
0.00597015	0.00396825	0.00593178	-0.0010005	0.00198807	0.00495295	0.000987167	0.00299252	-0.00497018	-0.00298063	-0.00199104	-0.00201106
0.00497512	0.00496032	0.00296589	0.004002	0.000994036	0.00693413	0.000987167	0.00399002	-0.00596421	0	-0.00398208	0
0.00597015	0.00297619	0.00593178	0.002001	-0.00198807	0.00396236	-0.000987167	0.00399002	-0.00298211	0.00198708	-0.00696864	-0.00402212
0.00199005	0.00496032	0.00494315	-0.002001	-0.00298211	0.00495295	0.00394867	0.00498753	-0.00497018	-0.00198708	-0.00298656	-0.00301659
0.00497512	0.00297619	0.00692042	0	-0.000994036	0.00594354	0	0.00498753	-0.00298211	-0.00198708	-0.00398208	-0.00100553
0.00696517	0.00595238	0.00395452	0.0050025	-0.000994036	0.00495295	0.0029615	0.00498753	-0.00695825	-0.00198708	-0.00796416	-0.00100553
0.00597015	0.00595238	0.00296589	0.002001	-0.00198807	0.00198118	-0.0029615	0.00299252	-0.00397614	-0.00198708	-0.00199104	-0.00201106
0.0039801	0.00396825	0.00395452	0.002001	-0.00198807	0.00396236	0.000987167	0.00199501	-0.00298211	0.000993542	-0.0049776	-0.00100553
0.00298507	0	0.00692042	0.0030015	-0.00198807	0.00594354	0.000987167	0.000997506	-0.00298211	-0.00198708	-0.00199104	-0.00100553
0.00597015	0.00694444	0.00395452	0	-0.000994036	0.00396236	0	0	-0.00596421	-0.00298063	-0.0049776	-0.00402212
0.00298507	0.00694444	0.00494315	0.0010005	-0.000994036	0.00396236	-0.00197433	0.00299252	-0.000994036	-0.00397417	-0.00597312	-0.00100553
0.0039801	0.00595238	0.00395452	0.0010005	-0.00198807	0.00495295	0.00197433	0	-0.00397614	-0.000993542	-0.0049776	-0.00301659
0.0039801	0.00396825	0.00494315	0.004002	-0.00198807	0.00792472	0.000987167	0.00399002	-0.00397614	-0.00198708	-0.00398208	0
0.00497512	0.00496032	0.00395452	0.0010005	0.000994036	0.00297177	0	0.00399002	-0.00596421	-0.000993542	-0.00597312	-0.00201106
0.00199005	0.00496032	0.00395452	0	-0.000994036	0.00396236	0.0029615	0.00299252	-0.00397614	-0.00198708	-0.00696864	-0.00402212
0.00298507	0.00297619	0.00593178	0.002001	-0.00397614	0.00495295	-0.000987167	0.00299252	-0.00795229	-0.00397417	-0.00696864	0.00100553
0.00497512	0.00595238	0.00296589	0.0010005	-0.00298211	0.00297177	-0.00197433	0.000997506	-0.00198807	0	-0.00099552	-0.00100553
0.000995025	0.00496032	0.00494315	-0.0010005	0.000994036	0.00693413	0.0029615	0.00399002	-0.00298211	-0.00298063	-0.00099552	-0.00502765
0.0039801	0.00396825	0.00593178	0.0010005	-0.000994036	0.00297177	0.000987167	0	-0.00596421	0	-0.00298656	-0.00100553
0.00497512	0.00297619	0.00494315	0.002001	0	0.00693413	0.000987167	0.000997506	-0.00497018	-0.00198708	-0.00199104	0
0.00497512	0.00694444	0.00593178	0.0010005	-0.00198807	0.00792472	-0.000987167	0.000997506	0.000994036	-0.00298063	-0.00398208	0
0.00497512	0.00396825	0.00197726	0.004002	0.000994036	0.00594354	0.000987167	0.00399002	-0.00298211	0	-0.0049776	-0.00201106
0.00497512	0.00595238	0.00494315	0	0	0.00297177	0	0.00199501	-0.00497018	0.000993542	-0.00796416	0
0.00696517	0.00297619	0.00395452	-0.0010005	0.000994036	0.00495295	0.000987167	0.00199501	-0.00596421	-0.00298063	-0.00199104	-0.00201106
0.00696517	0.00496032	0.00395452	0.0030015	0.000994036	0.00297177	0.00197433	0.000997506	-0.000994036	-0.00298063	-0.00199104	-0.00603318
0.0079602	0.00297619	0.00197726	0.0050025	-0.000994036	0.000990589	0.000987167	0.00399002	-0.00198807	-0.000993542	-0.0049776	0
0.00597015	0.00496032	0.00296589	0.0050025	-0.000994036	0.00198118	-0.000987167	0.00299252	-0.00795229	0	-0.00398208	-0.00100553
0.00696517	0.00496032	0.00395452	0	0	0.00297177	0.00197433	0.00498753	-0.00397614	-0.00496771	-0.0049776	-0.00201106
0.00597015	0.00396825	0.00692042	0.0030015	-0.00198807	0.00495295	0	0.00299252	-0.00198807	-0.00496771	-0.00398208	-0.00201106
0.00696517	0.00496032	0.00395452	0.0030015	0.00198807	0.00495295	0	0.000997506	0	-0.00198708	-0.00199104	0
0.00298507	0.00595238	0.00395452	0.002001	0	0.00198118	0.00493583	0	-0.00397614	-0.00298063	-0.00696864	-0.00201106
0.00597015	0.00496032	0.00395452	0.002001	0.000994036	0.00495295	0.000987167	0.00199501	-0.00198807	0	-0.0049776	-0.00301659
0.00696517	0.00297619	0.00494315	0.002001	0.00298211	0.00495295	0.000987167	0.000997506	-0.00497018	0	-0.00398208	-0.00301659
0.00895522	0.000992064	0.00494315	0.004002	-0.00298211	0.00297177	0.000987167	0.00598504	-0.00198807	-0.000993542	-0.00398208	-0.00100553
0.00696517	0.00496032	0.000988631	0.0010005	0.000994036	0.00297177	-0.000987167	0.00299252	-0.00298211	-0.00298063	-0.0049776	-0.00301659
0.00497512	0.00793651	0.00494315	0.006003	0	0.00396236	-0.00197433	0.00399002	-0.00198807	-0.00496771	-0.00597312	-0.00603318
0.0039801	0.00297619	0.00692042	0.004002	0.00198807	0.00594354	-0.0029615	-0.000997506	-0.00497018	-0.000993542	-0.00696864	-0.00301659
0.0039801	0.00694444	0.00296589	0.002001	0.00298211	0.00396236	0.0029615	0.000997506	-0.00198807	-0.000993542	-0.0049776	-0.00301659
0.0079602	0.00396825	0.00395452	0.002001	-0.000994036	0.00297177	0	0.00399002	-0.00497018	-0.000993542	-0.00298656	-0.00201106
0.00497512	0.00297619	0.00296589	0.0010005	0.000994036	0.00495295	0	0.00299252	-0.00397614	-0.00298063	-0.00696864	-0.00201106
0.00696517	0.00694444	0.00395452	0.002001	-0.000994036	0.00297177	0	0	-0.00497018	-0.000993542	-0.00298656	-0.00301659
0.00597015	0.00396825	0.00494315	0.002001	-0.00198807	0.00693413	0.000987167	0.00498753	-0.00298211	-0.00198708	-0.0049776	-0.00100553
0.00597015	0.00396825	0.00692042	0.002001	0	0.00495295	-0.000987167	0.00598504	-0.00397614	-0.00298063	-0.00199104	-0.00201106
0.00298507	0.00496032	0.00790905	0.0010005	0.000994036	0.00594354	-0.000987167	0.000997506	-0.00298211	-0.00298063	-0.00696864	-0.00301659
0.00597015	0.00595238	0.00296589	0.0010005	-0.00497018	0.00396236	0.00197433	0.00299252	-0.00298211	-0.00298063	-0.00696864	-0.00402212
0.00597015	0.00396825	0.00197726	0.0010005	0.000994036	0.00297177	0	0.00498753	-0.00298211	-0.00298063	-0.0049776	-0.00301659
0.0039801	0.00496032	0.00296589	0.0030015	0.00198807	0.00297177	0.0029615	0.00399002	-0.00596421	-0.00397417	-0.00199104	0.00100553
0.00696517	0.00396825	0.00395452	-0.0010005	0	0.00495295	0.00197433	0.00399002	-0.00497018	-0.00298063	-0.00597312	-0.00402212
0.0079602	0.000992064	0.00197726	0.002001	-0.000994036	0.00198118	0.000987167	0.00299252	-0.00397614	-0.00198708	-0.00398208	-0.00301659
0.00199005	0.00694444	0.00296589	0.002001	0.00298211	0.00495295	-0.000987167	0.00399002	-0.00497018	-0.000993542	-0.00398208	0
0.00696517	0.00595238	0.00395452	0.0030015	0.000994036	0.00495295	0.00197433	0.00199501	0	-0.000993542	-0.0049776	-0.00502765
0.0079602	0.00496032	0.00395452	0.0010005	0.00298211	0.00396236	0.00197433	0.00598504	-0.00198807	-0.00198708	-0.00597312	-0.00201106
0.0079602	0.00496032	0.00494315	0	0.00397614	0.00495295	-0.000987167	0.00399002	-0.00298211	-0.00298063	-0.0049776	-0.00100553
0.00597015	0.00595238	0.00296589	0.004002	0.00198807	0.00297177	0.00197433	0.00299252	-0.00198807	-0.00397417	-0.0049776	-0.00301659
0.00597015	0.00297619	0.00395452	0.002001	0.000994036	0	0.000987167	0.00498753	-0.00497018	-0.00298063	-0.0049776	-0.00201106
0.00597015	0.00694444	0.00593178	0	-0.000994036	0.00495295	0	0.00399002	-0.00397614	-0.00298063	-0.00597312	0
0.00696517	0.00595238	0.000988631	0.002001	0.00198807	0.00396236	0.00197433	0.00598504	-0.00497018	-0.00596125	-0.00398208	-0.00301659
0.00497512	0.00595238	0.00593178	0.002001	0.000994036	0.00198118	0.000987167	0.00598504	-0.00596421	-0.00198708	-0.00298656	-0.00201106
0.00497512	0.00198413	0.00197726	0.0010005	0.00298211	0.00495295	0.00197433	0.00299252	-0.00497018	-0.00298063	-0.0049776	-0.00201106
0.00696517	0.00396825	0.00197726	-0.0010005	0.00198807	0.000990589	0.000987167	0.00299252	-0.00397614	-0.00198708	-0.00398208	-0.00301659
0.00597015	0.00595238	0.00593178	0.0030015	-0.00198807	0.00396236	0.0029615	0.00399002	-0.00198807	-0.00198708	-0.00398208	0.00100553
0.00597015	0.00793651	0.00395452	0.0010005	0.000994036	0.00396236	-0.00197433	0.00199501	-0.00695825	-0.00298063	-0.00398208	-0.00100553
0.00696517	0.00496032	0.00692042	0.0010005	-0.000994036	0.00594354	0.00394867	0.00399002	-0.00497018	-0.00198708	-0.00597312	-0.00301659
0.00696517	0.00595238	0.00593178	0	0	0.00396236	0.00197433	0.00399002	-0.00397614	0.000993542	-0.0049776	-0.00502765
0.00497512	0.00793651	0.00395452	0.0030015	0.000994036	0.00297177	0.00197433	0.00598504	-0.000994036	0	-0.00398208	-0.00402212
0.0109453	0.00892857	0.00296589	0.0030015	-0.000994036	0.00495295	-0.000987167	0.00199501	-0.000994036	-0.000993542	-0.00298656	0
0.00597015	0.00396825	0.00494315	0.004002	-0.000994036	0.00396236	0	0.00498753	-0.00397614	-0.000993542	-0.0049776	-0.00301659
0.00696517	0.00595238	0.00197726	0.004002	0.00298211	0.00495295	0.000987167	0.00299252	-0.00298211	-0.00198708	-0.00298656	-0.00301659
0.00597015	0.00595238	0.00692042	0.0030015	0.00298211	0.00495295	0	0.00498753	-0.00298211	0	-0.00597312	-0.00402212
0.0039801	0.00595238	0.00494315	0.0010005	0.00198807	0.00297177	-0.00197433	0.00199501	-0.000994036	-0.00298063	-0.00398208	-0.00201106
0.00696517	0.00694444	0.00593178	0.0010005	0	0.00495295	0.00197433	0.00399002	-0.00298211	-0.00198708	-0.00398208	-0.00201106
0.0039801	0.00496032	0.00395452	0	0	0.00693413	0.0029615	0.00299252	0	-0.00198708	-0.0049776	-0.00402212
0.00895522	0.00595238	0.00395452	0.002001	0.00198807	0.00396236	-0.00197433	0.00399002	-0.000994036	-0.000993542	-0.00597312	-0.00402212
0.00497512	0.00396825	0.00494315	0.0030015	0.00298211	0.00693413	0.000987167	0.00299252	-0.00298211	-0.00198708	-0.00696864	-0.00201106
0.00497512	0.00694444	0.00494315	0	0	0.00396236	0.000987167	0.00199501	-0.00198807	-0.00198708	-0.00199104	-0.00100553
0.0079602	0.00496032	0.00494315	0.004002	0.000994036	0.00693413	-0.000987167	0.00399002	-0.00198807	-0.000993542	-0.00597312	0
0.0039801	0.00694444	0.00494315	0.002001	-0.00198807	0.00495295	0.00197433	0.00399002	-0.00397614	-0.000993542	-0.0049776	-0.00603318
0.00895522	0.00396825	0.00692042	0	-0.000994036	0.00396236	0.000987167	0.00199501	-0.00198807	0	-0.0049776	-0.00100553
0.00298507	0.00496032	0.00494315	0.0050025	0	0.00495295	0	0.00399002	-0.00596421	0.000993542	-0.00298656	-0.00201106
0.00597015	0.00396825	0.00296589	0.004002	0.00298211	0.00693413	-0.000987167	0.000997506	-0.00198807	-0.00397417	-0.00597312	-0.00100553
0.00696517	0.00793651	0.00395452	0.004002	0.00198807	0.00693413	-0.0029615	0.00399002	-0.00397614	-0.000993542	-0.00199104	-0.00201106
0.00895522	0.00297619	-0.000988631	0.002001	0.00298211	0.00396236	0.000987167	0.00199501	-0.00298211	-0.000993542	-0.00398208	-0.00201106
0.00696517	0.00396825	0.00494315	0.006003	0.000994036	0.00594354	0.0029615	0.00199501	-0.00795229	-0.00298063	-0.00696864	-0.00201106
0.00895522	0.00496032	0.00395452	0.0010005	0.00198807	0.00495295	0	0.00299252	-0.00397614	-0.00198708	-0.00597312	0
0.00497512	0.00396825	0.00296589	0.0010005	0.000994036	0.00495295	0	0.00299252	-0.00397614	0	-0.0049776	0
0.00497512	0.00297619	0.00395452	0.0030015	0.00198807	0.00594354	-0.000987167	0.00199501	-0.00298211	-0.00397417	-0.00398208	0.00100553
0.00597015	0.00396825	0.00494315	0.0030015	0.00298211	0.00396236	0.000987167	0.00698254	-0.00397614	0.000993542	-0.0049776	0.00100553
0.00895522	0.00496032	0.00593178	0	0.000994036	0.00495295	0.000987167	0.00498753	-0.00497018	-0.00298063	-0.0049776	0.00201106
0.00597015	0	0.00395452	0.006003	0	0.00297177	0.000987167	0.00299252	-0.00298211	-0.00397417	-0.00099552	-0.00301659
0.0039801	0.00496032	0.00692042	0.002001	0	0.00396236	0.00197433	-0.000997506	-0.00596421	-0.000993542	-0.00398208	0
0.0039801	0.00694444	0.00494315	0.0010005	0	0.00297177	0	0.00498753	-0.00198807	-0.000993542	-0.0049776	-0.00402212
0.0079602	0.00396825	0.00494315	0.002001	-0.00298211	0.00792472	0.00394867	0.00199501	-0.00397614	-0.000993542	-0.00696864	-0.00100553
0.00497512	0.00198413	0.00197726	0.002001	-0.00298211	0.00990589	0.00197433	0.00199501	-0.00397614	-0.000993542	-0.0049776	-0.00402212
0.00497512	0.00496032	0.00494315	0.002001	-0.00198807	0.00495295	0	0.00299252	-0.00298211	-0.00596125	-0.00597312	-0.00301659
0.00597015	0.00297619	0.00494315	0.0010005	0.000994036	0.00396236	0	0.00399002	-0.00397614	-0.00298063	-0.00398208	0.00100553
0.00696517	0.00297619	0.00790905	0	0.00298211	0.00693413	0.00197433	0.00598504	-0.00497018	-0.00496771	-0.00398208	-0.00301659
0.00696517	0.00694444	0.00395452	0.004002	0.00198807	0.00693413	-0.000987167	0.00299252	-0.00298211	-0.00397417	-0.0049776	-0.00201106
0.00696517	0.00595238	0.00395452	-0.0010005	0	0.00594354	0.00197433	0.00199501	-0.00298211	-0.00695479	-0.00298656	-0.00301659
0.0079602	0.00496032	0.00692042	0.002001	0.000994036	0.00495295	0.000987167	0.00299252	-0.00198807	-0.00298063	-0.00597312	0
0.0079602	0.00496032	0.00593178	0.002001	-0.000994036	0.00297177	0.00394867	0.00299252	-0.00397614	-0.00298063	-0.0049776	-0.00402212
0.0039801	0.00297619	0.000988631	0	-0.000994036	0.00495295	0.00197433	0.00498753	-0.00198807	-0.000993542	-0.00298656	-0.00201106
0.0079602	0.00496032	0.00296589	0.0050025	0	0.00594354	-0.000987167	0.00199501	-0.00198807	-0.00397417	-0.00398208	-0.00301659
0.0039801	0.00694444	0.00593178	0.0010005	0	0.00693413	0	0.00299252	-0.00198807	-0.00397417	-0.00398208	-0.00301659
0.00497512	0.00694444	0.00692042	0.0030015	-0.000994036	0.00693413	0.00197433	0.00199501	-0.00695825	0	-0.0049776	-0.00100553
0.00497512	0.00496032	0.00593178	0	0.00298211	0.00396236	0.00197433	0.00698254	-0.00298211	-0.000993542	-0.00398208	-0.00201106
0.00199005	0.00396825	0.00692042	0.0030015	0.000994036	0.00396236	0.000987167	0.00199501	-0.00497018	-0.000993542	-0.00298656	-0.00201106
0.00597015	0.00297619	0.00197726	-0.0010005	0	0.00297177	0.00197433	0.00299252	-0.00497018	-0.00596125	-0.00298656	-0.00301659
0.0039801	0.00793651	0.00692042	0.0010005	-0.00198807	0.00495295	-0.000987167	0.00299252	-0.00596421	-0.00198708	-0.00298656	-0.00201106
0.00497512	0.00496032	0.00395452	0.0010005	-0.00198807	0.00396236	-0.000987167	0.00299252	-0.00198807	-0.00298063	-0.00298656	-0.00201106
0.00597015	0.00496032	0.00593178	0.0030015	0.000994036	0.00396236	0	0.00299252	-0.00695825	-0.00496771	-0.00597312	-0.00502765
0.000995025	0.00396825	0.00197726	0.0030015	-0.000994036	0.00693413	-0.00197433	0.000997506	-0.00298211	-0.00298063	-0.00398208	-0.00100553
0.00497512	0.00496032	0.00494315	0.0010005	-0.000994036	0.00693413	0.000987167	0.00199501	-0.00298211	-0.00198708	-0.0049776	-0.00502765
0.0039801	0.00396825	0.00494315	0.002001	-0.000994036	0.00198118	0	0.00498753	-0.000994036	-0.00596125	-0.00696864	0.00100553
0.00696517	0.00496032	0.000988631	0.0010005	-0.00198807	0.00396236	0	0.00399002	0	-0.00397417	-0.00298656	-0.00301659
0.00597015	0.00496032	0.00296589	0.002001	-0.00298211	0.00495295	0.00394867	0.00199501	-0.00497018	-0.00298063	-0.0049776	-0.00301659
0.00298507	0.00198413	0.00197726	0.0030015	-0.00198807	0.00396236	0.00394867	0.00299252	-0.00198807	-0.00198708	-0.00597312	-0.00201106
0.00497512	0.00396825	0.00692042	0.0030015	-0.000994036	0.00396236	0.000987167	0.00199501	-0.00695825	-0.00496771	-0.00696864	-0.00201106
0.00497512	0.00297619	0.00197726	0.0050025	-0.000994036	0.00396236	0.000987167	0.000997506	-0.00497018	-0.00596125	-0.00199104	-0.00402212
0.00597015	0.00198413	0.00395452	0.0010005	-0.00198807	0.00396236	0.0029615	0	-0.00397614	-0.00596125	-0.00696864	-0.00201106
0.000995025	0.00496032	0.00395452	0.0030015	0.00298211	0	0	0.00199501	-0.00497018	-0.00397417	-0.0049776	-0.00201106
0.00497512	0.00595238	0.00790905	0.002001	0	0.00495295	0	0.00399002	-0.00695825	-0.00298063	-0.0049776	-0.00100553
0.0079602	0.00496032	0.00494315	0.0010005	0	0.00297177	0.00197433	-0.000997506	-0.00397614	0	-0.0049776	-0.00100553
0.0039801	0.00396825	0.00395452	-0.0010005	-0.00198807	0.00495295	0.0029615	0.00299252	-0.00298211	-0.00496771	-0.00398208	-0.00402212
0.00696517	0.00297619	0.00692042	0.002001	0	0.00495295	-0.00197433	0.00299252	-0.00298211	-0.00397417	-0.00597312	-0.00100553
0.00298507	0.00496032	0.00593178	-0.0010005	0	0.00396236	0.00197433	-0.000997506	-0.00298211	-0.00298063	-0.00597312	-0.00201106
0.00696517	0.00595238	0.00395452	0	-0.00198807	0.00594354	0	0.00399002	-0.00397614	-0.00496771	0	-0.00100553
0.00696517	0.00396825	0.00395452	0.0010005	0.000994036	0.00693413	0.00197433	0.00598504	-0.00596421	-0.00397417	-0.00398208	-0.00402212
0.00597015	0.00297619	0.00593178	0.002001	0	0.00693413	0.00197433	0.00199501	-0.00298211	0	-0.00398208	-0.00100553
0.0079602	0.00793651	0.00593178	0.002001	0	0.00594354	-0.000987167	0.000997506	-0.00397614	-0.00198708	-0.00298656	-0.00502765
0.00298507	0.00396825	0.00296589	0.002001	0.000994036	0.00495295	0.00197433	0.00299252	-0.00298211	-0.00496771	-0.00796416	0.00100553
0.00895522	0.00694444	0.00494315	0.0030015	0.000994036	0.00594354	0.00394867	0.00498753	-0.00198807	-0.00198708	-0.00298656	-0.00100553
0.00298507	0.00694444	0.00593178	0.004002	-0.000994036	0.00594354	0.00197433	0.00698254	-0.000994036	-0.000993542	-0.00298656	-0.00402212
0.00497512	0.00396825	0.00790905	0.002001	0.00298211	0.00297177	0	0.00498753	-0.00198807	-0.00298063	-0.00298656	-0.00402212
0.00597015	0.00595238	0.00593178	0.0030015	-0.000994036	0.00594354	0.0029615	0.00498753	-0.00497018	-0.000993542	-0.00398208	-0.00100553
0.0039801	0.00595238	0.00395452	-0.0010005	0.00198807	0.00693413	0	0.000997506	-0.00198807	-0.000993542	-0.00099552	-0.00201106
0.00597015	0.00297619	0.00593178	0.0010005	-0.000994036	0.00495295	-0.000987167	0.00598504	-0.00397614	-0.00397417	-0.00298656	-0.00402212
0.0079602	0.00496032	0.00494315	-0.0010005	0.00397614	0.00693413	-0.000987167	0.00199501	-0.00298211	-0.000993542	-0.00597312	0.00100553
0.00199005	0.00396825	0.00692042	0.0010005	0.000994036	0.00792472	-0.000987167	0.00498753	-0.000994036	-0.00397417	-0.00199104	-0.00100553
0.0039801	0.00496032	0.00494315	0.0010005	0.000994036	0.00198118	0.000987167	0.00698254	-0.00596421	-0.00198708	-0.00796416	-0.00502765
0.0039801	0.00496032	0.00494315	0	0.000994036	0.00594354	-0.000987167	0.00299252	-0.00298211	0.000993542	-0.00099552	0
0.0039801	0.00694444	0.00395452	0.004002	-0.000994036	0.00594354	0	0.00698254	-0.00198807	-0.00198708	-0.00199104	-0.00703871
0.00696517	0.00694444	0.00494315	0.004002	0.00397614	0.00594354	0	0.00199501	-0.00198807	0.000993542	-0.00298656	-0.00100553
0.00696517	0.00198413	0.000988631	0.0030015	0.000994036	0.00594354	0.00394867	0.00399002	-0.000994036	-0.00298063	-0.0049776	0
0.0039801	0.00297619	0.00395452	0.002001	-0.00298211	0.00396236	0	0.00498753	-0.00198807	-0.00298063	-0.00398208	-0.00502765
0.00696517	0.00396825	0.00790905	0	0	0.00297177	0.0029615	0.000997506	-0.00497018	-0.000993542	-0.00298656	0.00100553
0.00497512	0.00595238	0.00296589	0	-0.000994036	0.00297177	0.0029615	0.00399002	-0.00298211	-0.00298063	-0.00398208	-0.00201106
0.00497512	0.00496032	0.00593178	0.0010005	-0.000994036	0.00198118	0.0029615	0.00498753	-0.00397614	-0.00596125	-0.00597312	-0.00201106
0.00497512	0.00496032	0.00494315	0.0030015	0.00198807	0.00396236	-0.000987167	-0.00199501	-0.00298211	-0.00397417	-0.00398208	0.00100553
0.00298507	0.00297619	0.00197726	0.0010005	0.00198807	0.00495295	0	0.00598504	-0.00397614	-0.000993542	0	-0.00201106
0.00597015	0.00297619	0.00692042	0.006003	-0.000994036	0.00594354	0.00197433	0.00299252	-0.00298211	-0.00298063	-0.00099552	-0.00201106
0.00497512	0.00396825	0.00692042	0	0	0.00594354	0.00197433	0.00199501	-0.000994036	-0.00198708	-0.00298656	-0.00100553
0.00597015	0.00396825	0.00593178	0.0050025	0.000994036	0.00297177	0	0.00498753	-0.00497018	0	0	0.00100553
0.00597015	0.00595238	0.00593178	0.002001	-0.00198807	0.00495295	0.00394867	0.00399002	-0.00497018	-0.000993542	-0.00597312	-0.00502765
0.00696517	0.00396825	0.00395452	0.002001	-0.00198807	0.00396236	0.000987167	0.00199501	-0.00298211	-0.00198708	-0.0049776	-0.00100553
0.00497512	0.00198413	0.00395452	-0.002001	-0.00298211	0.00594354	0.00197433	0.00498753	-0.00596421	-0.00496771	-0.00398208	-0.00100553
0.00597015	0.00496032	0.00395452	0.0030015	0	0.00495295	0	0.000997506	-0.00596421	-0.00596125	-0.00298656	0.00100553
0.00199005	0.00496032	0.00790905	-0.002001	-0.00298211	0.00693413	0	0.00199501	-0.00397614	-0.00695479	-0.00398208	-0.00402212
0.0039801	0.00694444	0.00692042	0.002001	0	0.00495295	-0.000987167	0.00299252	0	-0.00397417	-0.00298656	-0.00402212
0.00597015	0.00892857	0.00395452	0.0010005	-0.00198807	0.00594354	0.00197433	0.00399002	-0.00198807	-0.000993542	-0.00398208	-0.00201106
0.0039801	0.00496032	0.00296589	-0.0030015	0.000994036	0.00594354	0.00197433	0.00299252	-0.00298211	-0.00298063	-0.00398208	-0.00201106
0.00696517	0.00297619	0.00395452	0.002001	0.000994036	0.00396236	0.0029615	-0.000997506	-0.00596421	-0.00198708	-0.00199104	-0.00100553
0.00696517	0.00595238	0.00296589	0.0030015	0	0.00594354	0.00197433	0.00199501	-0.00298211	-0.000993542	-0.0049776	-0.00301659
0.00696517	0.00396825	0.00395452	0.0030015	0.000994036	0.00594354	-0.00197433	0.00498753	-0.00198807	-0.00298063	-0.00099552	-0.00100553
0.0039801	0.00297619	0.00593178	0.002001	0.00198807	0.00396236	0.000987167	0.00299252	-0.00397614	-0.00198708	-0.00199104	0.00100553
0.00497512	0.00297619	0.00692042	0	-0.000994036	0.00594354	-0.000987167	0.00299252	-0.000994036	-0.00298063	-0.0049776	-0.00100553
0.00696517	0.00793651	0.00494315	0.002001	0.00198807	0.00495295	0.00197433	0.00399002	-0.00497018	-0.00298063	-0.00298656	-0.00502765
0.00696517	0.00595238	0.00593178	0	0	0.00297177	0.0029615	0.00598504	-0.00397614	0	-0.00398208	-0.00201106
0.0079602	0.000992064	0.00494315	0	0.000994036	0.00198118	-0.000987167	0.00399002	-0.000994036	-0.00298063	-0.0049776	0.00201106
0.00597015	0.00396825	0.00593178	0.0030015	0.00298211	0.00396236	0.0029615	0.00199501	0	0	-0.0049776	0
0.00497512	0.00297619	0.00296589	0.002001	0.00298211	0.00792472	-0.000987167	0.00299252	-0.00298211	-0.000993542	-0.0049776	0
0.00597015	0.00793651	0.00692042	0.002001	0	0.00495295	0.000987167	0.00498753	-0.00198807	-0.00198708	-0.00398208	-0.00100553
0.00696517	0.00396825	0.00296589	0.0010005	0	0.00396236	0.00394867	0.00698254	-0.00497018	0	-0.0049776	0
0.0079602	0.00396825	0.00692042	0.0050025	0.00198807	0.00297177	-0.0029615	0.00299252	-0.00397614	-0.00198708	-0.00696864	-0.00402212
0.00497512	0.00496032	0.00790905	0.002001	-0.000994036	0.00594354	0.000987167	0.00299252	0	-0.000993542	-0.0049776	-0.00201106
0.00995025	0.00496032	0.00296589	0.002001	0	0.00198118	0.000987167	0.000997506	-0.00298211	0.00198708	-0.00597312	0
0.0079602	0.000992064	0.00790905	0.0030015	0.000994036	0.00693413	0.00197433	0.00399002	-0.00298211	-0.00298063	-0.0049776	-0.00201106
0.00696517	0.00595238	0.00790905	0.0050025	-0.000994036	0.00297177	0.0029615	0.00498753	-0.00397614	-0.00198708	-0.00298656	0.00100553
0.00298507	0.00198413	0.00395452	0.0010005	0.00397614	0.00396236	-0.000987167	0.000997506	-0.00198807	-0.00198708	-0.00696864	-0.00201106
0.00298507	0.00297619	0.00889768	0.0010005	-0.000994036	0.00198118	0.000987167	0	-0.00596421	-0.00198708	-0.00597312	-0.00402212
0.00497512	0.00297619	0.00296589	0.004002	-0.00198807	0.00198118	0	0.00498753	0.000994036	-0.000993542	-0.00398208	-0.00402212
0.0079602	0.00694444	0.00790905	0.002001	0.000994036	0.00594354	-0.000987167	0.00199501	-0.00198807	0	-0.00597312	-0.00502765
0.00497512	0.00297619	0.00494315	0.004002	0.00298211	0.00495295	-0.00197433	0.00399002	0.000994036	-0.00298063	-0.00298656	-0.00703871
0.0039801	0.00496032	0.00494315	0.0010005	0.00198807	0.00495295	0.00197433	0.00399002	-0.00497018	-0.00298063	-0.0049776	-0.00301659
0.00696517	0.00297619	0.00494315	0	0	0.00495295	0.000987167	0.00399002	-0.00198807	-0.00198708	-0.00895968	-0.00100553
0.0039801	0.00297619	0.00296589	0.0030015	0.00298211	0.00495295	-0.000987167	0.000997506	-0.00397614	-0.00198708	-0.00696864	-0.00603318
0.0039801	0.00694444	0.00593178	0.0030015	0.00198807	0.00396236	-0.00394867	0.00399002	-0.000994036	-0.00198708	-0.00597312	-0.00402212
0.0039801	0.00595238	0.00395452	0	-0.00198807	0.00396236	0	0.00498753	-0.00397614	-0.00198708	-0.00298656	-0.00100553
0.00597015	0.00297619	0.00593178	0.002001	0	0.00297177	-0.000987167	0.00399002	-0.00497018	-0.00496771	-0.00597312	0.00301659
0.00497512	0.00496032	0.00494315	0.0030015	-0.000994036	0.00396236	0	0.00199501	-0.00397614	0.000993542	-0.0049776	-0.00201106
0.0079602	0.00694444	0.00395452	0.002001	0	0.00396236	-0.000987167	0.00498753	-0.00198807	-0.00298063	-0.00696864	-0.00201106
0.0039801	0.00396825	0.00197726	0.0030015	0.00198807	0.000990589	0.00394867	0.00299252	-0.00497018	-0.00198708	-0.00298656	-0.00402212
0.0079602	0.00396825	0.00494315	0.0030015	-0.000994036	0.00693413	-0.00197433	0.00498753	-0.00397614	-0.000993542	-0.00696864	-0.00201106
0.00597015	0.00297619	0.00889768	-0.002001	0.000994036	0.00594354	0.00394867	0.00399002	-0.00397614	-0.00397417	-0.00199104	-0.00301659
0.00696517	0.00694444	0.00593178	-0.0010005	0	0.00594354	-0.000987167	0.00199501	-0.00497018	-0.00198708	-0.00298656	-0.00201106
0.0039801	0.00496032	0.00494315	0	0.000994036	0.00495295	-0.0029615	0.00399002	-0.00497018	0	-0.00199104	-0.00201106
0.0079602	0.00694444	0.00296589	0	-0.000994036	0.00594354	0	0.00498753	-0.00198807	0	-0.00796416	-0.00301659
0.00696517	0.00595238	0.000988631	0	0.00298211	0.00495295	-0.000987167	0.00299252	-0.00298211	-0.00397417	-0.00199104	-0.00100553
0.00298507	0.00198413	0.00296589	0.002001	0.00198807	0.00594354	-0.00197433	0.00299252	-0.00198807	-0.00496771	-0.00298656	-0.00100553
0.00497512	0.00496032	0.00395452	0.0030015	0.000994036	0.00297177	0.000987167	0.00399002	-0.00298211	0	-0.00298656	-0.00201106
0.00497512	0.00297619	0.00692042	0	0.00198807	0.00594354	0.000987167	0.00299252	-0.00298211	-0.00397417	-0.00696864	-0.00201106
0.00597015	0.00396825	0.00593178	0.0010005	-0.00298211	0.00198118	-0.000987167	0.00299252	-0.00298211	-0.00298063	-0.00696864	-0.00301659
0.00597015	0.00297619	0.00395452	0.002001	0.00298211	0.00396236	0.00197433	0.00199501	-0.00596421	-0.00298063	-0.0049776	0.00100553
0.00199005	0.00595238	0.00395452	0.002001	0.000994036	0.00297177	0.0029615	0.00698254	-0.00397614	-0.00298063	-0.00298656	-0.00301659
0.00696517	0.00595238	0.00494315	0.0030015	-0.000994036	0.00594354	0.00197433	0.00299252	-0.00298211	-0.00596125	-0.00199104	-0.00402212
0.00199005	0.00396825	-0.000988631	-0.0010005	-0.00198807	0.00594354	0.00197433	0.00299252	-0.00198807	-0.00397417	-0.00398208	0.00301659
0.00597015	0.00396825	0.00197726	0	-0.000994036	0.00792472	0.00197433	0.00199501	-0.00198807	-0.00198708	-0.00298656	-0.00603318
0.0039801	0.000992064	0.00494315	-0.0010005	-0.000994036	0.00297177	-0.000987167	0	-0.00596421	-0.00298063	-0.00398208	-0.00301659
0.00696517	0.00892857	0.00593178	-0.0010005	0.000994036	0.00594354	0	0.00299252	-0.00497018	-0.00298063	-0.00696864	0
0.0039801	0.00396825	0.00790905	0.0030015	0.000994036	0.00396236	0.000987167	0.00399002	-0.00497018	-0.00298063	-0.00298656	-0.00301659
0.00597015	0.00396825	0.00593178	0	0	0.00693413	0.00197433	0.00498753	-0.00596421	-0.00198708	-0.00796416	0.00100553
0.00696517	0.00496032	0.00395452	0.0030015	0.00298211	0.00297177	-0.000987167	0.00498753	-0.000994036	-0.00298063	-0.00298656	-0.00201106
0.00199005	0.00396825	0.00593178	0.002001	0	0.000990589	0.00394867	0.00199501	-0.00397614	-0.00198708	-0.00099552	-0.00402212
0.00597015	0.00694444	0.00494315	0.0030015	0.000994036	0.00297177	-0.000987167	0.00698254	-0.00198807	-0.00298063	-0.00298656	-0.00201106
0.00497512	0.00496032	0.00790905	0.0030015	-0.00298211	0.00297177	0.00197433	0.00399002	-0.00596421	-0.00496771	-0.00696864	-0.00301659
0.00298507	0.00694444	0.00296589	0.0010005	-0.00298211	0.00495295	0.000987167	0.00199501	-0.00497018	0	-0.00696864	-0.00402212
0.00597015	0.00396825	0.00296589	0	0.000994036	0.00792472	-0.00197433	0.000997506	-0.00497018	-0.00198708	-0.00398208	-0.00301659
0.00199005	0.00297619	0.00296589	-0.0010005	0	0.00396236	0.000987167	0.00199501	-0.00397614	-0.00397417	-0.00298656	0
0.0039801	0.00297619	0.00395452	0.004002	0.00198807	0.00396236	0	0.00498753	-0.00894632	-0.00298063	-0.00298656	0
0.00199005	0.00595238	0.00593178	-0.0010005	-0.000994036	0.00198118	0	0.00399002	-0.00497018	-0.00198708	-0.0049776	-0.00301659
0.00696517	0.00595238	0.00395452	0	0.000994036	0.00495295	0	0.000997506	-0.00596421	-0.00198708	-0.00796416	-0.00100553
0.00298507	0.00496032	0.00395452	0.0030015	-0.000994036	0.00396236	0	0.00199501	-0.00695825	-0.00397417	-0.00298656	-0.00301659
0.00497512	0.00396825	0.00494315	0	0.00198807	0.00693413	-0.000987167	0.00299252	-0.00198807	-0.00298063	-0.00398208	-0.00402212
0.0079602	0.00694444	0.00692042	0.0030015	0	0.00495295	-0.000987167	0.00299252	-0.00198807	-0.00496771	-0.00298656	-0.00301659
0.0039801	0.00297619	0.00692042	0.004002	0.000994036	0.00594354	0.00197433	0.000997506	-0.00497018	-0.00298063	-0.00597312	-0.00402212
0.00696517	0.00198413	0.00593178	0.006003	-0.000994036	0.00693413	0	0.000997506	-0.00596421	-0.000993542	-0.0049776	-0.00402212
0.00696517	0.00198413	0.00790905	0.0050025	-0.000994036	0.00198118	-0.000987167	0.000997506	-0.00298211	-0.00298063	-0.00597312	-0.00301659
0.00597015	0	0.00494315	0.002001	-0.00198807	0.00495295	-0.0029615	0.00498753	-0.00397614	-0.00496771	-0.00099552	-0.00502765
0.00497512	0.00694444	0.00296589	0.0010005	-0.000994036	0.00198118	0	0.00299252	-0.00397614	-0.00397417	-0.00099552	-0.00402212
0.0039801	0.00297619	0.00494315	0	0.00198807	0.00594354	-0.000987167	0.00798005	-0.00397614	-0.00298063	-0.00398208	-0.00301659
0.00298507	0.00396825	0.00593178	0.002001	0.00198807	0.00198118	0.00394867	0.00598504	-0.00298211	-0.00496771	-0.0049776	-0.00301659
0.00497512	0.00496032	0.00593178	0.0010005	0	0.00198118	0	0.00598504	0.00198807	-0.00397417	-0.0049776	-0.00301659
0.0039801	0.00496032	0.00494315	0.0030015	-0.00198807	0.00693413	0.000987167	0.00199501	-0.00298211	-0.00298063	-0.00597312	-0.00301659
0.00497512	0.00595238	0.00296589	0.0010005	0	0.00297177	-0.000987167	0.00199501	0	-0.00298063	-0.00696864	-0.00301659
0.00696517	0.00396825	0.00395452	0	0	0.00693413	-0.000987167	0.000997506	-0.00596421	-0.00298063	-0.0049776	-0.00301659
0.00497512	0.00496032	0.00395452	0.0050025	0	0.00495295	0.00197433	0.00299252	-0.00497018	-0.00298063	-0.0049776	-0.00301659
0.00497512	0.00297619	0.00197726	-0.0010005	0	0.00693413	0	0.00598504	-0.00298211	-0.000993542	-0.0049776	-0.00100553
0.00497512	0.000992064	0.00593178	0.002001	0.00198807	0.00297177	-0.0029615	0	0	-0.00496771	-0.0049776	-0.00301659
0.00597015	0.00496032	0.00593178	0.002001	0.000994036	0.00693413	0.00197433	0.00399002	-0.00397614	-0.00198708	-0.00298656	-0.00201106
0.0039801	0.00496032	0.00395452	0.002001	-0.00298211	0.00297177	0.000987167	0.00199501	-0.00596421	-0.000993542	-0.00796416	-0.00100553
0.0039801	0.00297619	0.00395452	-0.0010005	0.00198807	0.00495295	0	0.00399002	-0.00497018	-0.00298063	-0.00298656	-0.00502765
0.00497512	0.00694444	0.00494315	0.0050025	-0.00298211	0.00693413	0	0.00698254	-0.00298211	0.000993542	-0.0049776	-0.00201106
0.00497512	0.00297619	0.00692042	0.004002	0.00198807	0.00396236	0.000987167	0.00498753	-0.00397614	-0.00496771	-0.00398208	-0.00301659
0.0039801	0.00694444	0.00395452	0.0010005	0.000994036	0.00693413	0.00197433	0	-0.00397614	-0.00298063	-0.0049776	-0.00402212
0.0039801	0.00396825	0.00593178	0.0070035	-0.00198807	0.000990589	-0.0029615	0.00598504	-0.00198807	-0.000993542	-0.00398208	-0.00100553
0.00696517	0.00496032	0.00494315	0.0010005	0.00198807	0.00693413	0.0029615	0.00498753	-0.00198807	-0.00298063	-0.0049776	-0.00201106
0.00597015	0.00496032	0.00296589	0.002001	0.000994036	0.00594354	0	0.00399002	-0.00198807	-0.00695479	-0.00398208	-0.00201106
0.00298507	0.00595238	0.00395452	0.0010005	0.00397614	0.00495295	0.0029615	0.00199501	-0.00596421	-0.000993542	-0.0049776	-0.00301659
0.00597015	0.00297619	0.00494315	0.004002	-0.000994036	0.00594354	0.00197433	0.00399002	-0.00298211	-0.00198708	-0.00298656	-0.00301659
0.00696517	0.00198413	0.00296589	0.0030015	0.000994036	0.00495295	-0.000987167	0.000997506	-0.00497018	-0.000993542	-0.00398208	0.00201106
0.00696517	0.00496032	0.00395452	0.002001	-0.000994036	0.00396236	0.0029615	0.00299252	-0.00198807	-0.00298063	-0.00298656	-0.00301659
0.00597015	0.00496032	0.00395452	0.0010005	-0.000994036	0.00198118	0	0.00399002	-0.00397614	-0.00298063	-0.00398208	-0.00201106
0.00696517	0.00992064	0.00395452	0.0010005	0.00397614	0.00198118	0.000987167	0.00199501	-0.00298211	-0.00397417	-0.00398208	-0.00502765
0.00597015	0.00595238	0.00395452	0.002001	0.000994036	0.00297177	-0.00197433	0.00199501	-0.00497018	-0.00198708	-0.00199104	-0.00201106
0.0039801	0.00595238	0.00395452	0.0010005	0.000994036	0.00396236	0.00197433	0.00299252	-0.00198807	-0.00496771	-0.00597312	-0.00201106
0.00497512	0.00694444	0.00494315	0.002001	-0.00198807	0.00396236	0.00197433	0.00299252	-0.00298211	-0.00397417	-0.00199104	-0.00201106
0.0039801	0.00595238	0.00494315	0.0010005	0.000994036	0.00297177	0.00197433	0.00399002	-0.00497018	0	-0.00696864	-0.00301659
0.00597015	0.00694444	0.00494315	0.002001	0.00198807	0.00693413	0.0029615	0.00498753	-0.00497018	-0.00298063	-0.00398208	-0.00201106
0.0039801	0.00396825	0.00494315	0.0010005	0	0.00396236	0	0.00498753	-0.00298211	-0.00496771	-0.00398208	-0.00603318
0.00597015	0.00793651	0.00395452	0.0050025	0.000994036	0.00495295	0.00197433	0.00598504	-0.00298211	-0.00198708	-0.00597312	-0.00301659
0.00696517	0.00396825	0.00593178	0.0030015	0.00198807	0.00594354	0	0.00199501	-0.00198807	0	-0.00398208	0.00201106
0.00696517	0.000992064	0.00296589	0	0	0.00594354	-0.00197433	0.00199501	-0.00298211	-0.00298063	-0.00597312	-0.00201106
0.00597015	0.00496032	0.00494315	0.006003	0.00198807	0.00693413	-0.00197433	0.00299252	-0.00298211	-0.00397417	-0.00199104	-0.00402212
0.0039801	0.00496032	0.00692042	0.004002	0	0.00792472	-0.000987167	0.00299252	-0.00497018	-0.00496771	-0.00398208	-0.00301659
0.00696517	0.00496032	0.00790905	0.0010005	-0.000994036	0.00396236	0	0.00698254	-0.000994036	-0.00298063	-0.00398208	0
0.00597015	0.00396825	0.00692042	0.0010005	0.00298211	0.00198118	0.0029615	0.00498753	-0.00198807	-0.000993542	-0.0049776	0
0.00696517	0.00595238	0.00790905	0.0010005	0	0.00495295	0.000987167	0.00498753	-0.00298211	-0.00198708	-0.00398208	0.00100553
0.00497512	0.00396825	0.00790905	0.0030015	0	0.00594354	0.0029615	0.00498753	-0.00497018	-0.000993542	-0.00298656	-0.00502765
0.00497512	0.000992064	0.00296589	0.004002	-0.000994036	0.00396236	0	0.00299252	-0.00497018	-0.00496771	-0.00597312	0
0.00895522	0.00297619	0.00296589	0.002001	0	0.00594354	0.00197433	0.00299252	-0.00397614	-0.000993542	-0.00398208	-0.00301659
0.0079602	0.00297619	0.00197726	0.0010005	0.00298211	0.00495295	0.00197433	0.00498753	-0.00298211	-0.00198708	-0.0049776	-0.00402212
0.00298507	0.00694444	0.00494315	0.0030015	-0.000994036	0.00396236	-0.000987167	0.00299252	-0.00397614	-0.00198708	-0.0049776	0.00201106
0.0079602	0.00694444	0.00395452	0.0010005	-0.000994036	0.00297177	0.00493583	0.00299252	-0.00397614	0	-0.00597312	-0.00603318
0.0039801	0.00595238	0.00593178	0.004002	0.00298211	0.00693413	0	0.00598504	-0.00397614	-0.00298063	-0.00298656	-0.00502765
0.0039801	0.00793651	0.00296589	0.0070035	-0.000994036	0.00693413	0	0.00299252	-0.00397614	-0.00198708	-0.00199104	-0.00301659
0.00298507	0.00396825	0.00395452	0.0010005	-0.000994036	0.00396236	0.000987167	0.00399002	-0.00397614	-0.00298063	-0.0049776	-0.00402212
0.00696517	0.00198413	0.00494315	0.0030015	0.00298211	0.00198118	0.000987167	0.00498753	-0.00298211	-0.00397417	-0.00298656	-0.00402212
0.0079602	0.00496032	0.00494315	0.002001	0.00298211	0.00396236	-0.000987167	0.000997506	-0.00497018	-0.000993542	-0.00597312	-0.00100553
0.00597015	0.00595238	0.00692042	0.002001	0.000994036	0.00693413	0	0.00299252	-0.00298211	-0.00198708	-0.0049776	-0.00201106
0.00497512	0.00496032	0.00494315	0.002001	0.00397614	0.00297177	0.00197433	0.00498753	-0.00298211	-0.00198708	-0.00597312	-0.00100553
0.0079602	0.00297619	0.000988631	0.0030015	-0.00198807	0.00297177	0.00197433	0.00498753	-0.00397614	-0.000993542	-0.0049776	-0.00301659
0.00597015	0.00496032	0.00593178	-0.0010005	-0.000994036	0.00594354	0.000987167	0.00299252	-0.00298211	-0.000993542	-0.00298656	-0.00201106
0.0079602	0.00496032	0.00494315	0.0050025	-0.00298211	0.00297177	0.000987167	0.00299252	-0.00695825	-0.00596125	-0.00398208	0
0.0039801	0.00396825	0.00593178	0.0030015	-0.00198807	0.00396236	-0.000987167	0.00598504	-0.00298211	-0.000993542	-0.00298656	0
0.00497512	0.00198413	0.00692042	0.0030015	0.00198807	0.00297177	0.000987167	0.00199501	-0.00695825	-0.00298063	-0.00398208	-0.00301659
0.00298507	0.00694444	0.00889768	0.0030015	0	0.00594354	-0.000987167	0.00598504	-0.00397614	-0.00496771	-0.00696864	0.00100553
0.00497512	0.00595238	0.00395452	0.0030015	0.00198807	0.00693413	0.000987167	0.00199501	0	-0.00397417	-0.00398208	-0.00502765
0.0039801	0.00396825	0.00296589	0.004002	0.000994036	0.00594354	0	0.00399002	-0.00497018	-0.00198708	-0.0049776	-0.00201106
0.00696517	0.00198413	0.00692042	0.002001	0.000994036	0.00396236	0.00197433	0.00399002	-0.00298211	-0.00198708	-0.00398208	-0.00201106
0.00298507	0.00496032	0.00593178	0.0050025	0.000994036	0.00693413	-0.000987167	0.00199501	-0.00695825	-0.00397417	-0.00199104	-0.00402212
0.0039801	0.00595238	0.00494315	0.0030015	0.000994036	0.00693413	0.00197433	0	-0.00298211	-0.00496771	-0.00398208	-0.00100553
0.00696517	0.00595238	0.00296589	0.002001	0	0.00594354	-0.0029615	0.00498753	-0.00596421	-0.00198708	-0.00298656	-0.00201106
0.0039801	0.00396825	0.00296589	0.004002	0.00298211	0.00495295	0.00197433	0.00199501	-0.00298211	0	-0.00298656	-0.00201106
0.0079602	0.00396825	0.00395452	0.0010005	-0.000994036	0.00396236	0	0.000997506	-0.00497018	-0.00298063	-0.00895968	0
0.00696517	0.00396825	0.00395452	0.0030015	0.00198807	0.00198118	-0.000987167	0.00299252	-0.00298211	-0.00198708	-0.00597312	0
0.00298507	0.00793651	0.00296589	-0.0010005	0.00298211	0.00594354	-0.000987167	0.00498753	-0.00397614	-0.00198708	-0.00398208	-0.00201106
0.00895522	0.00496032	0.00296589	0.0030015	0	0.00396236	0.000987167	0.00299252	-0.00298211	-0.00596125	-0.00398208	-0.00100553
0.00597015	0.00396825	0.00593178	0.0010005	0.00298211	0.00495295	0.0029615	0.00199501	0	-0.00298063	-0.00298656	-0.00100553
0.00497512	0.00496032	0	0.0010005	0	0.00297177	-0.00197433	0.00399002	-0.00298211	-0.000993542	-0.0049776	-0.00301659
0.0039801	0.00297619	0.00494315	0.002001	-0.00298211	0.00594354	0	0.00399002	-0.00497018	-0.00397417	-0.00696864	-0.00301659
0.00298507	0.00496032	0.00593178	0.0030015	0	0.00495295	0	0	-0.00596421	-0.00198708	-0.0049776	-0.00502765
0.00497512	0.000992064	0.00395452	0.0010005	-0.000994036	0.00396236	0.000987167	0.00199501	0	-0.00198708	-0.00597312	-0.00703871
0.0039801	0.00496032	0.00395452	0.002001	-0.000994036	0.00198118	0	0.00598504	-0.00497018	-0.00298063	-0.00298656	-0.00201106
0.00497512	0.00396825	0.000988631	0.002001	-0.00198807	0.00495295	-0.000987167	0.00299252	-0.00298211	-0.00794834	-0.00398208	-0.00502765
0.00696517	0.00496032	0.00494315	-0.0010005	-0.000994036	0.00396236	0	0.00299252	-0.00497018	-0.00298063	-0.00696864	-0.00100553
0.00597015	0.00396825	0.00790905	0.002001	0.00198807	0.00594354	0.00197433	0.000997506	-0.00596421	-0.000993542	-0.00199104	-0.00301659
0.00696517	0.00297619	0.00395452	0	0.00198807	0.00396236	0.000987167	0	-0.00298211	-0.00794834	-0.00199104	-0.00402212
0.00497512	0.00297619	0.00790905	0.0030015	0	0.00396236	0.00394867	0.000997506	-0.00198807	-0.00198708	-0.00199104	-0.00301659
0.00696517	0.00595238	0.00494315	-0.0010005	0.000994036	0.00396236	0.00197433	0.00598504	-0.00397614	-0.00198708	-0.00398208	-0.00402212
0.00497512	0.00496032	0.00593178	0.002001	0	0.00297177	0.00197433	0.00399002	-0.00596421	-0.000993542	-0.00099552	-0.00301659
0.00696517	0.00297619	0.00494315	0.004002	0	0.00396236	0.00197433	0.00299252	-0.000994036	-0.00198708	-0.00398208	0
0.0079602	0.00198413	0.00494315	0	0.00298211	0.00297177	-0.00197433	0.00299252	-0.00397614	-0.000993542	-0.00298656	-0.00100553
0.00497512	0	0.00395452	0.004002	-0.000994036	0.00396236	0.000987167	0.00399002	-0.00397614	-0.00397417	-0.00298656	-0.00201106
0.0079602	0.00793651	0.00494315	0.0030015	-0.000994036	0.00594354	0.00394867	-0.000997506	-0.00298211	-0.00298063	-0.00796416	0
0.00298507	0	0.00395452	0.0030015	0	0.00297177	0	0.00199501	-0.00298211	0	-0.00597312	-0.00402212
0.00597015	0.00595238	0.00395452	0.0010005	0	0.000990589	-0.000987167	0.00399002	-0.00298211	-0.000993542	-0.00398208	-0.00201106
0.00497512	0.00595238	0.00197726	0.0010005	-0.00198807	0.00297177	0.00197433	0.000997506	-0.00198807	-0.00496771	-0.00597312	-0.00502765
0.00298507	0.00496032	0.00395452	-0.0010005	-0.00298211	0.00396236	0.000987167	0.000997506	-0.00497018	-0.00596125	-0.00298656	-0.00402212
0.00895522	0.00496032	0.00494315	0.002001	-0.00198807	0.00495295	0.00197433	0.000997506	-0.00397614	-0.00397417	-0.00099552	-0.00402212
0.00497512	0.00297619	0.00494315	0.0010005	0	0.00792472	0	0.000997506	-0.00298211	-0.00397417	-0.0049776	-0.00402212
0.0039801	0.00595238	0.00197726	-0.002001	0.00397614	0.00594354	-0.000987167	0.00199501	-0.00198807	-0.00198708	-0.0049776	-0.00301659
0.00497512	0.00297619	0.00395452	0.002001	-0.000994036	0.00495295	0.0029615	0.00498753	-0.00397614	-0.000993542	-0.00398208	-0.00402212
0.00696517	0.00396825	0.00296589	0.004002	-0.000994036	0.000990589	-0.000987167	0.00399002	-0.00397614	-0.00298063	-0.00398208	-0.00100553
0.00597015	0.00396825	0.00889768	0.0010005	-0.000994036	0.00198118	0.00197433	0.000997506	-0.00298211	-0.00298063	-0.00398208	-0.00201106
0.00298507	0.00595238	0.00395452	0.002001	-0.000994036	0.00693413	0.000987167	0.00199501	0	-0.00198708	-0.00099552	0
0.00696517	0.00496032	0.00494315	0.0010005	0.00198807	0.00693413	0.0029615	0.00399002	-0.00397614	-0.00298063	-0.0049776	-0.00201106
0.00597015	0.00595238	0.00692042	-0.0010005	0.000994036	0.00396236	0.000987167	0.000997506	-0.00497018	-0.000993542	-0.0049776	0
0.0079602	0.00396825	0.00593178	0.004002	0.00298211	0.00693413	0.0029615	0.00299252	-0.00298211	-0.00596125	-0.00597312	0.00100553
0.0039801	0.00496032	0.00593178	0	-0.000994036	0.00594354	0.00394867	0.00598504	-0.00497018	-0.00397417	-0.00099552	-0.00201106
0.00298507	0.000992064	0.00494315	0	0.00298211	0.00198118	0.00197433	0	-0.00397614	-0.00198708	-0.00597312	-0.00201106
0.0039801	0.00496032	0.00494315	0	-0.000994036	0.00693413	0.00197433	0.00498753	-0.00596421	-0.00496771	-0.0049776	0.00201106
0.0039801	0.00396825	0.00692042	0	-0.00198807	0.00594354	0	0.00299252	-0.00198807	-0.00397417	-0.00597312	-0.00100553
0.0079602	0.00793651	0.00494315	0.0010005	-0.000994036	0.00297177	-0.00197433	0.00199501	-0.00298211	-0.00397417	-0.0049776	-0.00201106
0.00696517	0.00297619	0.00296589	0	-0.00397614	0.00297177	-0.00197433	-0.00199501	-0.00298211	-0.000993542	-0.00398208	-0.00301659
0.00497512	0.00396825	0.00197726	0.0010005	0.00198807	0.00693413	0.000987167	0.00199501	-0.00497018	-0.00298063	-0.00099552	-0.00100553
0.0079602	0.00198413	0.00494315	0	0.000994036	0.00594354	0.000987167	0.00199501	-0.00198807	-0.00298063	-0.0049776	-0.00100553
0.00696517	0.00297619	0.00296589	0.0030015	0	0.000990589	0	0.00299252	-0.00198807	-0.000993542	-0.00199104	-0.00603318
0.00497512	0.00496032	0.00494315	0.002001	-0.000994036	0.00594354	-0.000987167	0.000997506	-0.00198807	-0.00198708	-0.00597312	-0.00502765
0.00497512	0.00992064	0.00494315	0.002001	0.00298211	0.00297177	0.00493583	0.00199501	-0.000994036	-0.000993542	-0.00398208	0
0.0039801	0.00396825	0.00395452	0.002001	0.000994036	0.00693413	0	0.00199501	-0.00298211	-0.00298063	-0.00298656	-0.00201106
0.0039801	0.00496032	0.00593178	0.002001	-0.00198807	0.00495295	0	0.000997506	-0.00198807	-0.00298063	-0.00597312	-0.00201106
0.00199005	0.00595238	0.00494315	0.0030015	-0.000994036	0.00693413	0	0.00399002	-0.00497018	-0.00397417	-0.00398208	-0.00201106
0.00597015	0.00297619	0.00197726	0.004002	0.00298211	0.00396236	0.000987167	0.00199501	-0.00397614	-0.00298063	-0.00199104	-0.00301659
0.00497512	0.00396825	0.00692042	0.002001	0	0.00297177	0.00197433	0.00199501	-0.00298211	-0.00298063	0	-0.00201106
0.00497512	0.00694444	0.00395452	-0.0010005	0.00298211	0.00396236	0	-0.000997506	-0.00198807	-0.000993542	-0.00398208	-0.00301659
0.00497512	0.00694444	0.00395452	0.0030015	0.00198807	0.00396236	0.000987167	0.00199501	-0.000994036	-0.00496771	-0.00298656	0.00201106
0.0039801	0.00496032	0.00593178	0.002001	-0.00198807	0.00594354	0.000987167	0.00399002	-0.00397614	-0.000993542	-0.00199104	-0.00100553
0.00497512	0.00595238	0.00395452	0.002001	-0.00298211	0.00198118	0.0029615	0.00299252	-0.00497018	-0.00298063	-0.00398208	-0.00301659
0.00597015	0.00496032	0.00296589	-0.0010005	-0.00198807	0.00495295	0	0.00199501	-0.00298211	-0.00397417	-0.00398208	-0.00402212
0.00895522	0.00496032	0.00395452	0.0010005	0	0.00594354	0.0029615	0.000997506	-0.00198807	-0.00596125	-0.00298656	-0.00201106
0.00597015	0.00595238	0.00593178	0	0.000994036	0.0089153	0.000987167	0.00199501	-0.00298211	-0.00298063	-0.00696864	-0.00100553
0.00696517	0.00198413	0.00395452	0.002001	0	0.00594354	0.000987167	0.00299252	-0.00198807	-0.00298063	-0.00696864	-0.00201106
0.00497512	0.00595238	0.00593178	-0.0010005	0	0.00495295	-0.000987167	0.00498753	-0.00198807	-0.00397417	-0.00298656	-0.00201106
0.0039801	0.00496032	0.00692042	-0.0010005	0.00198807	0.00198118	0.000987167	0.00399002	-0.00298211	0	-0.00597312	0.00100553
0.00597015	0.00595238	0.00593178	0.002001	0.00298211	0.00495295	0.00691017	0.00199501	0.000994036	-0.00397417	-0.00398208	-0.00402212
0.00597015	0.00793651	0.00494315	0.0030015	-0.000994036	0.00198118	-0.00197433	0.00199501	-0.00397614	-0.000993542	-0.00298656	-0.00100553
0.00497512	0.00297619	0.00593178	0.004002	0	0.00594354	0.00197433	0	-0.00497018	-0.00397417	-0.00298656	-0.00100553
0.00597015	0.000992064	0.00593178	0.002001	0.000994036	0.00594354	0	0.00498753	-0.000994036	-0.00198708	-0.0049776	-0.00201106
0.00497512	0.00694444	0.00296589	0	-0.00298211	0.00396236	-0.000987167	0.00299252	-0.00397614	0	-0.00298656	-0.00402212
0.00597015	0.00297619	0.00296589	0.0010005	-0.000994036	0.00396236	0.00394867	0.00498753	-0.00695825	-0.00198708	-0.00597312	-0.00100553
0.00597015	0.00496032	0.00395452	0.0010005	0.000994036	0.00198118	-0.000987167	0.000997506	-0.00397614	0.000993542	-0.0049776	-0.00201106
0.00497512	0.00297619	0.00197726	0.002001	0.00298211	0.00297177	0.0029615	0.00199501	-0.00198807	-0.00198708	-0.00796416	0.00100553
0.00298507	0.00396825	0.00889768	0.0050025	0	0.00495295	0.0029615	-0.000997506	-0.00198807	-0.00794834	-0.00298656	-0.00100553
0.00497512	0.00595238	0	0.002001	0	0.00594354	0.000987167	0.00299252	-0.00298211	-0.00397417	-0.00597312	-0.00100553
0.0039801	0.00694444	0.00395452	0	0.000994036	0.00693413	0.00197433	0.00399002	-0.00298211	-0.00198708	-0.00895968	-0.00100553
0.00497512	0.00496032	0.00296589	0.002001	0	0.00396236	0.00197433	0.00199501	-0.00298211	0	-0.00199104	0.00100553
0.00497512	0.00496032	0.00790905	0.0030015	0	0.00396236	0.00197433	0.00498753	-0.00497018	-0.00298063	-0.0049776	-0.00402212
0.00597015	0.00694444	0.00494315	0.002001	0.00198807	0.00297177	0.000987167	0.00299252	-0.00497018	-0.00298063	-0.00597312	-0.00603318
0.0039801	0.00793651	0.00395452	0.0030015	0.00298211	0.00594354	0.000987167	0.00299252	-0.00198807	-0.000993542	-0.00597312	-0.00402212
0.00597015	0.00793651	0.00593178	0.0010005	0.00198807	0.00792472	0.0029615	0.00598504	-0.00397614	-0.00298063	-0.00398208	-0.00301659
0.00895522	0.00793651	0.00593178	0.0030015	-0.000994036	0.00792472	-0.00197433	0.000997506	-0.00298211	-0.00298063	-0.00398208	-0.00100553
0.00696517	0.00396825	0.00395452	0.0050025	0.000994036	0.00693413	-0.000987167	0.00299252	-0.00397614	-0.000993542	-0.00398208	0
0.00696517	0.00694444	0.00494315	0.002001	0.000994036	0.00594354	0	0.000997506	-0.00198807	-0.00198708	-0.00099552	-0.00301659
0.00497512	0.00694444	0.00593178	0.0010005	0.000994036	0.000990589	-0.00197433	0.00199501	-0.00198807	-0.00198708	-0.00298656	0.00100553
0.00597015	0.00297619	0.00692042	0.002001	0.000994036	0.00495295	0.000987167	0.00598504	-0.00198807	-0.00397417	-0.0049776	-0.00402212
0.00597015	0	0.00395452	0.002001	-0.000994036	0.00297177	-0.000987167	0.00199501	-0.00497018	-0.00298063	-0.00298656	-0.00201106
0.00696517	0.00496032	0.00197726	0.004002	0.00198807	0.00594354	-0.000987167	0.000997506	-0.00298211	-0.00298063	-0.0049776	-0.00301659
0.0039801	0.00496032	0.00494315	0.004002	0	0.00693413	0	0.00598504	-0.00198807	-0.00198708	-0.00796416	-0.00201106
0.00597015	0.00595238	0.00692042	0.0030015	0.00497018	0.00495295	0	0.00199501	-0.00198807	-0.00397417	-0.00398208	0
0.00597015	0.00496032	0.00692042	0.0030015	0.00298211	0.00396236	0.000987167	0.00199501	-0.00497018	-0.00198708	-0.00298656	-0.00301659
0.00597015	0.00396825	0.00593178	0.0030015	0.00298211	0.00693413	-0.000987167	0.000997506	-0.00497018	-0.00198708	-0.00298656	-0.00201106
0.00597015	0.00297619	0.00790905	0.004002	-0.00198807	0.00396236	0.000987167	0.00299252	-0.00397614	-0.00198708	-0.00597312	0
0.00298507	0.00694444	0.00395452	0.0030015	0.000994036	0.00693413	-0.000987167	0.000997506	-0.00497018	-0.00298063	-0.00398208	-0.00100553
0.0039801	0.00396825	0.00593178	0	0.000994036	0.00495295	-0.000987167	0.000997506	-0.00497018	-0.00496771	-0.0049776	-0.00301659
0.00696517	0.00793651	0.00395452	0.0010005	0	0.00495295	-0.000987167	0.00399002	-0.00298211	-0.00298063	-0.00398208	-0.00100553
0.0079602	0.00496032	0.00494315	0.0010005	0.00198807	0.00396236	0	0.00399002	-0.00397614	0	-0.00298656	-0.00100553
0.00497512	0.00396825	0.00494315	0	0.00198807	0.00495295	0.00197433	0.00399002	-0.00198807	-0.000993542	-0.0049776	-0.00201106
0.00298507	0.00396825	0.00296589	0.0010005	0	0.00396236	0	0.00399002	-0.00497018	-0.00496771	-0.00597312	0.00100553
0.00597015	0.00297619	0.00593178	0	-0.000994036	0.00297177	0	0.000997506	-0.00497018	-0.00198708	-0.0049776	-0.00100553
0.00497512	0.00297619	0.00197726	0.0030015	-0.000994036	0.00495295	-0.000987167	0	-0.00198807	-0.00397417	-0.00298656	-0.00402212
0.00497512	0.00198413	0.00593178	0.0010005	0	0.00396236	0.00197433	0.00199501	-0.00397614	-0.00298063	-0.00597312	-0.00402212
0.00298507	0.00297619	0.00494315	0.0010005	-0.000994036	0.00297177	0.000987167	0.000997506	-0.00298211	-0.00695479	-0.00597312	0
0.00597015	0.00297619	0.00494315	0	0.000994036	0.00693413	-0.000987167	0.000997506	-0.00298211	-0.00198708	-0.0049776	-0.00301659
0.00696517	0.00396825	0.00692042	0.004002	-0.000994036	0.00495295	0.00197433	0.00498753	-0.00596421	-0.000993542	-0.00398208	0
0.00597015	0.00396825	0.00692042	-0.002001	-0.00298211	0.00792472	0	0.00299252	-0.00198807	-0.00298063	-0.00298656	-0.00301659
0.00298507	0.00595238	0.00296589	-0.002001	-0.00198807	0.00297177	0.000987167	0.00199501	-0.00298211	-0.00198708	-0.00398208	-0.00100553
0.0039801	0.00496032	0.00593178	-0.0010005	0	0.000990589	0.0029615	0.00399002	-0.00198807	-0.00298063	-0.00398208	-0.00201106
0.00497512	0.00297619	0.00296589	-0.0010005	-0.00198807	0.00693413	-0.000987167	0.00399002	-0.00298211	-0.00794834	-0.00398208	-0.00201106
0.0079602	0.00396825	0.00593178	0	-0.000994036	0.00396236	0.0029615	0.00199501	-0.00596421	-0.00298063	-0.00597312	-0.00301659
0.00597015	0.00496032	0.00593178	0.0030015	-0.00198807	0.00693413	0.00197433	0.00399002	-0.00695825	0	-0.00398208	0
0.0039801	0.000992064	0.00593178	0.0030015	0	0.00198118	0.000987167	0.00399002	-0.00695825	-0.00397417	-0.00099552	-0.00603318
0.00497512	0.00595238	0.00296589	0.0010005	-0.000994036	0.00594354	-0.000987167	0.00299252	-0.00397614	-0.00596125	0	-0.00502765
0.00597015	0.00396825	0.000988631	0	-0.00198807	0.00396236	-0.000987167	0	-0.00497018	-0.00298063	-0.00597312	0.00201106
0.00597015	0.00297619	0.00296589	0	0.00397614	0.00495295	0.00197433	0.00199501	-0.00497018	-0.000993542	-0.00199104	-0.00301659
0.00696517	0.00297619	0.00296589	0.002001	0.000994036	0.00495295	0.00197433	0.00299252	-0.00497018	-0.00397417	-0.0049776	-0.00402212
0.00597015	0.00396825	0.00197726	0.002001	-0.00397614	0.00396236	0	0.00299252	-0.00397614	-0.000993542	-0.0049776	-0.00301659
0.00597015	0.00595238	0.00395452	0.004002	0.000994036	0.00396236	0	0.00399002	-0.00397614	-0.00198708	-0.00398208	-0.00201106
0.00696517	0.00793651	0.00494315	0.002001	-0.00198807	0.00297177	-0.00197433	0.00199501	-0.00198807	-0.000993542	-0.00099552	0
0.0039801	0.00396825	0.00296589	-0.002001	0.000994036	0.00495295	0.00197433	0	-0.00198807	0.000993542	-0.00398208	-0.00201106
0.00497512	0.00396825	0.00593178	0	0.000994036	0.00297177	0.00197433	0.00299252	-0.00198807	-0.00298063	-0.0049776	-0.00100553
0.0079602	0.00496032	0.00395452	0.0010005	-0.000994036	0.00297177	0	0.00598504	-0.00497018	-0.00496771	-0.00298656	0
0.0039801	0.00297619	0.00296589	0.0030015	-0.00198807	0.00198118	0.0029615	0.00698254	-0.00198807	-0.000993542	-0.00298656	-0.00100553
0.00497512	0.00396825	0.00296589	0.002001	0.000994036	0.00693413	0	0.00199501	-0.000994036	-0.00695479	-0.00597312	-0.00402212
0.00199005	0	0.00494315	0.002001	-0.00198807	0.00495295	0.0029615	0.00299252	-0.00497018	-0.00397417	-0.00298656	-0.00402212
0.0039801	0.00297619	0.00494315	0.002001	-0.000994036	0.00594354	0.000987167	0.00498753	-0.00497018	-0.000993542	-0.00696864	-0.00201106
0.00298507	0.00198413	0.00395452	0.002001	0	0.00495295	0.0029615	0.00399002	-0.000994036	-0.00198708	-0.00199104	-0.00100553
0.00298507	0.00396825	0.00395452	0	0	0.00297177	0.0029615	0.00199501	-0.00695825	-0.00298063	-0.00398208	0.00100553
0.0039801	0.00595238	0.00593178	0.002001	-0.00397614	0.00495295	0.000987167	-0.000997506	-0.00596421	-0.00198708	-0.00597312	0
0.0039801	0.00595238	0.00494315	0.0010005	-0.00198807	0.00594354	-0.000987167	0.00498753	-0.00397614	-0.00496771	-0.00696864	-0.00502765
0.00597015	0.00595238	0.00494315	0.004002	-0.00298211	0.00594354	0	0.00199501	-0.00198807	-0.00397417	-0.00298656	-0.00301659
0.000995025	0.00694444	0.00395452	0.004002	0	0.00792472	0.00197433	0.000997506	-0.00497018	-0.00496771	-0.00696864	-0.00301659
0.00597015	0.00793651	0.00494315	0.0030015	-0.00198807	0.00396236	0.00197433	0.00199501	-0.00695825	-0.00397417	-0.00398208	-0.00502765
0.00597015	0.00694444	0.00197726	0.004002	0	0.00792472	0	0.00498753	-0.00695825	-0.00198708	-0.00597312	-0.00301659
0.00696517	0.00595238	0.00692042	0	-0.000994036	0.00396236	0.00197433	0.00199501	-0.000994036	0	-0.00298656	-0.00100553
0.0039801	0.00793651	0.00494315	0.0010005	0	0.00396236	0	0.00399002	-0.00198807	-0.00596125	-0.00597312	0
0.0039801	0.00297619	0.00790905	0.0030015	0	0.00594354	0.000987167	0.00299252	0	-0.00397417	-0.00398208	-0.00301659
0.00597015	0.00297619	0.00494315	0.0010005	-0.000994036	0.00594354	-0.00197433	0.000997506	-0.000994036	-0.000993542	-0.0049776	-0.00402212
0.00497512	0.00198413	0.000988631	0	-0.00298211	0.00198118	-0.000987167	0.000997506	-0.00397614	0	-0.00298656	-0.00301659
0.00696517	0.00595238	0.00593178	0.002001	0.000994036	0.00396236	0	0.00299252	-0.00298211	-0.00298063	-0.00398208	-0.00301659
0.00597015	0.00396825	0.00494315	0.004002	0	0.00594354	0	0.00199501	-0.00298211	0	-0.00099552	-0.00201106
0.00298507	0.00396825	0.00395452	0	-0.00198807	0.00396236	0.000987167	0.00399002	-0.000994036	0.000993542	-0.00696864	-0.00804424
0.0079602	0.00297619	0.00395452	-0.0010005	0	0.00594354	0	0.00199501	0	-0.00397417	-0.0049776	-0.00201106
0.00696517	0.00496032	0.00494315	0.0010005	0.000994036	0.00198118	0	0.00399002	-0.00497018	0	-0.00298656	-0.00100553
0.00696517	0.00694444	0.00494315	0.004002	0.00198807	0.00396236	-0.00197433	0.000997506	-0.00198807	-0.00298063	-0.00298656	-0.00402212
0.00298507	0.00694444	0.00494315	0.002001	-0.00198807	0.00594354	0.00197433	0.000997506	-0.000994036	-0.00198708	-0.00597312	-0.00100553
0.00597015	0.00496032	0.00593178	-0.0010005	0.000994036	-0.000990589	-0.00197433	0.00498753	-0.00198807	-0.00298063	-0.00298656	-0.00402212
0.0079602	0.00595238	0.00494315	0.0030015	-0.000994036	0.00594354	0.0029615	0.00399002	-0.00298211	-0.00397417	-0.00597312	-0.00703871
0.00497512	0.00496032	0.00593178	0.0030015	-0.00198807	0.00495295	0.000987167	0.000997506	-0.00397614	-0.00397417	-0.00298656	-0.00201106
0.00696517	0.00396825	0.00395452	0.004002	0.00397614	0.00495295	0	0.00299252	-0.000994036	-0.00496771	-0.0049776	0.00201106
0.00298507	0.000992064	0.00296589	0.004002	0.00198807	0.00495295	0	0.000997506	-0.00198807	-0.00198708	-0.00099552	-0.00201106
0.00497512	0.00198413	0.00296589	0.0010005	0.00198807	0.00495295	-0.000987167	0.000997506	-0.00198807	-0.000993542	-0.0049776	-0.00402212
0.00597015	0.00595238	0.00395452	0.002001	0.000994036	0.00297177	0.0029615	0.00199501	-0.00397614	-0.00298063	-0.00199104	-0.00201106
0.0039801	0.00496032	0.00296589	0.0010005	-0.000994036	0.00495295	-0.00197433	0.00798005	-0.000994036	-0.00397417	-0.00398208	-0.00402212
0.00696517	0.00793651	0.00593178	-0.0010005	0.00397614	0.00495295	0.00197433	0.00598504	-0.00497018	-0.00397417	-0.00298656	-0.00301659
0.00497512	0.00396825	0.00296589	0.0030015	0.00298211	0.00594354	0	0.00399002	-0.00596421	-0.00397417	-0.00696864	-0.00402212
0.00597015	0.00496032	0.00593178	0.004002	0	0.00594354	0.000987167	0.00399002	-0.00695825	-0.00496771	-0.00696864	-0.00402212
0.00497512	0.00297619	0.00395452	0	0.000994036	0.00594354	-0.00394867	0.000997506	-0.00397614	0.000993542	-0.00597312	-0.00201106
0.00597015	0.00694444	0.00494315	0.002001	0.00198807	0.00594354	-0.000987167	0.00498753	-0.00596421	-0.00397417	-0.00696864	-0.00301659
0.00497512	0.00595238	0.00395452	0.002001	0.00198807	0.00495295	0.00197433	0.00299252	-0.00497018	0	-0.00597312	-0.00201106
0.00497512	0.00396825	0.00296589	0.0030015	0.000994036	0.00594354	0.000987167	0	-0.00198807	-0.00397417	-0.00199104	-0.00502765
0.00696517	0.000992064	0.00889768	0.0030015	-0.000994036	0.00396236	-0.000987167	0.00299252	-0.00397614	-0.00198708	-0.00099552	-0.00502765
0.00497512	0.00396825	0.00790905	0.002001	0.00198807	0.00495295	-0.00197433	0.00498753	-0.00497018	-0.00298063	-0.00398208	-0.00201106
0.00597015	0.00496032	0.00395452	0.0010005	0.000994036	0.00396236	0.000987167	0.00299252	-0.00397614	-0.00198708	-0.00597312	-0.00502765
0.00298507	0.00496032	0.00395452	0.0050025	0	0.00396236	0.000987167	-0.000997506	-0.00497018	0	-0.00597312	-0.00301659
0.00298507	0.00496032	0.00296589	0.002001	0	0.00594354	-0.00197433	0	-0.00298211	-0.00397417	0	-0.00201106
0.00696517	0.00496032	0.00395452	0.0010005	0.00198807	0.00693413	0.000987167	0.00299252	-0.00198807	-0.00298063	0	-0.00301659
0.0039801	0.00793651	0.00593178	0.0050025	0.00397614	0.00396236	0	0.00199501	-0.00596421	-0.000993542	-0.00398208	-0.00402212
0.00298507	0.00496032	0.00395452	0.002001	0.00298211	0.00495295	0.000987167	0.00199501	-0.00198807	-0.00596125	-0.00298656	-0.00201106
0.00696517	0.00595238	0.00395452	0.0030015	-0.000994036	0.00693413	0.000987167	0.00299252	-0.00497018	-0.00298063	-0.00597312	-0.00201106
0.00497512	0.00198413	0.00692042	0.0010005	0.00298211	0.00594354	0.000987167	0.00299252	-0.00198807	0.000993542	-0.00099552	-0.00201106
0.0039801	0.00297619	0.00593178	0.0030015	0.00198807	0.00495295	-0.00197433	0.00399002	-0.000994036	-0.00198708	-0.00199104	0.00100553
0.00597015	0.00496032	0.00494315	0	0.00198807	0.00297177	0.00493583	0.00598504	-0.00397614	-0.00198708	-0.00298656	0
0.00497512	0.00694444	0.00395452	0.0010005	-0.000994036	0.00495295	0.0029615	0.00498753	-0.00497018	-0.00198708	-0.00597312	-0.00201106
0.00895522	0.00496032	0.00296589	0.0010005	-0.00198807	0.00495295	0.00197433	0.00498753	-0.00198807	-0.00397417	-0.00597312	-0.00502765
0.00895522	0.00396825	0.00395452	0.0030015	0.00397614	0.00495295	0.00197433	0.00199501	-0.00198807	0	-0.00199104	-0.00201106
0.00298507	0.00496032	0.00494315	0.002001	0	0.00396236	-0.000987167	0.00199501	0	-0.00298063	-0.00298656	-0.00301659
0.00696517	0.00297619	0.00494315	0.0050025	0.000994036	0.00396236	-0.0029615	0.00299252	-0.00298211	-0.00198708	-0.00298656	-0.00402212
0.0079602	0.00396825	0.00395452	-0.0010005	0.00198807	0.00396236	-0.000987167	0.00399002	-0.000994036	-0.00298063	-0.00398208	-0.00201106
0.00298507	0.00396825	0.00494315	0.0010005	0	0.00594354	0.00394867	0.00399002	-0.000994036	-0.000993542	-0.00696864	-0.00201106
0.00597015	0.00595238	0.00494315	0.002001	0.000994036	0.00396236	0.0029615	0.00598504	-0.00298211	-0.000993542	-0.00298656	-0.00603318
0.00696517	0.00496032	0.00494315	-0.0010005	0	0.00396236	0.00197433	0	-0.00298211	-0.00298063	-0.00398208	-0.00301659
0.00597015	0.00396825	0.00494315	0.0050025	0.000994036	0.00594354	-0.000987167	0.00199501	0	-0.000993542	-0.00398208	-0.00301659
0.00497512	0.00694444	0.00494315	0.002001	-0.00198807	0.00495295	0.0029615	0.00199501	-0.00497018	0	-0.00597312	-0.00402212
0.00497512	0.00396825	0.00395452	0.002001	0	0.00693413	0.00493583	0.00199501	-0.000994036	-0.00298063	-0.00298656	-0.00100553
0.0079602	0.00694444	0.00692042	0.0030015	0	0.00495295	0.00197433	0	-0.000994036	-0.00198708	-0.0049776	-0.00402212
0.0039801	0.00595238	0.00593178	0.0050025	0.000994036	0.00495295	0.000987167	0.00299252	-0.00298211	0.00198708	-0.00398208	-0.00100553
0.00696517	0.00595238	0.00692042	0	0.000994036	0.00792472	0.00197433	0.00498753	0	0.000993542	-0.0049776	-0.00100553
0.0079602	0.00396825	0.00395452	0.0030015	0	0.00396236	0	0.00199501	-0.00497018	0	-0.00398208	-0.00502765
0.00696517	0.00396825	0.00593178	0	0.000994036	0.00495295	0.00197433	0.00199501	-0.00298211	-0.00198708	-0.00696864	-0.00100553
0.00497512	0.00396825	0.00494315	0.0030015	0.00198807	0.00594354	0.000987167	0.000997506	-0.00497018	-0.00397417	-0.00597312	-0.00301659
0.00597015	0.00198413	0.00494315	0.002001	0.000994036	0.00495295	0.0029615	0.00399002	-0.00397614	0.00198708	-0.00199104	0.00100553
0.00696517	0.00396825	0.00593178	0	0	0.00594354	0.0029615	0.00698254	-0.00298211	0	-0.00298656	-0.00301659
0.00696517	0.00297619	0.00692042	0.0030015	-0.000994036	0.00495295	0.000987167	0.00199501	-0.00298211	0	-0.00199104	-0.00201106
0.00298507	0.00396825	0.000988631	0.004002	0	0.000990589	0.00197433	0	-0.00397614	-0.00397417	-0.00298656	-0.00402212
0.00696517	0.00496032	0.00395452	-0.0010005	0	0.00396236	0.00197433	-0.000997506	-0.00198807	-0.000993542	-0.00298656	-0.00402212
0.00696517	0.00396825	0.00296589	0.002001	0.000994036	0.00297177	0.000987167	0.00299252	-0.00298211	-0.000993542	-0.00597312	0
0.00497512	0.00595238	0.00494315	0	0.00298211	0.00297177	0.000987167	0.00399002	-0.00497018	-0.00198708	-0.00099552	-0.00301659
0.00497512	0.00496032	0.00395452	0	0.00198807	0.00792472	0.000987167	0.000997506	-0.000994036	-0.000993542	-0.00298656	-0.00402212
0.00597015	0.00595238	0.00395452	0.0010005	-0.00198807	0.00396236	-0.000987167	0.00399002	-0.00596421	-0.00397417	-0.00696864	-0.00402212
0.00597015	0.00396825	0.00494315	0.0010005	0.000994036	0.00495295	0.0029615	0.00399002	-0.00198807	-0.000993542	-0.00597312	-0.00301659
0.00696517	0.00595238	0.00692042	0.002001	0	0.00396236	-0.00197433	0.00199501	-0.00198807	-0.00198708	-0.0049776	-0.00502765
0.00497512	0.00396825	0.000988631	0.002001	-0.00198807	0.00396236	0.0029615	0.00498753	-0.00497018	-0.000993542	-0.00398208	-0.00201106
0.00597015	0.00496032	0.00395452	0.0030015	0	0.00198118	0.00197433	0.00299252	-0.00397614	-0.00198708	-0.00099552	-0.00301659
0.00597015	0.00396825	0.00197726	0.002001	0	0.00594354	0	0.00199501	-0.00298211	-0.00596125	-0.0049776	-0.00301659
0.0039801	0.00297619	0.00296589	-0.0010005	-0.000994036	0.00495295	0.0029615	0.00299252	-0.00298211	-0.00298063	-0.00298656	-0.00201106
0.0039801	0.00694444	0.00395452	-0.0010005	-0.000994036	0.00495295	0.000987167	0.00399002	-0.00198807	-0.00298063	-0.00597312	0
0.00199005	0.00297619	0.00197726	0.002001	0.00198807	0.00594354	0	0.00199501	-0.00397614	-0.00397417	-0.0049776	-0.00301659
0.00497512	0.00396825	0.00395452	-0.0010005	-0.00397614	0.00495295	-0.00197433	0.00498753	-0.00497018	0	-0.00398208	-0.00301659
0.00199005	0.00694444	0.00494315	0.002001	-0.000994036	0.00297177	-0.000987167	0.000997506	-0.00298211	-0.000993542	-0.00199104	-0.00301659
0.00199005	0.00496032	0.00395452	0	-0.00397614	0.00594354	0	0.00598504	-0.00298211	0.000993542	-0.00199104	0
0.00497512	0.00694444	0.00395452	-0.0010005	0	0.00396236	0	0.00498753	-0.00596421	-0.00298063	-0.0049776	-0.00402212
0	0.00297619	0.00494315	0.0030015	0	0.00396236	-0.000987167	0.00299252	-0.00198807	-0.00298063	-0.0049776	-0.00201106
0.0039801	0.00496032	0.00395452	0.002001	0	0.00792472	0.00197433	0.00199501	-0.00596421	-0.00198708	-0.0049776	-0.00201106
0.00497512	0.00496032	0.00296589	-0.0010005	0.000994036	0.00297177	-0.000987167	0.00199501	-0.00198807	-0.00496771	-0.00597312	-0.00301659
0.00199005	0.00595238	0.00494315	0.0010005	0	0.00495295	0.0029615	0.00299252	-0.00596421	-0.00298063	-0.00398208	-0.00402212
0.0039801	0.00297619	0.00197726	-0.0010005	-0.000994036	0.00495295	0	0.00299252	-0.00298211	-0.00496771	-0.00696864	-0.00603318
0.00696517	0.00396825	0.00197726	0.002001	-0.000994036	0.00693413	-0.00197433	-0.000997506	-0.00198807	-0.00298063	-0.00597312	-0.00201106
0.00497512	0.00396825	0.00790905	-0.0010005	-0.000994036	0.00198118	0	0.00399002	-0.00298211	0	-0.0049776	-0.00402212
0.00597015	0.00595238	0.00494315	0.0030015	-0.00397614	0.00396236	0.0029615	0.00199501	-0.00397614	-0.000993542	-0.00696864	0.00100553
0.00497512	0.00595238	0.00494315	-0.0010005	0.000994036	0.00495295	0.000987167	0.00299252	-0.00198807	-0.00397417	-0.00298656	-0.00201106
0.00497512	0.00496032	0.00296589	0.0030015	0	0.00693413	0.00197433	0.00199501	-0.00298211	-0.00198708	-0.00298656	-0.00100553
0.0039801	0.00198413	0.00692042	0.002001	0.00397614	0.00594354	0	0.00498753	0	-0.00496771	-0.0049776	-0.00100553
0.00696517	0.00694444	0.00790905	0.002001	0	0.00495295	0.000987167	0.000997506	-0.00397614	-0.00298063	-0.00398208	-0.00201106
0.00497512	0.00694444	0.00395452	0.002001	0.000994036	0.00396236	0.0029615	0.000997506	-0.00397614	-0.00496771	-0.00199104	-0.00100553
0.0039801	0.00496032	0.00197726	-0.0010005	-0.00198807	0.00198118	0.0029615	0.00199501	-0.00397614	-0.00695479	-0.0049776	-0.00301659
0.00696517	0.00694444	0.00296589	0	0.00198807	0.00594354	-0.000987167	0.00299252	-0.00298211	-0.00496771	-0.00696864	-0.00301659
0.0039801	0.00496032	0.00296589	0.0010005	-0.00298211	0.00297177	0	0.000997506	-0.00198807	-0.00496771	-0.00398208	-0.00301659
0.00497512	0.00892857	0.00593178	0	-0.00397614	0.00198118	-0.0029615	0.00399002	-0.00397614	-0.00596125	-0.00199104	-0.00301659
0.00497512	0.00396825	0.00197726	0.004002	0.000994036	0.00297177	0.000987167	0.00199501	-0.00497018	-0.00496771	-0.0049776	-0.00201106
0.0039801	0.00496032	0.00790905	0.0010005	0	0.00594354	-0.00197433	0.00399002	-0.000994036	-0.00397417	-0.00298656	0.00201106
0.00298507	0.00297619	0.00593178	0	0.000994036	0.00396236	0.000987167	0.00399002	-0.00695825	-0.00496771	-0.00298656	-0.00201106
0.00497512	0.00595238	0.00395452	0.002001	0	0.00594354	-0.00197433	0.00399002	-0.00497018	-0.00198708	-0.00597312	-0.00201106
0.00597015	0.00396825	0.00494315	-0.0010005	0.00198807	0.00396236	0	0.00199501	-0.00397614	-0.00198708	0	-0.00100553
0.00497512	0.00396825	0.00296589	0.0010005	-0.00198807	0.00495295	-0.000987167	0.000997506	-0.00198807	-0.00198708	-0.00398208	-0.00301659
0.00597015	-0.000992064	0.000988631	0.0010005	0	0.00396236	-0.000987167	0.00299252	-0.00298211	-0.000993542	-0.0049776	-0.00402212
0.00597015	0.00396825	0.00593178	-0.002001	0.00198807	0.00495295	0.000987167	-0.000997506	-0.00497018	-0.00198708	-0.00398208	-0.00201106
0.00497512	0.00496032	0.00593178	0.002001	-0.000994036	0.00792472	0.000987167	0.00299252	-0.00397614	-0.00397417	-0.0049776	-0.00301659
0.00497512	0.00694444	0.00197726	0.0010005	-0.000994036	0.00495295	0.000987167	0	-0.000994036	-0.000993542	-0.00696864	-0.00301659
0.00298507	0.00396825	0.00494315	0.004002	-0.000994036	0.00495295	0.0029615	0	-0.00497018	-0.000993542	-0.0049776	-0.00100553
0.0039801	0.00694444	0.00593178	0.002001	-0.000994036	0.00495295	0.000987167	0.00498753	-0.000994036	-0.00496771	-0.00597312	-0.00301659
0.00696517	0.00694444	-0.000988631	0.002001	-0.000994036	0.00198118	0	0.00199501	-0.00397614	-0.000993542	-0.00696864	-0.00201106
0.00696517	0.00694444	0.00494315	-0.0010005	0	0.00594354	-0.000987167	0.00399002	-0.00497018	-0.00198708	-0.00398208	0
0.0079602	0.00396825	0.00197726	0.002001	-0.00298211	0.00594354	0.00394867	0.00199501	-0.00298211	-0.00298063	-0.00199104	-0.00201106
0.00696517	0.00396825	0.00494315	0.0010005	0	0.00495295	0	0.00399002	-0.00397614	-0.00198708	-0.0049776	-0.00502765
0.0039801	0.00595238	0.00593178	0.0030015	-0.000994036	0.00693413	-0.00197433	0.00498753	-0.00397614	-0.00198708	-0.0049776	-0.00201106
0.00597015	0.00496032	0.00494315	0	0	0.00495295	0	0.00299252	-0.00497018	-0.00397417	-0.00398208	-0.00100553
0.00497512	0.00595238	0.00197726	0.0030015	0.000994036	0.00495295	0.00197433	0.000997506	-0.00298211	-0.00397417	-0.00398208	-0.00100553
0.0039801	0.00496032	0.00494315	-0.0010005	-0.000994036	0.00594354	0	0.00299252	-0.00198807	-0.000993542	-0.0049776	-0.00301659
0.0039801	0.00595238	0.00197726	0.0030015	-0.00198807	0.00495295	-0.00197433	0.000997506	-0.00497018	-0.00298063	-0.00597312	-0.00100553
0.00597015	0.00496032	0.00395452	-0.0010005	0	0.00198118	0.00394867	0.00199501	-0.00298211	-0.000993542	-0.00796416	-0.00201106
0.0039801	0.00297619	0.00494315	0.0010005	0.000994036	0.00396236	0.00197433	0.00299252	-0.00298211	-0.00198708	-0.00298656	0
0.00597015	0.00694444	0.00593178	0.0010005	0.00198807	0.00396236	0	0.000997506	-0.00596421	0.000993542	-0.00398208	-0.00502765
0.0039801	0.00595238	0.00296589	0	0	0.00495295	-0.000987167	0.00299252	-0.00298211	-0.00496771	-0.0049776	-0.00100553
0.00497512	0.00396825	0.00494315	0.002001	-0.000994036	0.00297177	0.0029615	0.00299252	-0.00298211	-0.00198708	-0.00298656	-0.00100553
0.0079602	0.00694444	0.00197726	0	0.000994036	0.00396236	-0.000987167	0.00399002	-0.00497018	-0.00198708	-0.0049776	-0.00201106
0.0039801	0.00694444	0.00395452	0.0010005	0.000994036	0.00594354	0.0029615	0.00498753	-0.00298211	-0.00496771	-0.00398208	-0.00201106
0.00298507	0.00297619	0.00593178	0.004002	0	0.00594354	0.000987167	0.00498753	-0.00397614	-0.00198708	-0.00099552	-0.00201106
0.00497512	0.00595238	0.00296589	0	-0.000994036	0.00693413	0.000987167	0.00299252	-0.00397614	-0.00198708	-0.0049776	0.00100553
0.00597015	0.00892857	0.00593178	0.002001	0	0.00693413	0.005923	0.00299252	-0.00298211	-0.00397417	0	-0.00100553
0.00696517	0.00396825	0.00692042	0.004002	0.00397614	0.00495295	0.00197433	0.000997506	-0.00397614	-0.000993542	-0.00398208	0
0.00298507	0.00496032	0.00296589	-0.0010005	0.00198807	0.00594354	0.000987167	0.00299252	-0.00298211	-0.000993542	-0.0049776	0.00100553
0.00298507	0.00496032	0.00197726	0.002001	0.00198807	0.00792472	0.000987167	0.00199501	-0.00497018	-0.00198708	-0.0049776	-0.00100553
0.00597015	0.00595238	0.00296589	0.0010005	-0.00198807	0	-0.000987167	0.00598504	0.000994036	-0.00198708	-0.00398208	-0.00603318
0.00696517	0.00396825	0.00494315	0.002001	-0.00397614	0.00396236	-0.00197433	0.000997506	-0.00497018	0	-0.00597312	-0.00301659
0.00597015	0.00396825	0.00494315	0.004002	-0.000994036	0.00990589	-0.0029615	0.00399002	-0.00198807	-0.00496771	-0.00398208	0.00100553
0.00995025	0.00396825	0.00296589	0.0010005	0.00198807	0.00396236	-0.00197433	0.000997506	-0.00397614	-0.000993542	-0.00398208	0
0.0039801	0.00396825	0.00494315	0.0010005	0.000994036	0.00495295	-0.00197433	0.00399002	-0.00198807	-0.00397417	-0.0049776	-0.00301659
0.00497512	0.00496032	0.00494315	0	0.000994036	0.00495295	-0.000987167	0.00199501	-0.00298211	0	-0.00298656	-0.00301659
0.00497512	0.00297619	0.00395452	0.004002	0.000994036	0.00297177	0.000987167	0.00199501	-0.00298211	-0.00198708	-0.00298656	-0.00301659
0.00597015	0.00396825	0.00197726	0.002001	0.00198807	0.00495295	0.00394867	0.000997506	-0.00298211	-0.00298063	-0.0049776	-0.00301659
0.0039801	0.00496032	0.00395452	0	0.000994036	0.00693413	0.000987167	0.00299252	-0.00298211	-0.00496771	-0.00398208	-0.00100553
0.00597015	0.000992064	0.00296589	0.004002	0.00298211	0.00198118	0	0.00299252	-0.00397614	0	-0.0049776	-0.00301659
0.0039801	0.00595238	0.00593178	0.0030015	-0.00198807	0.00495295	0.00394867	0.00399002	-0.000994036	-0.00298063	-0.0049776	-0.00301659
0.0079602	0	0.00494315	0.002001	0.00198807	0.00693413	0.0029615	0.00498753	-0.00497018	-0.000993542	-0.00298656	-0.00301659
0.0039801	0.00297619	0.00790905	0.002001	0.000994036	0.00495295	0	0.000997506	-0.00596421	-0.00198708	-0.00597312	0
0.0079602	0.00396825	0.00593178	0.0030015	0.000994036	0.00297177	-0.000987167	0.00399002	-0.00497018	-0.00198708	-0.0049776	-0.00301659
0.0079602	0.00694444	0.00395452	0.0010005	0.000994036	0.00792472	0.000987167	0.00399002	-0.00298211	-0.000993542	-0.00398208	-0.00100553
0.00597015	0.00297619	0.00296589	0.002001	0	0.00396236	-0.000987167	0.00199501	-0.000994036	-0.00397417	-0.00696864	-0.00100553
0.00696517	0.00595238	0.00692042	0.0010005	0	0.00693413	0.000987167	0.00199501	-0.00397614	-0.00298063	-0.00398208	-0.00100553
0.0039801	0.00595238	0.00889768	0	0.00198807	0.00297177	0.0029615	0.00598504	-0.00397614	-0.000993542	-0.00597312	-0.00402212
0.0079602	0	0.00494315	0.002001	-0.000994036	0.00495295	0.000987167	0.00399002	0.000994036	-0.00397417	-0.00597312	-0.00201106
0.00696517	0.00297619	0	0.0030015	0.000994036	0.00495295	0.000987167	0.00498753	-0.00298211	-0.00298063	-0.00696864	-0.00201106
0.00696517	0.00694444	0.00494315	-0.0010005	0	0.00594354	0.0029615	0.00299252	-0.00695825	-0.00496771	-0.00199104	-0.00201106
0.00696517	0.00793651	0.00395452	0.0030015	0	0.00198118	-0.00197433	0.00498753	-0.00298211	-0.000993542	-0.00696864	-0.00100553
0.0039801	0.00496032	0.00593178	0.0030015	0	0.00693413	0.000987167	0.000997506	-0.00198807	-0.000993542	-0.00696864	-0.00301659
0.0039801	0.00496032	0.00692042	0.004002	-0.00198807	0.00693413	0	0.00498753	-0.000994036	-0.000993542	-0.00199104	-0.00201106
0.00597015	0.00496032	0	0.002001	-0.000994036	0.00297177	0	0.00399002	-0.00298211	0	-0.00597312	-0.00402212
0.00597015	0.00496032	0.00593178	0.0010005	-0.00298211	0.00594354	0.000987167	0.00598504	-0.00298211	0	-0.00597312	-0.00201106
0.0039801	0.00694444	0.00692042	0.002001	-0.000994036	0.00594354	-0.000987167	0.00199501	-0.000994036	-0.00298063	-0.0049776	-0.00402212
0.00597015	0.00496032	0.00494315	-0.002001	0	0.00693413	-0.00197433	0.00399002	-0.00298211	-0.00298063	-0.0049776	-0.00100553
0.00597015	0.00198413	0.00692042	0.002001	0	0.00396236	-0.00197433	0.000997506	0	-0.000993542	-0.0049776	-0.00100553
0.00497512	0.00694444	0.00395452	0.0010005	0	0.00396236	0.00197433	0.00498753	0	-0.000993542	-0.00597312	0.00100553
0.0079602	0.000992064	0.00395452	0.0030015	0	0.00396236	-0.000987167	0.000997506	-0.00198807	-0.00397417	-0.0049776	-0.00301659
0.00497512	0.00297619	0.00395452	0.002001	-0.00198807	0.00297177	0.000987167	0.00199501	-0.00298211	-0.00298063	-0.00099552	0
0.00696517	0.00396825	0.000988631	0	0	0.00792472	0.0029615	0.000997506	-0.00397614	-0.00397417	-0.00597312	-0.00100553
0.00497512	0.00595238	0.00494315	0.002001	-0.000994036	0.00396236	-0.000987167	0.000997506	-0.00397614	-0.00397417	-0.00298656	-0.00100553
0.0039801	0.00297619	0.00197726	0.002001	-0.000994036	0.00396236	0.005923	0.00399002	0	-0.00198708	-0.00597312	-0.00100553
0.00497512	0.00496032	0.00790905	0.0050025	-0.000994036	0.00594354	-0.00197433	0.000997506	-0.00298211	-0.000993542	-0.00597312	-0.00301659
0.00597015	0.00297619	0.00197726	0.002001	0.00198807	0.00594354	0.00493583	0.000997506	-0.000994036	-0.00198708	-0.00298656	-0.00301659
0.00696517	0.00496032	0.00395452	0.002001	0	0.00594354	0	0.00299252	-0.00497018	-0.00397417	-0.00199104	-0.00201106
0.00199005	0.00694444	0.00593178	0.0010005	0.00198807	0.00495295	0.0029615	0.00199501	-0.00198807	-0.00496771	-0.00398208	0
0.00298507	0.00694444	0.00692042	0.0050025	0.000994036	0.00693413	0.000987167	0.000997506	-0.00298211	-0.000993542	-0.00298656	-0.00201106
0.0039801	0.00694444	0.00395452	0.002001	0.000994036	0.00693413	0.00394867	0.00399002	-0.000994036	-0.00397417	-0.0049776	-0.00301659
0.0039801	0.00198413	0.00889768	0.0010005	0.00198807	0.00693413	0.0029615	0	-0.00198807	-0.00496771	0	-0.00100553
0.00497512	0.00496032	0.00494315	0.002001	0	0.00396236	-0.000987167	0	-0.00397614	-0.00298063	-0.00895968	0
0.00497512	0.00396825	0.00395452	0.002001	0.000994036	0.00396236	0.000987167	0.00299252	-0.00298211	-0.00198708	-0.00099552	-0.00201106
0.00298507	0.000992064	0.00494315	0.0010005	0.00198807	0.00495295	0.000987167	0	-0.00198807	-0.000993542	-0.0049776	-0.00100553
0.00497512	0.00396825	0.00296589	-0.0010005	0.000994036	0.000990589	0	0.000997506	-0.00198807	-0.000993542	-0.00398208	-0.00402212
0.00597015	0.00694444	0.00494315	0.006003	-0.00397614	0.00297177	0.0029615	0.00199501	-0.00497018	-0.00198708	-0.00398208	-0.00502765
0.00298507	0.00694444	0.00296589	0.0030015	0.000994036	0.00495295	0.000987167	0.00498753	-0.000994036	-0.00298063	-0.0049776	-0.00100553
0.00298507	0.00595238	0.00395452	0	0.000994036	0.00594354	-0.00197433	0.00299252	-0.00198807	-0.000993542	-0.0049776	-0.00100553
0.00298507	0.00396825	0.00395452	0	-0.00198807	0.00297177	0.000987167	0.00299252	-0.00397614	-0.00198708	-0.00298656	-0.00201106
0.00497512	0.00595238	0.00593178	0.0010005	0	0.00495295	-0.000987167	0.000997506	-0.00397614	-0.00198708	-0.0049776	0.00100553
0.000995025	0.00496032	0.00494315	-0.0010005	-0.000994036	0.00594354	0	0.00598504	-0.00695825	0.000993542	-0.00398208	-0.00301659
0.00497512	0.00297619	0.00395452	0.004002	-0.000994036	0.00594354	0.000987167	0.00498753	-0.00397614	0	-0.00398208	-0.00301659
0.00696517	0.00297619	0.00197726	0.0010005	0.00198807	0.00297177	-0.00197433	0.00498753	-0.00397614	-0.000993542	-0.00398208	-0.00301659
0.00497512	0.00297619	0.00692042	-0.002001	0.000994036	0.00495295	0.00197433	0	-0.00198807	-0.00298063	-0.00597312	-0.00100553
0.00597015	0.00694444	0.00889768	0.004002	0	0	0	0.000997506	-0.00298211	-0.00397417	-0.0049776	-0.00100553
0.00497512	0.00496032	0.00494315	0.0030015	0	0.00693413	-0.000987167	0.00199501	0.000994036	-0.00397417	-0.00298656	-0.00201106
0.0039801	0.00396825	0.00494315	0.004002	0.00198807	0.000990589	0.000987167	-0.000997506	0.000994036	0	-0.00398208	-0.00201106
0.0039801	0.00595238	0.00790905	0.002001	-0.000994036	0.00396236	0	0	-0.00198807	-0.000993542	-0.00398208	0
0.00298507	0.00396825	0.00494315	0.004002	0.000994036	0.00297177	0.000987167	0	-0.00198807	0	-0.00298656	0.00100553
0.00696517	0.00496032	0.00197726	0.0030015	0.00298211	0.00297177	-0.000987167	0.00399002	-0.00397614	-0.00298063	-0.00597312	-0.00301659
0.00497512	0.00297619	0.00494315	0.0010005	0.00198807	0.00198118	0.0029615	0.00199501	-0.000994036	0	-0.00398208	-0.00402212
0.00497512	0.00198413	0.00494315	0.002001	0.000994036	0.00495295	0.00394867	0.000997506	-0.00298211	-0.00198708	-0.00298656	-0.00402212
0.00497512	0.00396825	0.00296589	0.0030015	0	0	0.000987167	0.00199501	-0.000994036	-0.00298063	0	-0.00201106
0.0039801	0.00198413	0.00593178	0.0010005	0	0.00297177	0	0.000997506	-0.00198807	0	-0.00199104	-0.00502765
0.00995025	0	0.00296589	-0.0010005	-0.000994036	0.00594354	0	0.00299252	-0.00198807	-0.00397417	-0.00298656	-0.00301659
0.00497512	0.00396825	0.00395452	0.004002	-0.00298211	0.00495295	-0.00197433	0.00399002	-0.00198807	-0.000993542	-0.00298656	0
0.00298507	0.00297619	0.00593178	-0.0010005	-0.00198807	0.00396236	0.000987167	0.00299252	-0.00397614	-0.00198708	-0.00199104	0
0.00199005	0.00297619	0.00395452	0	-0.00198807	0.00594354	-0.00197433	0.00498753	-0.00198807	-0.00198708	-0.00398208	-0.00301659
0.00298507	0.00198413	0.00692042	0.0010005	0.00198807	0.00297177	-0.00197433	0.000997506	0	-0.00298063	-0.00597312	-0.00100553
0.0039801	0.00496032	0.00296589	0.006003	0.000994036	0.00594354	-0.00197433	0.000997506	-0.000994036	-0.00397417	-0.00199104	0.00100553
0.00199005	0.00496032	0.00593178	0.002001	0.000994036	0.00693413	-0.000987167	0.00299252	-0.00298211	-0.00496771	-0.00398208	-0.00502765
0.0079602	0.00396825	0.00494315	0.004002	0	0.00495295	0.000987167	0.00399002	-0.00198807	-0.00298063	-0.00099552	-0.00201106
0.00597015	0.00496032	0.00593178	0	-0.000994036	0.00792472	0.0029615	0.000997506	-0.00198807	-0.00397417	-0.00099552	-0.00402212
0.0079602	0.00496032	0.00395452	0.002001	0.00298211	0.00396236	0	0.00498753	-0.00298211	-0.00298063	-0.00597312	-0.00402212
0.00696517	0.00496032	0.00296589	0.0010005	0	0.00297177	0.000987167	0.00399002	-0.000994036	0	-0.00597312	0
0.00298507	0.00198413	0.00494315	0.0030015	-0.000994036	0.00594354	0.000987167	0	-0.00397614	-0.00397417	-0.0049776	0
0.00597015	0.00496032	0.00395452	0.0010005	0.000994036	0.00396236	0.00394867	0.00399002	0	-0.00397417	-0.00298656	-0.00502765
0.00199005	0.00496032	0.00395452	0.0010005	-0.00198807	0.00198118	0	0.00199501	-0.000994036	-0.00198708	-0.0049776	-0.00301659
0.00497512	0.00198413	0.00790905	0.0010005	0.00198807	0.00792472	0.00197433	0.00498753	-0.00298211	-0.00198708	0	-0.00201106
0.00497512	0.00396825	0.00395452	0.0010005	0.00298211	0.00396236	-0.00197433	0.00498753	-0.00397614	-0.000993542	-0.00199104	-0.00100553
0.0039801	0.00595238	0.00296589	0.0010005	-0.00298211	0.00396236	0.00197433	0.000997506	-0.00596421	-0.00298063	-0.00398208	0
0.00597015	0.00198413	0.00790905	0	-0.000994036	0.00297177	0.00197433	0.00199501	-0.000994036	-0.000993542	-0.0049776	-0.00201106
0.0039801	0.00892857	0.00494315	0.002001	-0.000994036	0.00297177	0.00394867	0.00299252	-0.00397614	-0.00397417	-0.00298656	-0.00201106
0.00199005	0.000992064	0.000988631	0.002001	0.000994036	0.00990589	-0.000987167	0.00299252	-0.00397614	-0.00298063	-0.00199104	-0.00301659
0.00497512	0.00297619	0.00593178	0.0010005	-0.000994036	0.00594354	0.000987167	0.00299252	-0.00298211	-0.00298063	-0.0049776	-0.00201106
0.0079602	0.00892857	0.00494315	0.0030015	0.00198807	0.00693413	0.000987167	0.00498753	-0.00596421	-0.00397417	-0.0049776	-0.00301659
0.0039801	0.00496032	0.00593178	0	0	0.00297177	0.00197433	-0.000997506	-0.00298211	0	-0.00199104	-0.00402212
0.0079602	0.00396825	0.00494315	0.004002	-0.00298211	0.00495295	0.00394867	0.00698254	-0.00298211	-0.00298063	-0.00398208	0.00100553
0.00597015	0.00595238	0.00395452	0.002001	0.00497018	0.00396236	0.00197433	0.00299252	-0.00397614	-0.00198708	-0.00199104	-0.00301659
0.0079602	0.00595238	0.00296589	0.002001	-0.000994036	0.00594354	-0.000987167	0.00598504	-0.00397614	-0.000993542	-0.00597312	-0.00301659
0.0039801	0.00396825	0.00197726	0.002001	-0.000994036	0.00495295	0	0.00498753	-0.00397614	-0.000993542	-0.00199104	-0.00603318
0.00298507	0.00595238	0.00790905	0.0030015	0	0.00495295	-0.000987167	0.000997506	0	-0.00397417	-0.0049776	-0.00100553
0.00597015	0.00595238	0.00395452	0.0010005	-0.00198807	0.00495295	-0.000987167	0.00399002	-0.00298211	-0.00298063	-0.00696864	-0.00301659
0.0079602	0.00595238	0.00692042	0.0030015	-0.000994036	0.00495295	0	0.00498753	-0.00298211	-0.00298063	-0.00696864	-0.00301659
0.00696517	0.00198413	0.00692042	0	0.000994036	0.00396236	-0.000987167	0.00399002	0.00198807	-0.00596125	-0.00398208	0
0.0079602	0.00595238	0.00296589	0.0010005	0	0.00594354	0.000987167	0.00199501	-0.00397614	-0.00298063	-0.00099552	-0.00603318
0.00497512	0.00396825	0.00494315	0.004002	0.00198807	0.00594354	0.0029615	0.00299252	-0.00298211	-0.000993542	-0.00796416	-0.00201106
0.00696517	0.00496032	0.00593178	0.002001	-0.00198807	0.00396236	0.00197433	0.00299252	-0.00596421	0	-0.0049776	0
0.00696517	0.00496032	0.00593178	0.002001	0	0.00198118	0.00197433	0.000997506	0	-0.00298063	-0.00199104	-0.00301659
0.00696517	0.000992064	0.00395452	0.002001	0.00198807	0.00594354	0.000987167	0.00299252	-0.00795229	-0.00298063	-0.00597312	-0.00201106
0.00497512	0.00496032	0	0	0.000994036	0	0.00394867	0.000997506	-0.00596421	0	-0.00597312	-0.00201106
0.0039801	0.00892857	0.00494315	0.004002	0.00298211	0.00396236	0.000987167	0.00399002	-0.00497018	0	0	-0.00201106
0.00696517	0.00694444	0.00296589	0.0050025	0.00198807	0.00396236	0	0.00299252	0	0	-0.00398208	-0.00301659
0.00597015	0.00297619	0.00395452	0.002001	0.000994036	0.00396236	-0.000987167	0.00199501	-0.00397614	-0.000993542	-0.00696864	-0.00201106
0.00497512	0.00198413	0.00197726	0.0030015	0.000994036	0.00297177	0	0.00199501	-0.000994036	-0.00397417	-0.00597312	-0.00100553
0.00597015	0.00396825	0.00395452	0.0030015	0.000994036	0.00495295	0.000987167	0.000997506	-0.00497018	-0.000993542	-0.00398208	-0.00100553
0.00696517	0.00396825	0.00494315	0.002001	0.00198807	0.00396236	-0.000987167	0.00498753	-0.00397614	-0.000993542	-0.00398208	0.00100553
0.00497512	0.00694444	0.00395452	0.0010005	0.000994036	0.00198118	0	0.000997506	-0.00397614	0	-0.00696864	0
0.00895522	0.00694444	0.00494315	0.002001	0	0.00396236	0	0.000997506	-0.00397614	-0.000993542	-0.00398208	0.00100553
0.00298507	0.00694444	0.00494315	0.0030015	0	0.00792472	0	0.00299252	-0.00497018	-0.00298063	-0.00199104	-0.00201106
0.0039801	0.00694444	0.00296589	0.0030015	0	0.00495295	0.00197433	0.00498753	-0.00497018	-0.00298063	-0.0049776	-0.00301659
0.00895522	0.00396825	0.00395452	0.0030015	0.000994036	0.00594354	0.00197433	0.00598504	-0.00397614	-0.00397417	-0.00298656	-0.00201106
0.00597015	0.00496032	0.00494315	0.0010005	0.00198807	0.00693413	-0.000987167	0.00199501	-0.00497018	-0.00198708	-0.0049776	-0.00201106
0.00895522	0.00595238	0.00593178	0.002001	-0.000994036	0.00495295	0	0.00299252	-0.00397614	-0.000993542	-0.00398208	-0.00201106
0.00895522	0.00496032	0.00692042	0.004002	-0.000994036	0.00198118	0.000987167	0.00498753	-0.00198807	-0.00397417	-0.00696864	-0.00402212
0.00696517	0.00694444	0.00296589	0.0030015	0.000994036	0.00297177	-0.0029615	0.00498753	-0.00397614	-0.000993542	-0.00199104	-0.00402212
0.00895522	0.00396825	0.00494315	0.002001	0.00198807	0.00594354	0.00493583	0.00498753	0.000994036	-0.000993542	-0.00298656	-0.00100553
0.0039801	0.00694444	0.00593178	0.002001	0.00198807	0.00693413	0.00197433	0.00399002	0	0	-0.00199104	-0.00201106
0.00696517	0.00496032	0.00494315	0.0030015	-0.000994036	0.00396236	0.000987167	0.00299252	-0.000994036	-0.00298063	-0.00597312	-0.00201106
0.000995025	0.00396825	0.00395452	0.004002	0.000994036	0.00495295	0	0.00299252	-0.00198807	-0.000993542	-0.00696864	-0.00201106
0.00995025	0.00496032	0.00790905	0.0030015	0.000994036	0.00396236	0.00394867	0.00598504	-0.00298211	-0.00298063	-0.00298656	-0.00100553
0.00696517	0.00396825	0.00790905	0.004002	-0.00198807	0.00495295	0.0029615	0.00199501	-0.00497018	0	-0.00398208	-0.00201106
0.00696517	0.00496032	0.00494315	0.0030015	0	0.00198118	0.00197433	0.00399002	-0.00298211	-0.00596125	-0.00398208	-0.00100553
0.00597015	0.00496032	0.00593178	0	-0.000994036	0.00594354	-0.000987167	-0.00199501	-0.00397614	-0.00198708	-0.00199104	-0.00301659
0.00497512	0.00595238	0.00395452	0.0010005	-0.00298211	0.00594354	0.000987167	0	-0.00198807	0.000993542	-0.0049776	-0.00402212
0.00497512	0.00694444	0.00593178	0	-0.00198807	0.00792472	0.0029615	0.00798005	-0.00298211	-0.00198708	-0.00398208	-0.00201106
0.0079602	0.00595238	0.00692042	0.002001	-0.00298211	0	0	0.00399002	-0.00497018	-0.00596125	-0.00298656	-0.00502765
0.00597015	0.00496032	0.00296589	0.0010005	-0.000994036	0.00594354	-0.00197433	0	-0.00397614	-0.00596125	-0.00597312	-0.00100553
0.00597015	0.000992064	0.00494315	0.0030015	0.00198807	0.00495295	0.00197433	0.00399002	-0.00497018	-0.00496771	-0.00398208	0
0.0079602	0.00396825	0.00395452	0.004002	0.000994036	0.00495295	-0.000987167	0	-0.00198807	-0.00198708	-0.00099552	-0.00201106
0.00597015	0.00694444	0.00395452	0.0030015	0.00198807	0.00594354	0.000987167	0.00199501	0	-0.00496771	-0.00199104	-0.00100553
0.00597015	0.00595238	0.00494315	0.002001	0.000994036	0.00396236	0.00197433	0.00299252	0	-0.00397417	-0.00398208	-0.00201106
0.00497512	0.00793651	0.00296589	0.0030015	0	0.00594354	0.00197433	0.000997506	-0.00298211	-0.00397417	-0.00398208	-0.00402212
0.00597015	0.00595238	0.00296589	-0.0010005	0.00198807	0.00396236	-0.0029615	0.00399002	-0.00198807	-0.00298063	-0.00597312	-0.00301659
0.00597015	0.00496032	0.00494315	0.002001	-0.00198807	0.00297177	0.000987167	0.00299252	-0.00397614	-0.00298063	-0.00597312	0.00100553
0.00497512	0.00496032	0.00395452	0.0030015	-0.000994036	0.00396236	-0.000987167	0.00299252	-0.00298211	-0.000993542	-0.00398208	-0.00100553
0.00497512	0.00297619	0.00692042	-0.0010005	0.00298211	0.00495295	0.000987167	0.00299252	-0.00298211	-0.00198708	-0.00398208	-0.00201106
0.00497512	0.00595238	0.00494315	0.002001	0	0.00396236	0	0.00199501	-0.00695825	-0.00198708	-0.00597312	-0.00301659
0.00597015	0.00396825	0.00593178	0.0010005	0	0.00594354	0.00394867	0.00498753	-0.00198807	-0.00198708	-0.00298656	-0.00301659
0.00696517	0.00496032	0.00494315	0.0010005	-0.00198807	0.00495295	0.00394867	0.00299252	-0.00198807	-0.00298063	-0.0049776	-0.00502765
0.00199005	0.00396825	0.00593178	-0.0010005	-0.000994036	0.000990589	0.00493583	0.00299252	-0.000994036	-0.00298063	-0.0049776	-0.00301659
0.00696517	0.00198413	0.00296589	-0.002001	-0.00198807	0.00396236	-0.000987167	0.00299252	-0.00497018	-0.00496771	-0.00597312	-0.00100553
0.000995025	0.00496032	0.00296589	0.0010005	-0.00198807	0.00396236	0	0.00498753	-0.000994036	0.000993542	-0.00597312	-0.00201106
0.0039801	0.00198413	0.00395452	0.0050025	0	0	0.000987167	0.00199501	-0.00198807	-0.00298063	-0.00597312	0
0.00597015	0.00297619	0.00395452	0.0010005	0.000994036	0.00495295	0.0029615	0.00299252	-0.000994036	-0.00298063	-0.00796416	-0.00402212
0.00298507	0.000992064	0.00494315	0	-0.000994036	0.00396236	-0.000987167	0.000997506	-0.00397614	-0.000993542	-0.00398208	-0.00201106
0.0079602	0.00396825	0.00692042	0.0030015	-0.00397614	0.00396236	0.00197433	0.00598504	-0.00198807	-0.00198708	-0.00298656	-0.00402212
0.00497512	0.00595238	0.00692042	0.002001	-0.000994036	0.00198118	0.000987167	0.00299252	-0.00497018	-0.00298063	-0.0049776	-0.00301659
0.00597015	0.00297619	0.00692042	0.002001	-0.00298211	0.00297177	-0.00197433	0.00299252	-0.00397614	-0.00198708	-0.00099552	-0.00301659
0.00497512	0.00396825	0.00494315	0	0	0.00297177	0.000987167	0.00199501	-0.00397614	0	-0.00199104	0
0.00199005	0.00297619	0.00593178	0.0010005	0	0.00594354	-0.00197433	0.00399002	-0.00298211	-0.00198708	-0.00597312	-0.00301659
0.0039801	0.00496032	0.00494315	0.0030015	0.000994036	0.00594354	-0.000987167	0.00199501	-0.00298211	-0.00198708	-0.0049776	-0.00201106
0.00497512	0.00496032	0.00395452	0.0010005	-0.000994036	0.00396236	-0.000987167	0.00299252	-0.00298211	-0.000993542	-0.00199104	-0.00402212
0.00696517	0.00297619	0.00494315	0	-0.00298211	0.00396236	0.000987167	0.00299252	-0.00497018	-0.000993542	-0.00398208	-0.00100553
0.00497512	0.00396825	0.00395452	0.0030015	0	0.00495295	0	0	-0.00298211	-0.000993542	-0.00298656	-0.00402212
0.00597015	0.00396825	0.00593178	0.002001	0.00298211	0.00495295	0	0.00299252	-0.00298211	-0.00198708	-0.00298656	-0.00301659
0.00497512	0.00496032	0.00494315	0.002001	-0.00198807	0.00396236	0	0.00299252	-0.00397614	-0.000993542	-0.00298656	-0.00201106
0.00696517	0.00595238	0.00889768	0.0050025	0.000994036	0.00297177	0.00197433	0.00399002	-0.00397614	-0.00298063	-0.0049776	-0.00201106
0.00597015	0.00496032	0.00692042	0	-0.000994036	0.00495295	0.000987167	0.00199501	-0.000994036	-0.00298063	-0.0049776	-0.00201106
0.00597015	0.00496032	0.00593178	0.002001	-0.00298211	0.00396236	0.000987167	0.00299252	-0.00397614	-0.00198708	-0.0049776	-0.00201106
0.00597015	0.00793651	0.00790905	0	-0.000994036	0.00792472	0.000987167	0.00199501	-0.00795229	-0.00298063	-0.00398208	0.00100553
0.00597015	0.00198413	0.00197726	0.002001	0.000994036	0.00495295	0	0.00299252	-0.00397614	-0.00298063	-0.0049776	-0.00402212
0.0039801	0.00396825	0.00395452	0	-0.00198807	0.00297177	0.000987167	0.00498753	-0.00596421	-0.00397417	-0.0049776	0
0.00696517	0.00793651	0.00197726	0	-0.00198807	0.000990589	-0.0029615	-0.000997506	-0.00198807	-0.000993542	-0.00298656	-0.00201106
0.00597015	0.00694444	0.00296589	-0.0010005	0.000994036	0.00495295	0.0029615	0.00399002	-0.00198807	-0.00198708	-0.0049776	-0.00502765
0.0039801	0.00496032	0.00494315	0.002001	-0.000994036	0.00594354	0.0029615	0.00299252	-0.00198807	-0.00496771	-0.00199104	-0.00301659
0.00597015	0.00694444	0.00395452	-0.0030015	0.000994036	0.00792472	0	0.00199501	-0.00298211	-0.00397417	-0.00398208	-0.00201106
0.00298507	0.00297619	0.00692042	-0.0010005	-0.000994036	0.00693413	0	0.00199501	-0.00198807	-0.00198708	-0.0049776	-0.00100553
0.00696517	0.00396825	0.00692042	0.0030015	0.000994036	0.00495295	0.000987167	0.00299252	-0.00397614	-0.00198708	-0.00199104	0
0.00298507	0.00396825	0.00494315	-0.002001	0.000994036	0.00297177	0	0.00199501	-0.000994036	-0.00198708	-0.00199104	-0.00502765
0.00298507	0.00396825	0.00395452	0.0030015	0	0.00594354	0	0.00399002	-0.00198807	-0.000993542	-0.00298656	-0.00301659
0.00497512	0.00496032	0.00296589	0.0010005	0.00198807	0.00297177	0.00197433	0.00199501	-0.00298211	-0.000993542	-0.0049776	-0.00100553
0.0079602	0.00694444	0.00494315	0.0010005	-0.000994036	0.00396236	0	0.00199501	-0.00497018	-0.00397417	-0.00696864	-0.00301659
0.00497512	0.00694444	0.00395452	0.002001	0	0.00693413	-0.000987167	0.00498753	-0.00397614	0.000993542	-0.00398208	0
0.00497512	0.00496032	0.00692042	0.0010005	0	0.00396236	0.0029615	0.00199501	0	-0.00298063	-0.0049776	-0.00201106
0.00597015	0.00198413	0.00296589	0.0030015	0	0.00693413	0.000987167	0	-0.00397614	-0.000993542	-0.00298656	-0.00201106
0.00696517	0.00396825	0.00197726	0.0010005	0	0.00594354	0.00197433	0.000997506	-0.00397614	0	-0.00298656	-0.00301659
0.00597015	0.00694444	0.00395452	0.0010005	0.00198807	0.00297177	0.0029615	0.00399002	-0.00298211	-0.00298063	-0.00597312	-0.00100553
0.00298507	0.00396825	0.00494315	0.0030015	0.000994036	0.00297177	0	0.00199501	-0.00198807	-0.00298063	-0.00895968	-0.00100553
0.00696517	0.00595238	0.00395452	0.0010005	-0.000994036	0.00594354	0.000987167	0.00199501	-0.000994036	-0.00298063	-0.0049776	-0.00201106
0.00298507	0.000992064	0.00494315	0.004002	0.00298211	0.00693413	0.00394867	0.00299252	-0.00298211	-0.00397417	-0.00298656	-0.00603318
0.00597015	0.00396825	0.00296589	0.0010005	-0.000994036	0.00297177	-0.000987167	0.00299252	-0.00198807	-0.000993542	-0.0049776	0.00100553
0.00497512	0.00595238	0.00296589	0.002001	0	0.00297177	0.00197433	0.00199501	-0.00397614	-0.00397417	-0.0049776	0
0.00696517	0.00694444	0.00692042	0.0010005	0.000994036	0.00495295	0.00197433	0.00199501	-0.00497018	0.000993542	-0.00398208	-0.00402212
0.00497512	0.00496032	0.00395452	0	-0.00298211	0.00297177	-0.000987167	0.00399002	0	-0.00298063	-0.00398208	-0.00100553
0.00497512	0.00595238	0.00494315	0.0010005	0.000994036	0.00495295	0.0029615	0.00199501	-0.00198807	0	-0.00199104	-0.00201106
0.0079602	0.00595238	0.00494315	0.0030015	0	0.00693413	-0.0029615	0.000997506	-0.00298211	-0.00198708	-0.0049776	-0.00100553
0.00298507	0.00595238	0.00395452	0.0010005	0.000994036	0.00396236	0.0029615	0.00199501	-0.00198807	-0.00397417	-0.00696864	-0.00201106
0.00497512	0.00694444	0.00395452	0.002001	-0.000994036	0.00495295	0.000987167	0.00199501	-0.00497018	-0.000993542	-0.00398208	-0.00402212
0.00696517	0.00694444	0.00395452	0.0030015	0.00397614	0.00297177	0.00197433	0.00199501	-0.00497018	-0.00198708	-0.00298656	-0.00502765
0.00696517	0.00297619	0.00296589	-0.0030015	0.00198807	0.00396236	-0.00197433	0.00199501	-0.00298211	-0.00496771	-0.00298656	-0.00201106
0.00597015	0.00297619	0.00494315	0.0030015	0.000994036	0.000990589	0.00197433	0.00498753	-0.00497018	-0.000993542	-0.0049776	-0.00201106
0.00696517	0.00297619	0.00494315	0.004002	-0.00298211	0.00594354	0.00493583	0.00199501	-0.00397614	-0.00397417	-0.0049776	-0.00201106
0.00597015	0.00396825	0.00296589	0.0030015	0.00198807	0.00396236	0.0029615	0.00399002	-0.00596421	-0.00298063	-0.00099552	-0.00201106
0.00497512	0.00396825	0.00494315	-0.0010005	-0.000994036	0.00396236	0.000987167	0.00299252	-0.00497018	-0.00298063	-0.00199104	-0.00100553
0.00597015	0.00496032	0.00593178	0.0010005	0	0.00495295	0	0.00299252	-0.00298211	-0.00298063	-0.0049776	-0.00100553
0.00497512	0.00496032	0.00593178	0.002001	-0.00198807	0.00297177	-0.000987167	0.00199501	-0.00397614	-0.00496771	-0.00199104	-0.00703871
0.00497512	0.00595238	0.00296589	0.0010005	0.000994036	0.00396236	0.000987167	0.00399002	-0.00397614	-0.00198708	-0.0049776	-0.00402212
0.0039801	0.00496032	0.00593178	0.002001	0.00198807	0.00693413	0.00197433	0.00399002	-0.000994036	-0.000993542	-0.0049776	-0.00100553
0.00298507	0.00595238	0.00494315	0.0010005	0.000994036	0.00693413	0	0.00399002	-0.00497018	-0.00596125	-0.00298656	-0.00804424
0.0039801	0.00198413	0.00395452	-0.0010005	0	0.00693413	0	0.00299252	-0.00198807	-0.00298063	-0.00298656	-0.00301659
0	0.00694444	0.00296589	0	0.000994036	0.00297177	0.0029615	0.00199501	-0.00397614	-0.00298063	-0.00199104	-0.00201106
0.00497512	0.00198413	0.000988631	0.0030015	-0.000994036	0.00396236	0	0.00299252	-0.00298211	-0.00496771	-0.0049776	-0.00201106
0.00696517	0.00198413	0.00692042	0.004002	0.00298211	-0.00198118	0.000987167	0.00399002	-0.00298211	-0.00298063	-0.00298656	0
0.0079602	0	0.00197726	0.0030015	0.00497018	0.00693413	-0.0029615	0.00498753	-0.000994036	-0.00298063	-0.00597312	-0.00201106
0.00298507	0.00595238	0.00296589	0.0030015	0.00298211	0.00693413	0	0.00199501	-0.000994036	-0.00397417	-0.00696864	-0.00301659
0.00497512	0.00694444	0.00395452	0.002001	0.000994036	0.00198118	0.000987167	0.00299252	-0.00397614	-0.00298063	-0.00298656	0.00100553
0.00597015	0.00496032	0.00197726	0	0	0.00198118	0	0.00399002	0	-0.00298063	-0.00398208	-0.00301659
0.00199005	0.000992064	0.00296589	0	0.00298211	0.00594354	0.00197433	0.00299252	-0.00497018	-0.00695479	-0.00398208	-0.00301659
0.00696517	0.00694444	0.00494315	-0.0010005	-0.00298211	0.00693413	0	0.00299252	-0.00397614	-0.00496771	-0.00099552	-0.00603318
0.00298507	0.00396825	0.00790905	0.0070035	0.00298211	0.00396236	0	0.000997506	-0.00497018	0	-0.0049776	-0.00502765
0.0039801	0.00496032	0.00593178	0.0010005	0.000994036	0.00396236	0.000987167	0.00399002	0	-0.00198708	-0.00099552	-0.00502765
0.00597015	0.00496032	0.00790905	0.0010005	-0.000994036	0.00594354	0.0029615	0.00399002	-0.00397614	-0.00298063	-0.00398208	-0.00402212
0.000995025	0.00396825	0.00790905	0.0030015	-0.00298211	0.00495295	0.00394867	0.000997506	-0.00497018	0	-0.0049776	-0.00201106
0.00696517	0.00198413	0.00296589	0.0010005	0.00298211	0.00495295	0.000987167	0.00299252	-0.00298211	-0.00198708	-0.0049776	-0.00301659
0.0039801	0.00595238	0.00889768	0	0.00198807	0.00594354	0	0.00199501	-0.000994036	0	-0.00298656	-0.00301659
0.00696517	0.00198413	0.00494315	0.008004	0.000994036	0.00495295	-0.000987167	0	-0.00198807	-0.00496771	-0.00597312	0.00100553
0.00696517	0.000992064	0.00296589	0.0010005	0.000994036	0.00495295	0.005923	0.00199501	-0.00298211	0	-0.00398208	0.00100553
0.00696517	0.00496032	0.00593178	0.002001	0.00397614	0.00495295	0.00197433	0.00199501	-0.00198807	-0.00198708	-0.00597312	-0.00301659
0.00497512	0.00297619	0.00593178	0.0030015	0.000994036	0.00297177	0.00197433	0.00199501	-0.00397614	-0.000993542	-0.00398208	-0.00301659
0.00597015	0.00297619	0.00593178	0.0010005	-0.000994036	0.00297177	0.000987167	0.00498753	-0.000994036	-0.000993542	-0.00298656	-0.00100553
0.0039801	0.00595238	0.00494315	0.004002	0	0.00594354	0.00197433	0.00299252	-0.00397614	-0.000993542	-0.00696864	0
0.00597015	0.00496032	0.00494315	0	-0.000994036	0.00594354	0	0.00299252	-0.00298211	-0.00298063	-0.00696864	-0.00502765
0.00995025	0.00396825	0.00395452	-0.002001	0.000994036	0.00594354	0.00197433	0.00299252	0	-0.000993542	-0.00796416	-0.00603318
0.00895522	0.00595238	0.00494315	0.0010005	0.00298211	0.00693413	0	0.00199501	-0.00298211	-0.00298063	-0.0049776	-0.00502765
0.0039801	0.00297619	0.00593178	0.0010005	-0.00198807	0.00495295	0	0.00299252	-0.000994036	-0.00298063	-0.00696864	-0.00301659
0.0039801	0.00396825	0.00296589	0.002001	0	0.00297177	0.000987167	0.00399002	-0.00198807	-0.00198708	-0.00398208	-0.00100553
0.00597015	0.00198413	0.00494315	0.004002	0.00198807	0.00594354	-0.00197433	-0.000997506	0	-0.00298063	-0.0049776	-0.00100553
0.00497512	0.00595238	0.00395452	0.004002	0.000994036	0.00396236	-0.00197433	0.00598504	-0.00198807	-0.000993542	-0.00398208	-0.00502765
0.00597015	0.00496032	0.00395452	0	-0.00198807	0.00693413	0.00197433	0.00498753	-0.00298211	-0.000993542	-0.00099552	-0.00201106
0.00597015	0.00496032	0.00494315	0.0010005	0	0.00594354	0.000987167	0.00199501	-0.00298211	-0.00198708	-0.0049776	-0.00402212
0.00199005	0.00297619	0.00790905	0	0.000994036	0.00495295	0.00197433	0.00199501	-0.00497018	-0.000993542	-0.0049776	-0.00201106
0.00497512	0.00297619	0.00296589	-0.0010005	0	0.00594354	0.00394867	0.00199501	-0.00198807	-0.00496771	-0.00597312	-0.00201106
0.0109453	0.00595238	0.00692042	0.002001	-0.000994036	0.00693413	-0.000987167	0.00199501	-0.00397614	-0.00298063	-0.0049776	-0.00100553
0.00696517	0.00793651	0.00395452	0.0010005	0	0.00495295	0.00394867	0.00498753	-0.00298211	-0.00298063	-0.00298656	-0.00301659
0.0039801	0.00396825	0.00692042	0.0010005	0.00397614	0.00396236	0.0029615	0.00299252	-0.000994036	-0.00397417	-0.00597312	-0.00201106
0.00497512	0.00297619	0.00593178	0.002001	0	0.00594354	-0.00197433	0.00399002	-0.000994036	0	-0.00298656	-0.00201106
0.00696517	0.00595238	0.00692042	-0.0010005	0	0.00594354	0	0.00498753	0	-0.000993542	-0.00199104	0
0.00696517	0.00396825	0.00692042	0.0010005	-0.000994036	0.00792472	-0.0029615	0.00498753	-0.00298211	-0.00198708	-0.00298656	-0.00402212
0.00497512	0.00396825	0.00494315	0	0	0.00693413	0.00197433	0.00199501	-0.00298211	-0.00596125	-0.0049776	-0.00402212
0.00497512	0.00496032	0.00593178	0.0010005	0.000994036	0.00792472	-0.000987167	0.00598504	-0.00198807	-0.00198708	-0.00398208	-0.00502765
0.00497512	0.00595238	0.00296589	0.0010005	0	0.00396236	0	0.000997506	-0.00298211	-0.00298063	-0.00298656	-0.00502765
0.00597015	0.00297619	0.00790905	0.0030015	0.000994036	0.00396236	0.000987167	0.00299252	0	-0.00298063	-0.00199104	-0.00402212
0.00597015	0.00297619	0.00395452	0.0010005	0.00397614	0.00792472	0.000987167	0.000997506	-0.00596421	-0.00496771	-0.00597312	-0.00100553
0.00696517	0.00496032	0.00296589	0.002001	0.00198807	0.0089153	0.00197433	0.000997506	-0.00397614	-0.00298063	-0.00398208	-0.00301659
0.00597015	0.00793651	0.00395452	0	0	0.00396236	0.000987167	0.00498753	-0.00497018	-0.000993542	-0.00597312	-0.00603318
0.00298507	0.00396825	0.00494315	0	0	0.00495295	0.00394867	0.00299252	-0.00298211	-0.00397417	-0.0049776	-0.00402212
0.0039801	0.000992064	0.00692042	0.0010005	-0.00298211	0.00495295	-0.000987167	-0.000997506	-0.00497018	-0.00397417	-0.00298656	-0.00201106
0.0039801	0.00297619	0.00692042	0.0030015	0.00198807	0.00693413	0.000987167	-0.000997506	0	-0.00298063	-0.00298656	-0.00301659
0.00696517	0.00496032	0.00692042	0.0030015	-0.00198807	0.00594354	0.00394867	0.00498753	-0.00397614	-0.00198708	-0.00398208	-0.00402212
0.0079602	0.00396825	0.00692042	0.002001	0.000994036	0.00297177	0.0029615	0.00299252	-0.00497018	-0.00198708	-0.00298656	-0.00100553
0.00298507	0.00297619	0.00395452	0	-0.000994036	0.000990589	-0.000987167	0.00199501	-0.00397614	-0.000993542	-0.00298656	-0.00201106
0.0039801	0.00595238	0.00494315	0.002001	-0.000994036	0.00297177	0	0.00498753	-0.00397614	-0.00397417	-0.00696864	-0.00402212
0.00895522	0.00496032	0.00692042	0.0010005	0	0.00495295	0.00197433	0.00498753	-0.00298211	-0.00198708	-0.0049776	-0.00301659
0.00199005	0.00496032	0.00296589	0	0.000994036	0.00495295	0	0.00199501	-0.00198807	-0.00397417	-0.00099552	-0.00402212
0.00696517	0.00396825	0.00593178	0	0	0.00396236	0.000987167	0.00299252	-0.00397614	-0.00298063	-0.00398208	-0.00301659
0.00597015	0.00198413	0.00790905	0	-0.000994036	0.00297177	0	0	-0.000994036	-0.00198708	-0.00398208	-0.00502765
0.00696517	0.00496032	0.00494315	0	0.00298211	0.00297177	0.00197433	0.00299252	-0.000994036	-0.00298063	-0.00398208	-0.00201106
0.00497512	0.00297619	0.00296589	-0.0010005	-0.000994036	0.00396236	-0.000987167	0.00299252	-0.00397614	-0.00496771	-0.00597312	-0.00301659
0.00497512	0.00595238	0.00395452	0.002001	0.00298211	0.00594354	0	0	-0.00298211	-0.00496771	-0.00398208	-0.00402212
0.00597015	0.00595238	0.00593178	0.0030015	0.00198807	0.00594354	0	0.00199501	-0.00695825	-0.00496771	-0.00696864	-0.00402212
0.0039801	0.00297619	0.00593178	-0.002001	0.00397614	0.00297177	0.00197433	0.00399002	-0.00497018	-0.000993542	-0.00398208	-0.00603318
0.00895522	0.000992064	0.00593178	0.0010005	0	0.00693413	0.000987167	0.000997506	-0.00298211	-0.00298063	-0.00298656	-0.00301659
0.00497512	0.00595238	0.00296589	-0.0010005	0	0.00198118	-0.000987167	0.00199501	-0.00198807	-0.00298063	-0.00298656	-0.00301659
0.00597015	0.00198413	0.00593178	-0.0010005	-0.000994036	0.00594354	0.000987167	0	-0.00397614	-0.00298063	-0.00099552	-0.00703871
0.0039801	0.00496032	0.00296589	0	-0.00198807	0.00594354	0	0.000997506	-0.00298211	0.000993542	-0.00298656	-0.00201106
0.00497512	0.00396825	0.00296589	0.0010005	0	0.000990589	0.00197433	0.00199501	-0.00397614	-0.00298063	-0.00398208	-0.00100553
0.00497512	0.00198413	0.00494315	0	-0.00198807	0.00792472	0	0.00498753	-0.00298211	-0.00397417	-0.00199104	-0.00301659
0.00497512	0.00595238	0.00889768	0	0.000994036	0.00297177	0	0.00199501	-0.00298211	-0.00298063	-0.00298656	-0.00201106
0.00199005	0.00198413	0.00593178	-0.0030015	0	0.00297177	0.00197433	0.000997506	-0.00497018	-0.00298063	-0.00597312	-0.00402212
0.00298507	0.00297619	0.00494315	0	-0.000994036	0.00396236	-0.00197433	0.00299252	-0.00497018	0	-0.00398208	-0.00502765
0.00298507	0.00396825	0.00494315	-0.0010005	-0.000994036	0.00792472	0.000987167	0.00399002	-0.00397614	-0.00397417	-0.00597312	-0.00201106
0.00497512	0.00396825	0.00593178	-0.0010005	0.000994036	0.00495295	0.0029615	0.00598504	-0.00298211	-0.00198708	-0.0049776	-0.00603318
0.00497512	0.00595238	0.00593178	0.0030015	0	0.00594354	0	0.00199501	-0.00198807	-0.00298063	-0.00398208	0
0.00597015	0.00297619	0.00494315	0	0.000994036	0.00693413	-0.000987167	0.000997506	-0.00298211	0	-0.00298656	-0.00301659
0.00696517	0.00198413	0.00395452	0.0010005	0.00298211	0.00495295	0	0.00199501	-0.00198807	-0.00397417	-0.0049776	-0.00301659
0.00497512	0.00396825	0.00494315	-0.0010005	0.000994036	0.00495295	0.000987167	0.00299252	-0.00497018	0.000993542	-0.0049776	-0.00402212
0.0039801	0.00496032	0.00494315	-0.0010005	0.00198807	0.00495295	0	0.00498753	-0.00596421	-0.00596125	-0.0049776	-0.00301659
0.00696517	0.00396825	0.00395452	-0.0030015	0.00198807	0.00495295	0.000987167	0.00598504	-0.00298211	-0.00198708	-0.00796416	0
0.00199005	0.00396825	0.00395452	0.0030015	0.00198807	0.00495295	0.000987167	0.00498753	-0.00198807	-0.00198708	-0.00298656	-0.00502765
0.00497512	0.00297619	0.00494315	-0.0030015	0	0.00297177	-0.000987167	0.00199501	-0.00596421	-0.00596125	-0.00398208	-0.00201106
0.00497512	0.00496032	0.00790905	0	-0.000994036	0.00297177	0.0029615	0	0.000994036	-0.00596125	-0.00398208	-0.00201106
0.00298507	0.00297619	0.00395452	0.0010005	-0.000994036	0.000990589	0	0.00498753	-0.00298211	-0.00298063	-0.00199104	-0.00201106
0.00298507	0.00396825	0.00197726	-0.002001	0	0.00693413	0	0.00399002	-0.00198807	-0.00397417	-0.00298656	-0.00502765
0.00497512	0.00595238	0.00494315	-0.002001	0	0.00396236	0.00197433	0	-0.00497018	-0.000993542	-0.0049776	-0.00201106
0.00298507	0.00297619	0.00395452	0.002001	0.00298211	0.00396236	-0.00197433	0.000997506	0	-0.00198708	-0.00597312	-0.00402212
0.00298507	0.00198413	0.00296589	0.0030015	0	0.00792472	0.000987167	0.00299252	-0.00397614	-0.00298063	-0.00298656	-0.00100553
0.00597015	0.00297619	0.00593178	0.004002	0.000994036	0.00495295	0.00197433	0.00299252	-0.000994036	0.000993542	-0.00597312	-0.00100553
0.00199005	0.00297619	0.00790905	0.0050025	0.000994036	0.00396236	0	0.00299252	-0.00795229	-0.000993542	-0.0049776	0
0.00597015	0.00297619	0.00395452	0	0	0.00594354	0.0029615	0.00399002	-0.00198807	0.000993542	-0.00597312	-0.00301659
0.00199005	0.00694444	0.00692042	0.0030015	0.000994036	0.000990589	0.00394867	0.000997506	-0.00497018	-0.00198708	-0.00796416	-0.00100553
0.00497512	0.00694444	0.00494315	0.0010005	-0.00298211	0	-0.000987167	-0.000997506	-0.00497018	-0.00397417	-0.00597312	-0.00603318
0.00497512	0.00595238	0.00296589	0.0010005	0.000994036	0.00495295	0.00197433	0.00598504	-0.00497018	-0.00198708	-0.00199104	-0.00402212
0.00696517	0.00297619	0.00494315	0.0010005	0.000994036	0.00297177	-0.000987167	0.00498753	0	-0.00298063	-0.00298656	-0.00301659
0.00497512	0.00396825	0.00494315	0.0030015	-0.00298211	0.00396236	0.00197433	0.00299252	-0.000994036	-0.00298063	-0.00298656	-0.00201106
0.00696517	0.00496032	0.00692042	0.0030015	0	0.00297177	0.00197433	0.00299252	-0.00397614	-0.00198708	-0.00298656	-0.00201106
0.00497512	0.00793651	0.00494315	0.0050025	0.00298211	0.00495295	0	0.00498753	-0.00298211	-0.00298063	-0.0049776	0.00100553
0.00497512	0.00595238	0.00692042	0.002001	-0.000994036	0.00495295	0.00197433	0.00399002	-0.00298211	-0.00198708	-0.0049776	-0.00201106
0.0039801	0.00793651	0.00494315	-0.0010005	0.000994036	0.00693413	0	0.00498753	-0.000994036	0.00198708	-0.0049776	-0.00301659
0.00597015	0.00595238	0.00395452	0.0030015	-0.00397614	0.00693413	-0.000987167	0.00399002	-0.00198807	-0.00397417	-0.00298656	-0.00201106
0.00199005	0.000992064	0.00395452	0.0030015	-0.000994036	0.00198118	0	0	-0.00298211	-0.00496771	-0.00398208	-0.00201106
0.00497512	0.00496032	0.00593178	0.002001	0.000994036	0.00594354	0.00197433	0.00299252	-0.00298211	-0.00198708	-0.00398208	-0.00201106
0.0039801	0.00496032	0.00692042	0.004002	0.000994036	0.00495295	0	0.00199501	-0.00497018	0	-0.0049776	-0.00100553
0.00696517	0.00793651	0.00494315	0.002001	0.000994036	0.00594354	0.000987167	0	0	-0.000993542	-0.00298656	-0.00502765
0.00199005	0.00396825	0.00494315	0.0050025	-0.000994036	0.00396236	0.00197433	0.00498753	-0.00695825	-0.00298063	-0.00796416	-0.00201106
0.0039801	0.00496032	0.00494315	0.0030015	0.00198807	0.00693413	0.000987167	0.00299252	-0.00298211	-0.00397417	-0.00199104	-0.00301659
0.00597015	0.00496032	0.00494315	0	0.00298211	0.00594354	0.00197433	0.00498753	-0.00198807	-0.00198708	-0.00796416	-0.00402212
0.00497512	0.00198413	0.00296589	0.0010005	-0.000994036	0.00693413	0.00394867	0.00199501	-0.00298211	-0.00198708	-0.0049776	0
0.00497512	0.00694444	0.00395452	0.002001	0	0.00495295	-0.000987167	0.000997506	-0.00397614	-0.00198708	-0.00398208	-0.00201106
0.00597015	0.00198413	0.00692042	0.0030015	-0.000994036	0.00297177	0.000987167	0.000997506	-0.00198807	-0.00198708	-0.00398208	-0.00502765
0.0079602	0.00396825	0.00593178	0.0010005	0.000994036	0.00297177	0.00197433	0.00199501	0	-0.00298063	-0.00398208	-0.00201106
0.00597015	0.00496032	0.00494315	0.0010005	0.00198807	0.00693413	0.00197433	0.00199501	-0.00298211	-0.00198708	-0.00796416	-0.00301659
0.00597015	0.00396825	0.00692042	0.0030015	0.00497018	0.00792472	-0.000987167	0.00299252	-0.00397614	-0.00198708	-0.00398208	-0.00201106
0.00497512	0.00297619	0.00593178	0.0010005	0	0.00396236	-0.000987167	0.00698254	-0.00298211	-0.00198708	-0.0049776	-0.00100553
0.00497512	0.00496032	0.00790905	0.004002	0.00397614	0.00792472	0	0.00299252	-0.00497018	-0.00198708	-0.0049776	-0.00301659
0.0039801	0.000992064	0.00692042	0.0010005	-0.000994036	0.00495295	0.000987167	0.00299252	-0.00298211	-0.00298063	-0.0049776	-0.00301659
0.0109453	0.00396825	0.00692042	0.0010005	0.00298211	0.00396236	0.00197433	0.00299252	-0.00198807	-0.00198708	-0.00298656	-0.00201106
0.0039801	0.00496032	0.00395452	0.004002	0.000994036	0.00495295	0.00394867	0.00199501	-0.00298211	0	-0.00298656	-0.00100553
0.00497512	0.00496032	0.00494315	0	-0.000994036	0.00594354	0	0.00399002	-0.00497018	-0.00198708	-0.00696864	-0.00402212
0.0079602	0.00694444	0.00395452	0.0030015	0.00497018	0.00495295	0	0.00399002	-0.000994036	-0.00596125	-0.0049776	-0.00301659
0.00497512	0.00396825	0.0108749	-0.0010005	0.000994036	0.00594354	0.000987167	0.00598504	-0.00198807	-0.00298063	-0.00597312	0
0.00597015	0.00496032	0.00494315	-0.0010005	-0.000994036	0.00495295	0.0029615	0.00498753	-0.00298211	0	-0.00398208	-0.00402212
0.00995025	0.00396825	0.00197726	0.002001	0.00198807	0.00495295	0.00197433	0.00199501	-0.00497018	0.000993542	-0.0049776	0
0.00696517	0.00496032	0.00395452	0	0.00198807	0.00495295	0.00197433	0.00299252	0.00397614	-0.00198708	-0.00398208	-0.00402212
0.00597015	0.00396825	0.00790905	0	0.000994036	0.00396236	0.0029615	0.00299252	-0.000994036	0	-0.00398208	-0.00402212
0.0039801	0.00198413	0.00494315	0.002001	0.00198807	0.000990589	0.00197433	0.00399002	-0.00298211	-0.00298063	-0.00895968	-0.00301659
0.0039801	0.00396825	0.000988631	0.004002	-0.00198807	0.0089153	0.00197433	0.00299252	-0.000994036	-0.000993542	-0.0049776	-0.00100553
0.00597015	0.00496032	0.00395452	0.002001	0	0.00297177	0.00493583	0.00498753	-0.00497018	0	-0.0049776	-0.00100553
0.00497512	0.00595238	0.00494315	0.002001	-0.000994036	0.00297177	0.000987167	0.00399002	0.000994036	-0.000993542	-0.00398208	-0.00301659
0.00597015	0.00198413	0.00296589	0.0030015	-0.000994036	0.00495295	0.000987167	0.00498753	-0.000994036	-0.000993542	-0.0049776	-0.00603318
0.00597015	0.00694444	0.00296589	0.0050025	0.000994036	0.00594354	-0.0029615	0.00598504	-0.000994036	-0.000993542	-0.00199104	-0.00201106
0.00497512	0.00396825	0.00494315	-0.002001	0.00198807	0.00495295	0.00197433	0.00399002	-0.00695825	-0.00298063	-0.00597312	0.00100553
0.00995025	0.00396825	0.00395452	0.0010005	0.00298211	0.00594354	-0.00197433	0	-0.00298211	0	-0.00398208	-0.00301659
0.0079602	0.00297619	0.00494315	-0.002001	0.000994036	0.0089153	-0.000987167	0.00299252	-0.000994036	0	-0.00099552	-0.00100553
0.00597015	0.00694444	0.00395452	0.002001	-0.00198807	0.00594354	-0.000987167	0	-0.00596421	-0.00298063	-0.00597312	-0.00201106
0.00696517	0.00496032	0.00692042	0.004002	0.00298211	0.00594354	0	0.00199501	-0.00298211	-0.00198708	-0.00398208	-0.00100553
0.00696517	0.00297619	0.00593178	0.002001	-0.000994036	0.00396236	0	0.00299252	-0.00596421	0	-0.00398208	-0.00201106
0.00995025	0.00496032	0.00197726	0.0010005	0.00198807	0.00594354	-0.00197433	0.00698254	-0.00298211	-0.000993542	-0.0049776	-0.00603318
0.00298507	0.00297619	0.00395452	0.002001	0.00198807	0.00693413	0.000987167	0.00498753	-0.000994036	-0.00298063	-0.0049776	-0.00301659
0.0039801	0.00297619	0.00593178	0.0010005	0.000994036	0.00495295	0.000987167	0.000997506	-0.00198807	-0.00198708	-0.0049776	-0.00301659
0.0039801	0.00396825	0.00395452	0	-0.000994036	0.00693413	0.0029615	0.00199501	-0.00397614	-0.00496771	-0.00298656	-0.00301659
0.0039801	0.00496032	0.00395452	0.0010005	0	0.00990589	0.00197433	0.00299252	-0.000994036	-0.00198708	-0.0049776	-0.00201106
0.00497512	0.000992064	0.00790905	0.0010005	-0.000994036	0.00495295	0.0029615	0.00399002	-0.000994036	0.000993542	-0.00298656	-0.00301659
0.00497512	0.00496032	0.00494315	0.0030015	0.000994036	0.00594354	0	0	-0.00497018	-0.00496771	-0.00597312	-0.00201106
0.00597015	0.00297619	0.00494315	0.002001	-0.00298211	0.00594354	-0.00197433	0.00199501	-0.00695825	-0.00298063	-0.00398208	-0.00201106
0.00597015	0.00396825	0.00494315	0.004002	-0.000994036	0.00495295	0.00197433	0.00299252	-0.00298211	-0.00298063	-0.00199104	-0.00301659
0.00597015	0.00496032	0.00395452	0.0010005	-0.000994036	0.00594354	0.00197433	0.00199501	-0.00497018	-0.000993542	-0.0049776	-0.00100553
0.00597015	0.00198413	0.00593178	0	0.00298211	0.00792472	0	0.00199501	-0.00397614	-0.000993542	-0.00199104	-0.00100553
0.00497512	0.00396825	0.00494315	0.0030015	-0.00198807	0.00693413	0.0029615	0.00299252	-0.00397614	0.000993542	-0.00398208	-0.00100553
0.00497512	0.00496032	0.00197726	-0.002001	0.000994036	0.00297177	0.000987167	0.00299252	-0.00497018	0.000993542	-0.00398208	-0.00301659
0.00497512	0.00396825	0.00988631	0.0010005	0.00298211	0.00792472	0	0.00299252	-0.00695825	-0.000993542	-0.00696864	0.00201106
0.0039801	0.00694444	0.00790905	-0.002001	0.000994036	0.00297177	0.000987167	0.00498753	-0.00198807	0	-0.00398208	-0.00301659
0.00497512	0.00595238	0.00692042	0.0010005	0.00397614	0.00495295	0	0.00199501	-0.00198807	-0.00397417	-0.0049776	0
0.0039801	0.00694444	0.00494315	0.0010005	-0.000994036	0.00495295	-0.000987167	0.00299252	-0.00298211	-0.00198708	-0.00597312	-0.00100553
0.00497512	0.00297619	0.00296589	-0.0030015	0	0.00594354	0.000987167	0.00399002	0	-0.00198708	-0.00597312	-0.00100553
0.00597015	0.00595238	0.00593178	-0.0010005	0.00397614	0.00594354	-0.000987167	0	-0.00497018	-0.00298063	-0.00696864	-0.00301659
0.0039801	0.00297619	0.00296589	0	0.00198807	0.00495295	0.00197433	0.00399002	-0.000994036	-0.00695479	-0.00398208	-0.00201106
0.00497512	0.00396825	0.00593178	0.002001	0	0.00792472	0.000987167	0.00299252	-0.00497018	-0.000993542	-0.00696864	-0.00402212
0.0039801	0.00496032	0.00395452	-0.0010005	-0.00397614	0.000990589	0	0.00498753	-0.00298211	0.000993542	-0.00298656	-0.00603318
0.000995025	0.00595238	0.00296589	0.0010005	-0.000994036	0.00495295	0.000987167	0.000997506	-0.00298211	-0.00298063	-0.00099552	-0.00301659
0.00497512	0.00496032	0.000988631	0.0010005	-0.00198807	0.00495295	0	0.00199501	0.000994036	-0.00397417	-0.00398208	-0.00301659
0.00199005	0.00297619	0.00395452	-0.0010005	0.00198807	0.00396236	0.000987167	0.00399002	-0.00298211	-0.00298063	-0.00696864	-0.00201106
0.00597015	0.00396825	0.00692042	0	0.00298211	0	0.000987167	0.000997506	-0.00397614	0	-0.00298656	-0.00301659
0.00597015	0.00595238	0.00692042	0.0010005	0	0.00297177	-0.00197433	0.00299252	-0.00497018	-0.000993542	-0.00398208	-0.00201106
0.00497512	0.00297619	0.00494315	0	-0.000994036	0.00297177	0.00197433	0.00199501	-0.00397614	-0.00298063	-0.00398208	-0.00603318
0.00199005	0.00396825	0.00692042	-0.002001	0	0.00495295	0.00197433	0.00598504	-0.00397614	-0.00198708	-0.00199104	-0.00402212
0.00597015	0.00396825	0.00692042	0.002001	0	0	0.0029615	0.00199501	-0.00397614	-0.00397417	-0.00298656	-0.00703871
0.00597015	0.00396825	0.00395452	0.002001	0.00198807	0.00495295	-0.000987167	0.00199501	-0.000994036	-0.00397417	-0.00199104	0.00100553
0.00696517	0.00496032	0.00395452	0.002001	0.00298211	0.00297177	0.000987167	0.00498753	-0.00397614	-0.000993542	-0.0049776	-0.00201106
0.00696517	0.00396825	0.00494315	0.0010005	0.000994036	0.00495295	0.000987167	0.00399002	-0.00298211	0.000993542	-0.00398208	-0.00402212
0.00298507	0.00198413	0.00296589	0.002001	0	0.00198118	-0.000987167	0.000997506	-0.00198807	-0.00298063	-0.0049776	-0.00100553
0.00696517	0.000992064	0.00494315	0.0050025	0	0.00396236	-0.00197433	0.00199501	-0.00298211	-0.00397417	-0.00199104	-0.00502765
0.00895522	0.00595238	0.00494315	0.0030015	0.000994036	0.00693413	0.0029615	0.00299252	-0.00596421	-0.000993542	-0.00099552	-0.00301659
0.00199005	0.00396825	0.00593178	0.002001	0.000994036	0.00594354	0.00197433	0.00399002	-0.00497018	-0.00496771	-0.00199104	-0.00301659
0.0039801	0.00297619	0.00593178	0	0	0.00198118	0.000987167	0	-0.00198807	-0.00198708	-0.00398208	0.00100553
0.00696517	0.00396825	0.00494315	0.0010005	0	0.00396236	0	0.00299252	-0.00397614	0	-0.0049776	-0.00201106
0.0039801	0.00297619	0.00494315	0.0030015	0	0.00396236	0	0.00199501	-0.00497018	-0.00298063	-0.00298656	-0.00100553
0.00497512	0.00297619	0.00494315	0.004002	0.00198807	0.00297177	-0.00197433	0.00498753	-0.000994036	-0.000993542	-0.0049776	-0.00100553
0.00895522	0.00396825	0.00494315	0.004002	0.00198807	0.00594354	0.00197433	0.00299252	-0.00397614	-0.00397417	-0.00298656	-0.00201106
0.00497512	0.00595238	0.00593178	-0.0010005	0.000994036	0.00594354	-0.000987167	0.00598504	-0.00497018	-0.000993542	-0.00298656	-0.00201106
0.00597015	0.00496032	0.00395452	0.004002	-0.000994036	0.00495295	-0.000987167	0.00299252	-0.00298211	-0.000993542	-0.00398208	-0.00100553
0.00298507	0.00694444	0.00494315	0.002001	-0.000994036	0.00396236	0	0.00399002	-0.00397614	-0.00198708	-0.00199104	0
0.00497512	0.00595238	0.00593178	0.0010005	-0.000994036	0.00198118	0	0.00299252	-0.000994036	-0.00397417	-0.00298656	-0.00502765
0.00597015	0.00595238	0.00494315	0.0010005	0.00298211	0.00297177	0.00493583	0.00598504	-0.000994036	-0.00298063	-0.00597312	-0.00201106
0.00597015	0.00595238	0.00593178	0.0010005	-0.000994036	0.00495295	-0.00197433	0.00598504	0	0	-0.00597312	-0.00201106
0.00696517	0.00793651	0.00197726	0.0030015	0.00298211	0.00495295	0.000987167	0	-0.00497018	0	-0.00298656	-0.00301659
0.000995025	0.00496032	0.00197726	0	0	0.00396236	-0.000987167	0.000997506	0	-0.00198708	-0.00298656	-0.00100553
0.00696517	0.00396825	0.00494315	-0.002001	0.00198807	0.00297177	0	0.00498753	-0.00397614	-0.00496771	-0.0049776	-0.00201106
0.00298507	0.00297619	0.00395452	0.004002	0.000994036	0.00297177	0.000987167	0.000997506	-0.00596421	-0.00198708	-0.00398208	-0.00201106
0.00696517	0.00595238	0.00395452	0.0010005	0.00198807	0.00396236	0	0.00399002	0.000994036	-0.00198708	-0.00398208	0.00100553
0.00597015	0.00496032	0.00593178	0.0010005	0.000994036	0.00792472	0	0	-0.00497018	0.000993542	-0.00597312	-0.00402212
0.00497512	0.00297619	0.00197726	0.0010005	0.000994036	0.00495295	-0.000987167	-0.000997506	-0.00198807	-0.00198708	-0.0049776	0.00100553
0.0039801	0.00496032	0.00593178	0.004002	0	0.00495295	-0.000987167	0.00399002	-0.00198807	0	-0.00398208	-0.00402212
0.00597015	0.00595238	0.00494315	0.0010005	-0.000994036	0.00297177	0	0.00299252	-0.00795229	-0.00298063	-0.0049776	-0.00201106
0.00597015	0.00396825	0.00593178	0	0	0.00297177	-0.0029615	0.000997506	-0.00298211	-0.00298063	-0.00199104	-0.00502765
0.00696517	0.00595238	0.00692042	0.004002	-0.00198807	0.00396236	0	0.00299252	-0.00198807	-0.00298063	-0.00398208	-0.00100553
0.00895522	0.00396825	0.00296589	0.0030015	-0.000994036	0.00198118	0.00197433	0.00199501	-0.00198807	-0.00298063	-0.00696864	-0.00301659
0.00597015	0.00297619	0.00395452	0.002001	-0.000994036	0.00396236	-0.000987167	0.00199501	-0.00397614	-0.000993542	-0.00398208	-0.00301659
0.00696517	0.00793651	0.00494315	0	0.00198807	0.00693413	0	0.00199501	-0.00198807	-0.000993542	-0.00099552	-0.00201106
0.00497512	0.00595238	0.00494315	0.0010005	-0.00397614	0.00297177	0.000987167	0	-0.00397614	-0.00298063	-0.00298656	-0.00301659
0.0039801	0.00595238	0.00494315	0.0010005	0.00298211	0.00495295	0	0.000997506	-0.00298211	-0.000993542	-0.0049776	-0.00100553
0.0039801	0.00396825	0.00395452	0.0030015	-0.000994036	0.00594354	0.000987167	0	-0.00497018	-0.00198708	-0.00398208	-0.00100553
0.00696517	0.00595238	0.00593178	-0.0030015	-0.00298211	0.00198118	-0.000987167	0.00399002	-0.000994036	-0.00198708	-0.00199104	0
0.00696517	0.00595238	0.00197726	0	0.00298211	0.00396236	-0.000987167	0.00199501	-0.00198807	-0.00198708	-0.00597312	-0.00301659
0.00597015	0.00496032	0.00692042	-0.0010005	0.00198807	0.00495295	-0.000987167	0.00199501	-0.00397614	-0.00298063	-0.00398208	-0.00301659
0.00995025	0.00198413	0.00692042	0.002001	0.000994036	0.00495295	-0.000987167	0.00498753	-0.00198807	0	-0.00696864	-0.00301659
0.00696517	0.00496032	0.00395452	0.0010005	0.00497018	0.00495295	0.000987167	0.00399002	-0.00198807	-0.000993542	-0.00398208	-0.00603318
0.00497512	0.00496032	0.00395452	0.0010005	0.00298211	0.00693413	0.0029615	0.00498753	-0.00198807	-0.000993542	-0.00696864	-0.00100553
0.00597015	0.00595238	0.00296589	0.004002	0.000994036	0.00693413	0.00197433	0.000997506	-0.00298211	-0.000993542	-0.0049776	-0.00301659
0.0039801	0.00198413	0.00593178	0.002001	0	0.00198118	0.00197433	0.00798005	-0.000994036	-0.00298063	-0.0049776	-0.00201106
0.00497512	0.00595238	0.00889768	0.002001	0.00198807	0.00495295	0.00197433	0.00299252	-0.00298211	-0.00198708	-0.0049776	-0.00301659
0.00597015	0.00595238	0.00494315	0.0030015	0.00198807	0.00693413	0	0.00299252	-0.00497018	-0.00198708	-0.00597312	-0.00201106
0.00696517	0.00198413	0.00593178	0.0030015	-0.00198807	0.00495295	0.00394867	0.000997506	-0.000994036	0.000993542	-0.00895968	0.00100553
0.00497512	0.00496032	0.00395452	0	0.000994036	0.00792472	0.00394867	0.00498753	-0.000994036	-0.00695479	-0.00298656	-0.00301659
0.00298507	0.00496032	0.00494315	0	0.00198807	0.00594354	0.00197433	0.000997506	-0.00198807	-0.00397417	-0.00199104	-0.00301659
0.00497512	0.00297619	0.00692042	0.0010005	0.00298211	0.00396236	-0.000987167	0.00498753	-0.00397614	-0.00198708	-0.00298656	-0.00301659
0.00696517	0.00396825	0.00296589	0.0030015	0.00298211	0.00495295	0.00197433	0.000997506	-0.00497018	0	-0.00398208	-0.00100553
0.0079602	0.00396825	0.00692042	0.0030015	0.00198807	0.00594354	0.00197433	0.00299252	-0.00497018	-0.000993542	0	-0.00502765
0.0079602	0.00496032	0.00296589	0.0030015	0.00198807	0.00594354	0.00197433	0.00399002	-0.00596421	0.000993542	-0.00696864	0
0.0039801	0.00396825	0.00494315	0.0010005	0.000994036	0.000990589	0.0029615	0.00199501	-0.00298211	-0.000993542	-0.00696864	-0.00201106
0.0079602	0.00496032	0.00296589	0.0030015	0.000994036	0.00297177	-0.00197433	0.00199501	-0.00397614	-0.00298063	-0.00597312	-0.00402212
0.0109453	0.00694444	0.00296589	0.004002	0.00298211	0.00495295	0	0.00498753	-0.00397614	-0.000993542	-0.00597312	-0.00100553
0.00298507	0.00496032	0.00593178	0.002001	0.000994036	0.00495295	0.00197433	0.00399002	-0.00497018	-0.00198708	-0.00099552	-0.00402212
0.00696517	0.00396825	0.00494315	0.006003	-0.000994036	0.00495295	0.000987167	0.00199501	-0.00198807	-0.000993542	-0.0049776	0
0.00696517	0.00496032	0.00494315	0.002001	0.00198807	0.00693413	0	0.00598504	-0.00397614	-0.00298063	-0.00298656	-0.00502765
0.00696517	0.00595238	0.00494315	0.0030015	0.00397614	0.00594354	0	0.000997506	0	-0.00298063	-0.00398208	-0.00301659
0.00696517	0.00793651	0.00692042	0.002001	-0.00298211	0.00495295	0.00197433	0.00498753	-0.000994036	-0.00496771	-0.00199104	-0.00100553
0.00597015	0.00793651	0.00988631	-0.0010005	0.000994036	0.00693413	0	0.00199501	0	-0.00198708	-0.0049776	0.00100553
0.00497512	0.00396825	0.00395452	0.0010005	-0.000994036	0.00297177	0	0.00498753	-0.00298211	0.000993542	-0.00597312	-0.00100553
0.00597015	0.00396825	0.00395452	0.002001	-0.000994036	0.00495295	0.000987167	0.00199501	-0.00497018	-0.00298063	-0.00398208	0
0.0039801	0.00396825	0.00395452	0.0010005	0.000994036	0.00297177	0	0.00199501	-0.00497018	0	-0.0049776	-0.00201106
0.00597015	0.00496032	0.00494315	-0.0010005	0.000994036	0.00297177	0.0029615	0.00199501	-0.00298211	-0.00298063	-0.00398208	-0.00201106
0.00597015	0.00297619	0.00395452	0.002001	0.00298211	0.00198118	-0.00197433	0.00299252	-0.00198807	-0.00198708	-0.00398208	0
0.00696517	0.00297619	0.00593178	0	-0.000994036	0.00594354	0.00197433	0.00598504	-0.000994036	-0.000993542	-0.00199104	-0.00301659
0.00199005	0.00595238	0.00494315	0.0030015	0.000994036	0.00297177	-0.000987167	0.00399002	-0.000994036	-0.00198708	-0.00298656	0
0.0039801	0.00496032	0.00296589	0.0010005	-0.00198807	0.00594354	0.00197433	0.00399002	-0.00198807	-0.00496771	-0.00696864	-0.00402212
0.00696517	0.00595238	0.00889768	0.004002	0.000994036	0.00693413	0.000987167	0.00399002	0.000994036	-0.00397417	-0.00398208	-0.00100553
0.00497512	0.00396825	0.00593178	-0.002001	0.00298211	0.00495295	0.00197433	0.00399002	-0.00497018	-0.00198708	-0.00199104	-0.00100553
0.0039801	0.00396825	0.00296589	0	0	0.00198118	0.0029615	0.00199501	-0.00298211	0	-0.00398208	-0.00100553
0.00597015	0.00396825	0.00494315	-0.0010005	0.00198807	0.00198118	0	0.00299252	-0.00198807	-0.00397417	-0.00298656	-0.00603318
0.00497512	0.00694444	0.00296589	0.0030015	-0.00198807	0.00693413	0	0.00399002	-0.00298211	-0.00496771	-0.00398208	-0.00402212
0.00298507	0.00297619	0.00593178	0	-0.000994036	0.00594354	0	0.00399002	-0.00298211	0	-0.00298656	0.00100553
0.00298507	0.00496032	0.00296589	0.004002	0.00298211	0.00198118	0	0.000997506	-0.000994036	-0.00298063	-0.0049776	-0.00201106
0.00696517	0.00496032	0.00593178	0	0.00397614	0.00396236	0.00197433	0.00598504	-0.00397614	-0.000993542	-0.00398208	-0.00201106
0.00298507	0.00595238	0.00395452	0.004002	0.00198807	0.00396236	0.00197433	0.00897756	-0.00298211	-0.000993542	-0.0049776	-0.00402212
0.00497512	0.00595238	0.00494315	0.0010005	0.00198807	0.00495295	-0.00197433	0	-0.00596421	-0.00496771	-0.0049776	-0.00201106
0.00497512	0	0.00395452	0.0010005	0.000994036	0.00396236	0.00197433	0.00299252	-0.00497018	-0.00496771	-0.00199104	-0.00201106
0	0.00496032	0.00494315	0.0030015	0	0.00396236	0	0.00399002	-0.00497018	-0.000993542	-0.00597312	-0.00100553
0.00497512	0.00297619	0.00197726	0	0	0.00495295	0.00197433	0.00498753	-0.00596421	-0.00298063	-0.00398208	-0.00301659
0.00696517	0.000992064	0.00494315	0.0010005	-0.00198807	0.00495295	-0.000987167	0.000997506	-0.00298211	-0.00198708	-0.0049776	-0.00301659
0.00298507	0.00694444	0.00692042	0.002001	0.00198807	0.00693413	0.00197433	0.00199501	-0.00497018	-0.00298063	-0.00696864	-0.00201106
0.0079602	0.00595238	0.00593178	0.0010005	0	0.00297177	0.000987167	0.00498753	0	-0.000993542	-0.00298656	-0.00100553
0.00597015	0.000992064	0.00494315	0.0030015	0.00198807	0.00396236	0	-0.000997506	-0.00198807	-0.00397417	-0.00398208	-0.00201106
0.0039801	0.00396825	0.00494315	0	-0.000994036	0.00198118	-0.000987167	0.00299252	-0.00397614	-0.00397417	-0.0049776	-0.00100553
0.00298507	0.00297619	0.00197726	0.002001	-0.00298211	0.00396236	0.000987167	0.000997506	-0.00198807	-0.00298063	-0.00597312	0
0.00497512	0.00396825	0.00494315	0.0010005	0.00298211	0.00495295	-0.000987167	0.000997506	-0.00298211	-0.00298063	-0.00298656	-0.00301659
0.00298507	0.00496032	0.00790905	0.002001	-0.000994036	0.00297177	-0.000987167	0	-0.00397614	-0.00198708	-0.00298656	-0.00301659
0.0039801	0.00297619	0.00494315	-0.0010005	-0.00198807	0.00495295	-0.000987167	0.00199501	-0.00397614	-0.00298063	-0.00597312	-0.00301659
0.00497512	0.00297619	0.00494315	0.0030015	0.000994036	0.00495295	0.000987167	0.00498753	-0.00298211	-0.00397417	-0.00298656	0
0.00298507	0.00396825	0.000988631	0.0010005	0	0.00396236	0.00197433	0.00199501	-0.00397614	-0.00298063	-0.0049776	-0.00201106
0.00298507	0.00396825	0.00296589	0.002001	-0.00198807	0.00396236	0.005923	0.00399002	-0.00397614	-0.000993542	-0.00597312	-0.00301659
0.00696517	0.00694444	0.00197726	0	0.00397614	0.00495295	-0.00197433	0.00299252	-0.00497018	-0.00397417	-0.00199104	-0.00402212
0.00497512	0.00793651	0.00790905	0	-0.00198807	0.00495295	0	0.00199501	-0.00397614	-0.00298063	-0.00398208	-0.00100553
0.00597015	0.00396825	0.00494315	0.0010005	0.00198807	0.0089153	-0.00197433	0.00299252	-0.00497018	-0.00198708	-0.00199104	-0.00402212
0.0039801	0.00496032	0.00593178	0.002001	-0.00198807	0.00198118	-0.00197433	0.00299252	-0.00397614	-0.00496771	-0.00099552	-0.00201106
0.00597015	0.00396825	0.00395452	0.0010005	0.00198807	0.00495295	0.00493583	0	-0.00198807	-0.00496771	-0.00696864	-0.00201106
0.00497512	0.00595238	0.00494315	-0.002001	-0.000994036	0.00594354	-0.00197433	0.00299252	-0.00497018	-0.000993542	-0.00199104	-0.00100553
0.0039801	0.00595238	0.00593178	0.002001	0	0.000990589	-0.00197433	0.00498753	-0.00497018	0.000993542	-0.0049776	-0.00201106
0.00597015	0.00198413	0.00395452	0.002001	-0.00198807	0.00594354	0.00493583	0.000997506	-0.00298211	-0.00198708	-0.00199104	-0.00301659
0.00497512	0.00496032	0.00790905	0.002001	-0.000994036	0.00792472	-0.000987167	0.00698254	-0.00497018	-0.00397417	0	-0.00100553
0.00497512	0.00595238	0.00296589	0.0030015	0.00298211	0.00495295	0.000987167	0.00399002	-0.00198807	-0.00298063	-0.00398208	-0.00402212
0.00696517	0.00496032	0.00494315	0.0010005	-0.000994036	0.00396236	0.000987167	0.00399002	-0.00397614	-0.000993542	-0.00199104	-0.00502765
0.00298507	0.00496032	0.00790905	0.0010005	-0.000994036	0.00495295	0.000987167	0.00598504	-0.00397614	0	-0.0049776	-0.00100553
0.00497512	0.00496032	0.00692042	-0.002001	0.00298211	0.00396236	0.000987167	0.00498753	-0.00397614	-0.000993542	-0.00298656	-0.00201106
0.0079602	0.00496032	0.00395452	0	0.00298211	0.00198118	0.000987167	0.00199501	-0.00397614	0	-0.00696864	-0.00301659
0.00696517	0.00595238	0.00692042	0.0030015	0.00198807	0.00396236	0.000987167	0.00399002	-0.00298211	-0.00198708	-0.00298656	-0.00201106
0.00895522	0.00595238	0.00692042	0.0010005	0	0.00198118	0	0.00199501	-0.00397614	0	-0.00597312	0.00201106
0.00497512	0.00595238	0.00296589	0.0030015	0.000994036	0.00396236	-0.00197433	0.00399002	-0.000994036	-0.00397417	-0.00398208	-0.00100553
0.00696517	0.00496032	0.00692042	0.004002	0.00198807	0.00594354	0.000987167	-0.000997506	-0.00397614	-0.00198708	-0.00597312	-0.00301659
0.00597015	0.00793651	0.00692042	0.0030015	0.00298211	0.00495295	0.00197433	0.00199501	-0.00397614	0.000993542	-0.00597312	-0.00100553
0.00199005	0.00496032	0.00593178	0.002001	-0.00198807	0.00594354	0.00394867	0.00299252	-0.00298211	-0.00596125	-0.0049776	-0.00402212
0.0039801	0.00595238	0.00494315	0.0010005	0.00198807	0.00495295	0.000987167	0	-0.00298211	-0.00496771	-0.0049776	0
0.00696517	0.00396825	0.00494315	0.002001	0.00198807	0.00495295	0	0.00498753	-0.000994036	-0.000993542	-0.00099552	-0.00201106
0.00696517	0.00297619	0.00395452	0.0030015	0.000994036	0.00495295	0.00394867	0.00199501	-0.00298211	-0.00198708	-0.00696864	0
0.00497512	0.00396825	0.00889768	0.002001	-0.00198807	0.00198118	0.000987167	0.00199501	-0.00298211	-0.00397417	-0.00696864	-0.00502765
0.00597015	0.00297619	0.00790905	0	0.000994036	0.00594354	-0.000987167	0.00299252	-0.00497018	-0.00298063	-0.0049776	-0.00201106
0.00199005	0.00694444	0.00593178	0.0010005	-0.00198807	0.00495295	0.000987167	0.00299252	-0.00298211	-0.000993542	-0.00597312	0
0.00597015	0.00396825	0.00494315	0.002001	0.00298211	0.00594354	0	0.00498753	-0.00497018	-0.000993542	-0.00099552	-0.00100553
0.00696517	0.00396825	0.00395452	-0.0010005	0.000994036	0.00198118	0	0.00199501	-0.00198807	-0.00198708	-0.00298656	-0.00201106
0.00696517	0.00694444	0.00395452	0.0010005	0.00198807	0.00693413	0.00197433	0.00399002	-0.000994036	-0.00298063	-0.00298656	-0.00100553
0.00696517	0.00595238	0.00494315	0.0030015	0.00198807	0.00297177	0	0.00399002	-0.00397614	-0.000993542	-0.00298656	-0.00201106
0.0079602	0.00793651	0.00395452	0.0010005	0.000994036	0.00594354	0.000987167	0	-0.00198807	-0.00397417	-0.0049776	0
0.00298507	0.00297619	0.00593178	0	-0.000994036	0.00297177	0	0	-0.00397614	-0.00198708	-0.00298656	-0.00100553
0.00696517	0.00496032	0.00593178	0	0	0.00297177	0.0029615	0.00199501	-0.00198807	-0.00298063	-0.00298656	0.00100553
0.00696517	0.00496032	0.00296589	0.002001	0.000994036	0.00693413	0.000987167	0.00498753	-0.00497018	-0.000993542	-0.00398208	0
0.00298507	0.00496032	0.00593178	0.002001	-0.000994036	0.00594354	-0.00493583	0.00498753	-0.00198807	-0.00198708	-0.00298656	0
0.00597015	0.00396825	0.00395452	0	0.000994036	0.00495295	0.000987167	-0.000997506	-0.00397614	-0.000993542	-0.00099552	-0.00402212
0.00497512	0.00595238	0.00395452	-0.002001	-0.00298211	0.00594354	0.00197433	0.00399002	-0.00298211	-0.00198708	-0.0049776	-0.00502765
0.00696517	0.00694444	0.00494315	0.004002	0.000994036	0.00495295	0.00197433	0.00399002	0	-0.000993542	-0.0049776	-0.00301659
0.00696517	0.00595238	0.00692042	0.0010005	0.00198807	0.00198118	-0.00197433	0.00299252	-0.000994036	-0.00198708	-0.00398208	-0.00201106
0.00696517	0.00694444	0.00494315	0.004002	0.00198807	0.00693413	0.00197433	0.00399002	-0.00298211	-0.000993542	-0.0049776	-0.00402212
0.00597015	0.00694444	0.00593178	0.0010005	-0.000994036	0.00297177	0.000987167	0.000997506	-0.00298211	-0.00496771	-0.00398208	-0.00402212
0.00497512	0.00694444	0.00790905	0.006003	0.00198807	0.00198118	0.000987167	0	-0.00397614	0.000993542	-0.00298656	-0.00201106
0.00895522	0.00396825	0.00692042	-0.0010005	0.00198807	0.00198118	-0.00197433	0.00399002	-0.00397614	-0.000993542	-0.0049776	-0.00201106
0.00298507	0.00496032	0.00593178	0	0.00198807	0.00594354	0.000987167	0.00199501	-0.00298211	0	-0.00796416	-0.00100553
0.00696517	0.00496032	0.00197726	0	0.000994036	0.00495295	0.00394867	0.00299252	-0.00596421	-0.00198708	-0.00398208	-0.00100553
0.00696517	0.00694444	-0.00197726	0.002001	0.000994036	0.00693413	0.0029615	0.00199501	-0.00497018	-0.00198708	-0.0049776	-0.00201106
0.00995025	0.00396825	0.00593178	0.0010005	0.00298211	0.00495295	0.0029615	0.00199501	-0.00198807	-0.00198708	-0.00398208	-0.00402212
0.0079602	0.00694444	0.00790905	0.0030015	-0.000994036	0.00792472	-0.00394867	0.00498753	-0.00298211	-0.00496771	-0.00398208	-0.00201106
0.00696517	0.00396825	0.00296589	0.002001	-0.000994036	0.00594354	0	0.00498753	-0.00397614	-0.000993542	-0.0049776	-0.00201106
0.0039801	0.00694444	0.00296589	0.0010005	-0.000994036	0.00396236	-0.0029615	0.00498753	-0.00397614	-0.00198708	-0.00696864	-0.00201106
0.00696517	0.00496032	0.00395452	0.002001	0	0.00792472	-0.000987167	0.00399002	-0.00397614	-0.00298063	-0.00298656	-0.00201106
0.00298507	0.00595238	0.00395452	-0.0010005	0.00198807	0.00396236	0.000987167	0.000997506	-0.00397614	-0.00298063	-0.00398208	-0.00100553
0.00597015	0.00496032	0.00494315	0.004002	-0.000994036	0.00594354	-0.0029615	0.00399002	-0.00596421	0	-0.00696864	-0.00402212
0.00696517	0.00496032	0.00593178	0.0010005	0.00198807	0.00792472	0.0029615	0.00299252	-0.00596421	-0.00198708	-0.0049776	0
0.00597015	0.00396825	0.00494315	0	0.00298211	0.00693413	0.000987167	0.00598504	-0.00497018	-0.00298063	-0.00298656	0.00100553
0.00895522	0.00198413	0.00296589	-0.0010005	-0.00198807	0.00495295	0.00197433	0.00798005	-0.00298211	-0.000993542	-0.00597312	-0.00502765
0.00497512	0.00396825	0.00296589	0.0010005	0.000994036	0.00396236	0.00197433	0.00199501	-0.00497018	-0.00298063	-0.00597312	-0.00100553
0.0079602	0.00198413	0.00296589	0.004002	-0.00298211	0.00594354	0	0.00199501	-0.00198807	0	-0.0049776	-0.00201106
0.00497512	0.00595238	0.00197726	0	0.000994036	0.00594354	-0.000987167	0.00199501	-0.00298211	0	-0.00398208	-0.00402212
0.0039801	0.00198413	0.00197726	0.0030015	0.000994036	0.00693413	0	0.00598504	-0.00298211	-0.00198708	-0.00398208	-0.00100553
0.00696517	0.00694444	0.00692042	0.0050025	0.00198807	0.00792472	0.0029615	0.00299252	-0.00298211	-0.000993542	-0.00796416	-0.00201106
0.00597015	0.00496032	0.000988631	0.004002	0.00198807	0.00594354	0	0.00598504	-0.00198807	-0.00198708	0	-0.00100553
0.00497512	0.00595238	0.00988631	0.0030015	0.00198807	0.00792472	0.000987167	0	0	0.000993542	-0.00696864	0
0.00696517	0.00396825	0.00296589	-0.0010005	0.00198807	0.0089153	0.00394867	0.00199501	-0.000994036	-0.00198708	0	-0.00402212
0.00497512	0.00496032	0.00494315	-0.0010005	0.00198807	0.00594354	0	0.00498753	-0.00198807	-0.00198708	-0.00199104	-0.00201106
0.0039801	0.00793651	0.00494315	0.0010005	0	0.000990589	0.00493583	0.00399002	0	-0.000993542	-0.00597312	-0.00201106
0.00597015	0.00297619	0.00395452	0	0	0.00594354	-0.000987167	0.000997506	-0.000994036	-0.00198708	-0.00398208	-0.00100553
0.00597015	0.00297619	0.00494315	0.0010005	0	0.00693413	-0.0029615	0.00299252	0.000994036	-0.00298063	-0.00298656	-0.00100553
0.00696517	0.00496032	0.00296589	-0.0010005	0	0.000990589	0.00197433	0.00199501	-0.00695825	-0.00198708	-0.00298656	-0.00201106
0.00597015	0.00396825	0.00593178	0.0010005	0.00198807	0.00396236	0	0.00199501	-0.00198807	0	-0.00398208	-0.00201106
0.00497512	0.00496032	0.00692042	0.002001	0.000994036	0.00693413	-0.000987167	0.000997506	-0.00596421	-0.00298063	-0.00298656	-0.00201106
0.00497512	0.00694444	0.00197726	0.002001	0.00198807	0.00693413	0.0029615	0.000997506	-0.00298211	-0.00298063	-0.0049776	-0.00301659
0.00597015	0.00496032	0.00395452	0.0010005	-0.00198807	0.000990589	0.00197433	0.00299252	-0.00497018	-0.000993542	-0.0049776	-0.00201106
0.00696517	0.00396825	0.00889768	0	-0.000994036	0.00792472	0.000987167	0.00199501	-0.00298211	-0.00298063	-0.00696864	-0.00402212
0.0039801	0.00496032	0.00790905	0	0	0.00396236	0	0.00399002	-0.00298211	-0.000993542	-0.00099552	-0.00402212
0.00298507	0.00396825	0.00593178	-0.0010005	0.00198807	0.00594354	-0.00197433	0.000997506	-0.00198807	-0.00496771	-0.0049776	-0.00201106
0.00298507	0.00396825	0.00395452	0.0030015	0.00198807	0.00594354	0	0.00498753	-0.00198807	-0.00298063	-0.00398208	-0.00100553
0.00298507	0.00396825	0.00494315	0	0.000994036	0.00297177	0.00394867	0.00199501	-0.000994036	-0.00298063	0	-0.00502765
0.00696517	0.00496032	0.00593178	0.0010005	0	0.00693413	0.00197433	0.00399002	-0.00397614	0	-0.00298656	-0.00301659
0.00696517	0.00892857	0.00296589	0.0010005	-0.00198807	0.00297177	0.00394867	0.00199501	-0.00596421	-0.00298063	-0.00398208	0
0.00696517	0.00694444	0.00593178	0	0	0.00297177	-0.000987167	0.00698254	-0.00198807	-0.000993542	-0.00696864	-0.00402212
0.00597015	0.00297619	0.00593178	0	0.000994036	0.00297177	0.000987167	0.00299252	0	-0.00198708	-0.00597312	-0.00100553
0.00597015	0.00297619	0.00296589	0.0010005	-0.00298211	0.00495295	-0.0029615	0.00199501	-0.00596421	-0.00198708	-0.00696864	-0.00201106
0.00199005	0.000992064	0.00494315	0.0010005	-0.000994036	0.00495295	0.000987167	0	-0.00596421	0	-0.00298656	-0.00100553
0.0079602	0.00496032	0.00296589	0.0030015	-0.000994036	0.00297177	0.000987167	0.00598504	-0.00198807	-0.000993542	-0.0049776	-0.00201106
0.0039801	0.00496032	0.00593178	0	-0.00298211	0.000990589	0.0029615	0.00299252	-0.00397614	-0.00198708	-0.00597312	-0.00301659
0.00298507	0.00396825	0.00395452	0.0010005	0.000994036	0.00198118	0.000987167	0.00498753	-0.00397614	-0.00298063	-0.00298656	-0.00201106
0.00597015	0.00694444	0.00395452	0.0010005	0.000994036	0.00693413	-0.00197433	0.00199501	-0.00298211	-0.00298063	-0.00398208	0.00201106
0.00497512	0.00496032	0.00593178	0.0010005	0	0.00792472	0.000987167	0.00399002	-0.00497018	-0.000993542	-0.00398208	-0.00201106
0.0079602	0.00595238	0.00296589	0	0	0.00396236	0	0	-0.000994036	-0.00397417	-0.0049776	-0.00100553
0.00298507	0.00396825	0.00593178	0.002001	0.000994036	0.00495295	0.000987167	0.00299252	-0.00298211	-0.00496771	-0.00597312	-0.00201106
0.00597015	0.00396825	0.00395452	-0.0010005	0.00397614	0.00594354	-0.000987167	0.00399002	-0.00497018	-0.00198708	-0.00398208	-0.00201106
0.00298507	0.00297619	0.00197726	0	0.00198807	0.00693413	0.00394867	0.00199501	-0.00298211	-0.00298063	-0.0049776	-0.00201106
0.00497512	0.00496032	0.00395452	0.0010005	0	0.00594354	-0.00197433	0.00199501	-0.00596421	-0.00198708	-0.0049776	-0.00603318
0.0039801	0.00198413	0.00494315	-0.002001	0	0.00396236	0.0029615	0.000997506	-0.00397614	0.00198708	-0.00298656	-0.00301659
0.00298507	0.00396825	0.00395452	0.0010005	-0.00198807	0.00396236	-0.000987167	0.00598504	-0.00497018	-0.00298063	-0.00298656	-0.00100553
0.00696517	0.00396825	0.00494315	0	-0.000994036	0.00297177	0	0.00498753	-0.00397614	0	-0.00398208	0.00201106
0.00497512	0.00595238	0.00296589	0.002001	0	0.00495295	0.00197433	0.00199501	-0.00497018	-0.00298063	-0.00199104	-0.00301659
0.0039801	0.00396825	0.00494315	0.002001	-0.00198807	0.00495295	0.000987167	0.00299252	-0.00596421	0	-0.0049776	-0.00402212
0.00497512	0.00496032	0.00593178	0.0030015	-0.000994036	0.00297177	-0.000987167	0.00299252	-0.00298211	-0.000993542	-0.00398208	-0.00201106
0.0039801	0.00496032	0.00395452	0.002001	0	0.00495295	0.000987167	0.00299252	-0.00397614	-0.00397417	-0.0049776	-0.00603318
0.00199005	0.00297619	0.00494315	0.0010005	0.00298211	0.000990589	0	0.00199501	-0.00298211	-0.000993542	-0.00696864	-0.00201106
0.00298507	0.00496032	0.00593178	0	0.00198807	0.00396236	0.000987167	0.00399002	-0.000994036	-0.00198708	-0.00199104	-0.00100553
0.0039801	0.00396825	0.00395452	-0.0010005	-0.00198807	0.00396236	0.00493583	0.00199501	-0.00497018	-0.000993542	-0.00199104	-0.00100553
0.0039801	0.00694444	0.00494315	0.0010005	-0.000994036	0.00594354	0.000987167	0.000997506	-0.00198807	0.000993542	-0.00696864	-0.00301659
0.00597015	0.00297619	0.00593178	0.004002	-0.00198807	0.00198118	0.000987167	0	-0.00298211	-0.000993542	-0.00398208	-0.00100553
0.00497512	0.00694444	0.00692042	0	-0.000994036	0.00297177	0.00197433	0.000997506	-0.00497018	-0.000993542	-0.00298656	0.00100553
0.0079602	0.00496032	0.00395452	0.002001	0.000994036	0.00693413	0.0029615	0.00199501	-0.00298211	-0.00298063	-0.00099552	-0.00502765
0.00597015	0.00198413	0.00593178	0	-0.00298211	0.00495295	-0.000987167	0.00199501	0	-0.00298063	-0.0049776	-0.00201106
0.00597015	0.00496032	0.00692042	0.0010005	0	0.00693413	-0.00197433	0.00199501	-0.00596421	-0.00397417	-0.00298656	0
0.0079602	0.00297619	0.00593178	0.0030015	0.00298211	0.00198118	-0.000987167	0.00199501	-0.00298211	-0.00198708	-0.00398208	-0.00502765
0.00696517	0.00297619	0.00593178	-0.002001	0.000994036	0.00594354	0	0.00399002	-0.000994036	-0.00298063	-0.00298656	-0.00301659
0.00696517	0.00396825	0.00593178	0.0010005	0.00298211	0.00396236	0	0.00399002	-0.00298211	-0.00198708	-0.0049776	-0.00301659
0.0039801	0.00496032	0.00494315	0.004002	0	0.00297177	0.000987167	0.00299252	-0.00298211	0.000993542	-0.00199104	-0.00100553
0.00298507	0.00396825	0.00197726	0.004002	-0.000994036	0.00396236	0.005923	0	0	-0.00198708	-0.00696864	-0.00201106
0.00497512	0.00496032	0.00395452	0	-0.00198807	0.00396236	0.000987167	0.00299252	-0.00795229	-0.00298063	-0.00696864	-0.00201106
0.00597015	0.00297619	0.00692042	0.004002	0	0.00198118	0	0.00399002	-0.00298211	-0.00198708	-0.00597312	-0.00201106
0.00597015	0.00496032	0.00593178	0.002001	-0.00198807	0.00594354	0.000987167	0	-0.00198807	-0.00298063	-0.0049776	-0.00301659
0.0039801	0.00793651	0.00593178	-0.0010005	0.000994036	0.00693413	0.0029615	0.00199501	-0.00596421	-0.00198708	-0.00398208	-0.00100553
0.0039801	0.00297619	0.00494315	0.0030015	0.00497018	0.00396236	0.000987167	0.00299252	-0.00298211	0	-0.00398208	-0.00100553
0.0039801	0.00793651	0.00494315	0	0.00198807	0.00198118	0	0.00199501	-0.00198807	-0.00198708	-0.0049776	-0.00301659
0.00696517	0.00496032	0.00395452	0.002001	0.00198807	0.00297177	0	0.000997506	-0.000994036	-0.00397417	-0.00597312	-0.00301659
0.00497512	0.00396825	0.00889768	0.002001	0.000994036	0.00693413	0.00197433	0.00399002	-0.00198807	-0.000993542	-0.00298656	-0.00402212
0.0039801	0.00496032	0.00197726	-0.0010005	0	0.00495295	0.000987167	0.00299252	-0.00298211	0	-0.00398208	-0.00201106
0.00597015	0.00297619	0.00593178	0.0010005	0.000994036	0.00495295	0.00197433	0.00598504	-0.00497018	-0.00298063	-0.00199104	0
0.00497512	0.00595238	0.00692042	0.0030015	-0.000994036	0.00594354	0.00197433	0.00299252	0	0.000993542	-0.00796416	-0.00502765
0.00597015	0.00297619	0.00197726	0.0030015	0	0.00495295	0.000987167	0.00399002	-0.00298211	-0.00198708	-0.0049776	-0.00402212
0.00497512	0.00595238	0.00593178	0.002001	0.00198807	0.00198118	0.000987167	0.00399002	-0.000994036	-0.00198708	-0.00298656	-0.00201106
0.0039801	0.00595238	0.00593178	0.0010005	0.00198807	0.00594354	0.0029615	0.00199501	-0.00397614	-0.000993542	-0.0049776	-0.00100553
0.00696517	0.00496032	0.00296589	-0.004002	-0.000994036	0.00495295	0.00197433	0.00299252	-0.00298211	-0.00298063	-0.0049776	0.00100553
0.0039801	0.00396825	0.00395452	0.004002	0.00198807	0.00693413	0.000987167	0.00299252	-0.00795229	-0.00198708	-0.00398208	0
0.00597015	0.00297619	0.00593178	0.0010005	0.00198807	0.00297177	0	0.000997506	-0.00397614	-0.00298063	-0.0049776	-0.00201106
0.0039801	0.00396825	0.00494315	0.002001	0	0.00594354	0.00197433	0	0	-0.00496771	-0.00199104	-0.00301659
0.0109453	0.00297619	0.00395452	0.0010005	0.000994036	0.00594354	0.00197433	0.00299252	-0.00298211	-0.000993542	-0.00597312	-0.00201106
0.0039801	0.00396825	0.00494315	0.0010005	0	0.00198118	-0.000987167	-0.000997506	-0.00298211	0.000993542	-0.00597312	0
0.00696517	0.00694444	0.00692042	0.004002	0.00198807	0.00594354	0.000987167	0.00399002	-0.00497018	-0.000993542	-0.0049776	-0.00301659
0.00597015	0.00892857	0.00494315	0.004002	0.000994036	0.00297177	0.00197433	0.00299252	-0.00596421	-0.00198708	-0.00298656	-0.00301659
0.0039801	0.00595238	0.00889768	0.0030015	0.000994036	0.00594354	0.00197433	0.00299252	-0.00298211	-0.000993542	-0.00298656	0
0.00597015	0.00496032	0.00593178	0.002001	0.000994036	0.00396236	0.00197433	0.00399002	-0.00198807	0	-0.00398208	-0.00402212
0.0039801	0.00396825	0.00395452	0	0.000994036	0.00198118	0.000987167	0.00498753	-0.00198807	-0.00496771	-0.00298656	-0.00502765
0.00696517	0.00892857	0.00494315	0.0030015	0.00198807	0.00396236	0.0029615	0.00299252	-0.00497018	-0.000993542	-0.00597312	0.00100553
0.00497512	0.00793651	0.00296589	0.002001	0.00298211	0.00594354	0.00197433	0	-0.00298211	-0.00596125	-0.0049776	-0.00402212
0.00597015	0.00496032	0.00395452	0.0010005	-0.00298211	0.00594354	0	0.00199501	-0.00497018	-0.00496771	-0.00696864	-0.00201106
0.0079602	0.00496032	0.00296589	0.0030015	-0.00198807	0.00396236	0	0.00299252	-0.00298211	-0.00298063	-0.00298656	0
0.00597015	0.00297619	0.00494315	0.002001	0.00198807	0.00396236	0.00197433	0.00199501	-0.00298211	-0.000993542	-0.00398208	-0.00402212
0.00696517	0.00396825	0.00494315	0.0010005	-0.000994036	0.00594354	0.00394867	0	-0.00596421	-0.00198708	-0.00597312	-0.00201106
0.00497512	0.00396825	0.00692042	0.002001	0.000994036	0.00495295	0.000987167	0	-0.000994036	-0.00198708	-0.00696864	-0.00201106
0.00497512	0.00297619	0.00395452	0.0030015	0	0.00495295	0.000987167	0.000997506	-0.000994036	-0.00496771	-0.00298656	-0.00100553
0.00696517	0.00297619	0.00692042	0.0010005	0.00298211	0.00594354	0.00394867	0.00498753	-0.00397614	-0.00298063	-0.00597312	0
0.00597015	0.000992064	0.00395452	0.0010005	0.00198807	0.00693413	0	0.000997506	-0.00198807	0.000993542	-0.0049776	-0.00100553
0.00497512	0.00496032	0.00692042	0.0050025	0	0.00594354	0.00197433	0.00299252	-0.00596421	-0.000993542	-0.00099552	-0.00301659
0.00696517	0.00694444	0.00494315	0.002001	-0.000994036	0.00495295	0.0029615	0.00299252	-0.00397614	-0.00198708	-0.00398208	-0.00201106
0.00696517	0.00595238	0.00395452	0.0030015	0.000994036	0.00594354	0	0.000997506	-0.00198807	-0.00298063	-0.00298656	-0.00402212
0.00597015	0.00496032	0.00889768	0.0010005	0	0.00396236	0.0029615	0.00299252	-0.00198807	-0.00298063	-0.00597312	0
0.00597015	0.00297619	0.00692042	0.0030015	0.00397614	0.00396236	0.00197433	0.00598504	-0.00397614	0	0	0
0.0109453	0.00694444	0.00494315	0.0010005	0.00397614	0.00396236	0.000987167	0.00399002	-0.00198807	-0.00198708	-0.00597312	-0.00301659
0.00597015	0.00496032	0.00395452	0.0010005	0	0.00198118	0.00394867	0.00299252	-0.00795229	-0.00397417	-0.00796416	-0.00100553
0.00597015	0.00496032	0.00692042	0	0.000994036	0.00198118	0	0	-0.00198807	0	-0.00597312	-0.00100553
0.00497512	0.00496032	0.00593178	0.0010005	0.000994036	0.00297177	-0.00197433	0.00199501	-0.000994036	-0.00298063	-0.00796416	-0.00201106
0.00497512	0.00496032	0.00395452	0.0030015	0	0.00297177	-0.000987167	0.00399002	-0.00198807	-0.00198708	0	-0.00201106
0.0079602	0.00595238	0.00593178	0	0.00198807	0.00396236	-0.00197433	0.00299252	-0.00198807	-0.00198708	-0.0049776	-0.00201106
0.00597015	0.00396825	0.00494315	0.004002	0.00198807	0.00297177	0	0.00498753	-0.00596421	-0.000993542	-0.00696864	-0.00201106
0.00696517	0.000992064	0.00692042	-0.0010005	-0.000994036	0.00495295	0	0.00199501	-0.00497018	-0.000993542	-0.00398208	-0.00301659
0.00597015	0.00198413	0.00988631	0.0010005	0.000994036	0.00396236	-0.0029615	0.00399002	-0.00198807	-0.00198708	-0.0049776	-0.00201106
0.00696517	0.00297619	0.00296589	0.0010005	0	0.00495295	0.00197433	0.00698254	-0.00298211	0	-0.0049776	-0.00201106
0.00895522	0.00595238	0.00494315	0.002001	0	0.00594354	-0.000987167	0.00399002	-0.00298211	-0.000993542	-0.00298656	-0.00201106
0.00497512	0.00694444	0.00494315	0.0010005	0	0.00594354	-0.000987167	0.00498753	-0.00198807	0.000993542	-0.0049776	0
0.0039801	0.00793651	0.00395452	0	0.000994036	0.00594354	0.000987167	0.000997506	-0.00397614	-0.00198708	-0.00696864	0
0.0039801	0.00396825	0.00790905	-0.0010005	0.00198807	0.00693413	0	0.000997506	-0.00198807	0.000993542	-0.00398208	-0.00502765
0.00298507	0.00496032	0.00494315	0.002001	-0.00198807	0.00297177	0.000987167	0	-0.00497018	0	-0.00398208	-0.00100553
0.00497512	0.00496032	0.00395452	0.0010005	-0.000994036	0.00198118	0.00197433	-0.00199501	-0.00397614	-0.00298063	-0.00696864	-0.00301659
0.00497512	0.00694444	0.00296589	0.0030015	0.000994036	0.00594354	0.000987167	0.000997506	0	-0.00298063	-0.00398208	0
0.0039801	0.00396825	0.00494315	0.002001	0	0.00594354	-0.000987167	0.000997506	-0.00397614	-0.000993542	-0.00199104	-0.00100553
0.0039801	0.00396825	0.00593178	-0.0010005	0	0.00594354	0.000987167	0.00199501	-0.00198807	-0.00496771	-0.00398208	-0.00100553
0.00696517	0.00595238	0.00593178	0.0030015	0	0.00693413	0.00197433	0.00199501	-0.00497018	0	-0.00199104	0.00201106
0.00597015	0.00595238	0.00593178	0	-0.000994036	0.00594354	0	0.00199501	-0.00497018	-0.00198708	-0.00597312	-0.00301659
0.00298507	0.00297619	0.00395452	0.0010005	0.000994036	0.00198118	0.0029615	0.00598504	-0.000994036	-0.00198708	-0.0049776	-0.00201106
0.0079602	0.00297619	0.00593178	0.0050025	0.000994036	0.00396236	0	0.00399002	-0.00198807	-0.00496771	-0.00099552	-0.00502765
0.00199005	0.00595238	0.00593178	0	-0.000994036	0.00693413	0.00197433	0.00498753	-0.00397614	-0.00298063	-0.00597312	-0.00100553
0.00995025	0.00297619	0.00494315	0.0010005	0	0.00396236	-0.0029615	0.00399002	-0.00198807	-0.00397417	-0.00597312	0
0.00298507	0.00198413	0.00692042	0.0010005	-0.000994036	0.00594354	0	0.00399002	-0.00198807	-0.00298063	-0.00398208	-0.00301659
0.00497512	0.00496032	0.00692042	0.0010005	0.00298211	0.00396236	0.000987167	0.00199501	-0.00397614	-0.00298063	-0.00597312	0
0.00597015	0.00694444	0.00494315	-0.002001	0.00298211	0.00198118	0.000987167	0.00299252	-0.00298211	-0.00198708	-0.00597312	0
0.00597015	0.00496032	0.00395452	0	0.000994036	0.00594354	0.000987167	0.00199501	-0.00397614	-0.00198708	-0.0049776	-0.00603318
0.00199005	0.00198413	0.00395452	0.002001	0.00497018	0.00396236	0	0.00199501	-0.00298211	-0.00298063	-0.00099552	-0.00100553
0.00497512	0.00396825	0.00395452	0.004002	0	0.00594354	0	0.000997506	-0.00298211	-0.00198708	-0.00398208	-0.00201106
0.00696517	0.00595238	0.00197726	0.0030015	-0.00198807	0.00594354	0	0.00299252	-0.00497018	-0.00298063	-0.00597312	-0.00100553
0.0039801	0.00198413	0.00197726	0	-0.000994036	0.00495295	-0.000987167	0.00199501	-0.00298211	-0.00198708	-0.0049776	-0.00100553
0.00597015	0.00496032	0.00395452	0.002001	-0.00298211	0.00594354	0.0029615	0.000997506	-0.00298211	-0.00397417	-0.00398208	-0.00100553
0.00497512	0.00595238	0.00494315	0.0030015	0.000994036	0.00495295	0.0029615	0.00199501	-0.00397614	-0.000993542	-0.0049776	-0.00301659
0.00199005	0.00496032	0.00197726	0.002001	-0.000994036	0	0	0.000997506	-0.00198807	-0.00198708	-0.0049776	-0.00301659
0.00696517	0.00595238	0.00494315	-0.002001	-0.000994036	0.00594354	0.00394867	0.000997506	-0.00497018	-0.00596125	-0.00398208	-0.00301659
0.00298507	0.00694444	0.00593178	0	0.000994036	0.00495295	-0.00197433	0.00498753	-0.00198807	-0.00397417	-0.00597312	0.00100553
0.00895522	0.00496032	0.00593178	0.004002	0.000994036	0.00495295	0.000987167	0.00399002	-0.00298211	-0.000993542	-0.00597312	-0.00100553
0.000995025	0.00396825	0.00197726	0.0010005	0.00198807	0.00693413	-0.000987167	0.00199501	-0.00298211	-0.00397417	-0.00099552	-0.00301659
0.00597015	0.00396825	0.00395452	0.0030015	-0.000994036	0.00495295	0.00197433	0.000997506	-0.00298211	-0.00198708	-0.00298656	-0.00100553
0.00199005	0.00297619	0.00296589	0.0010005	-0.00198807	0.00396236	0.0029615	0.000997506	-0.000994036	-0.000993542	-0.00199104	-0.00100553
0.00597015	0.00694444	0.00494315	0.0010005	-0.000994036	0.00495295	-0.000987167	0.00598504	-0.00397614	0	-0.00398208	-0.00201106
0.00497512	0.00595238	0.00593178	0	0.000994036	0.00594354	-0.000987167	0.00399002	-0.00198807	-0.000993542	-0.00099552	-0.00502765
0.00597015	0.00396825	0.00197726	-0.002001	0.00198807	0.00594354	0.000987167	0.00299252	-0.00298211	-0.00298063	-0.00696864	-0.00402212
0.00696517	0.00198413	0.00494315	0.002001	0.000994036	0.00396236	0.000987167	0.00399002	-0.000994036	-0.00198708	-0.00796416	-0.00201106
0.00298507	0.00198413	0.00296589	0.0010005	-0.000994036	0	0	0.00399002	-0.00298211	-0.00298063	-0.00298656	-0.00201106
0.00497512	0.00496032	0.00395452	0.0030015	0	0.00396236	0.000987167	0.00399002	-0.00596421	-0.00298063	-0.00398208	0
0.0039801	0.00198413	0.00494315	0.0030015	0	0.00495295	-0.000987167	0.000997506	-0.00497018	-0.00298063	-0.00597312	-0.00201106
0.0039801	0.00396825	0.00395452	-0.0010005	-0.00298211	0.00297177	-0.000987167	0.00299252	-0.00497018	-0.00298063	-0.00099552	-0.00201106
0.00497512	0.00297619	0.00296589	-0.0010005	0	0.00495295	0.00197433	0.00199501	-0.000994036	-0.00198708	-0.00398208	0
0.00497512	0.00396825	0.00692042	0	-0.00298211	0.00297177	-0.000987167	0.00299252	0.000994036	-0.00496771	-0.00199104	0.00100553
0.00597015	0.00396825	0.00593178	0.0030015	0.00198807	0.00693413	0	0.00498753	-0.00298211	0	-0.00298656	-0.00402212
0.0039801	0.00396825	0.00593178	0.002001	-0.00198807	0.00693413	0.000987167	0.00199501	-0.00298211	-0.00198708	-0.00597312	0
0.00895522	0.00297619	0.00593178	0.004002	-0.000994036	0.00297177	-0.00197433	0.00299252	-0.000994036	0.000993542	-0.00298656	0
0.00497512	0.00694444	0.00593178	0.002001	-0.00298211	0.00693413	0.000987167	0.00299252	-0.00298211	-0.000993542	-0.00298656	-0.00301659
0.00497512	0.00694444	0.00692042	0.0010005	0.000994036	0.00594354	0	0.00199501	-0.000994036	-0.00298063	-0.00099552	-0.00402212
0.0039801	0.00496032	0.00395452	0.0010005	-0.00298211	0.00495295	0	0.00299252	-0.00198807	-0.000993542	-0.00298656	0
0.00298507	0.00694444	0.00395452	0.0050025	0.00298211	0.00495295	-0.0029615	0.00299252	-0.00596421	-0.000993542	-0.0049776	-0.00201106
0.00497512	0.00396825	0.00395452	0.002001	-0.00298211	0.00693413	-0.0029615	-0.000997506	-0.00298211	-0.000993542	-0.00298656	-0.00301659
0.00298507	0.00694444	0.00494315	0.0010005	0.00298211	0.00297177	0	0.00498753	-0.00397614	0	-0.00796416	-0.00201106
0.0039801	0.00297619	0.00296589	0	-0.000994036	0.00396236	0.000987167	0.00498753	-0.00497018	-0.00298063	-0.00398208	0
0.00497512	0.00396825	0.00296589	0.002001	0.000994036	0.00693413	0.00197433	0.000997506	-0.00397614	-0.00298063	-0.00298656	-0.00301659
0.00696517	0.00595238	0.00395452	0.0010005	0.000994036	0.00297177	0.00197433	0.00299252	-0.00198807	-0.00198708	-0.0049776	-0.00201106
0.0039801	0.00793651	0.00593178	0.0030015	0.000994036	0.00693413	0.00197433	0.00199501	-0.00198807	-0.000993542	-0.0049776	0
0.0039801	0.00396825	0.00593178	-0.002001	-0.00298211	0.00792472	-0.00197433	0.00399002	-0.00198807	-0.00397417	-0.00398208	0
0.00696517	0.00496032	0.00692042	0.0010005	0.000994036	0.00594354	-0.000987167	0	-0.00198807	-0.000993542	-0.00597312	-0.00100553
0.00497512	0.00595238	0.00889768	0.0030015	-0.00198807	0.00198118	0.000987167	0.00498753	-0.00198807	-0.000993542	-0.0049776	-0.00201106
0.0039801	0.00595238	0.00593178	0.002001	0	0.00693413	0	0.00299252	-0.000994036	-0.00198708	-0.00597312	-0.00201106
0.00497512	0.00297619	0.00692042	0.002001	-0.00198807	0.00693413	-0.0029615	0.00199501	-0.00497018	0.000993542	-0.0049776	-0.00402212
0.00497512	0.00297619	0.00593178	0	0	0.00693413	0.00197433	0.00199501	-0.000994036	-0.000993542	-0.00199104	-0.00301659
0	0.00297619	0.00790905	0.004002	0.000994036	0.00594354	0	0.000997506	-0.00497018	-0.000993542	-0.00696864	-0.00100553
0.00497512	0.00496032	0.00692042	-0.0010005	-0.000994036	0.00792472	0.00197433	0.00498753	-0.00298211	-0.000993542	-0.00796416	0
0.00597015	0.00496032	0.00593178	0.002001	-0.00198807	0.00198118	0.00197433	0.00399002	-0.00298211	-0.000993542	-0.00398208	-0.00100553
0.00696517	0.00595238	0.00395452	0.002001	0.00298211	0.00693413	0.000987167	0.000997506	-0.00298211	-0.000993542	-0.0049776	-0.00100553
0.0039801	0.00496032	0.00593178	0	0.00397614	0.00693413	0.00197433	0.00299252	-0.00397614	-0.00198708	-0.00398208	-0.00402212
0.00298507	0.00297619	0.00395452	0.002001	-0.00397614	0.00396236	0.00394867	0.00199501	-0.00198807	-0.00496771	-0.00298656	-0.00100553
0.0079602	0.00595238	0.00593178	0.0030015	-0.00397614	0.00594354	0	0.00299252	-0.00298211	-0.000993542	-0.00099552	-0.00402212
0.00696517	0.00396825	0.00494315	0.002001	-0.000994036	0.00693413	0	0.00299252	-0.00298211	0.000993542	-0.00597312	-0.00201106
0.0079602	0.00297619	0.00197726	0.0010005	0.00298211	0.00495295	0	0.00399002	-0.00298211	0.000993542	-0.0049776	-0.00402212
0.00895522	0.00694444	0.00296589	0	0	0.00198118	0.00197433	0.00299252	-0.00497018	-0.00198708	-0.00597312	-0.00502765
0.00696517	0.00396825	0.00593178	0.002001	-0.000994036	0.00297177	-0.00197433	0.00299252	-0.00695825	0	-0.00597312	-0.00100553
0.00597015	0.00496032	0.00692042	0.0030015	-0.00198807	0.00594354	0.00197433	0.00299252	-0.00298211	0	-0.00398208	-0.00100553
0.00696517	0.00694444	0.00790905	0	0.00198807	0.00297177	0.000987167	0.000997506	-0.00397614	-0.00397417	-0.00298656	-0.00100553
0.00298507	0.00496032	0.00395452	0.0010005	-0.000994036	0.000990589	0.000987167	0.000997506	-0.000994036	0	-0.00099552	-0.00100553
0.00497512	0.00496032	0.00790905	0.004002	0.000994036	0.00198118	0	0.00399002	-0.00497018	-0.00198708	-0.00298656	-0.00301659
0.0039801	0.00396825	0.00593178	0.004002	0.00298211	0.00594354	0.000987167	0.00598504	-0.00298211	-0.000993542	-0.00099552	-0.00402212
0.00597015	0.00793651	0.00692042	-0.002001	0.00298211	0.00693413	0.000987167	0.00399002	-0.00298211	-0.000993542	-0.00597312	-0.00301659
0.00597015	0.00297619	0.00593178	-0.0030015	0.000994036	0.00297177	-0.000987167	0.000997506	-0.00198807	-0.00298063	-0.00099552	0
0.00497512	0.00793651	0.00494315	0.0010005	-0.000994036	0.000990589	0.00394867	0.00299252	-0.00397614	-0.00298063	-0.00398208	-0.00301659
0.00597015	0.00694444	0.00296589	0.002001	-0.000994036	0.00297177	0.000987167	0.00399002	-0.00397614	0	-0.00796416	0
0.00497512	0.00396825	0.00395452	0	0.00198807	0.00297177	0	0.00199501	-0.00497018	-0.00298063	-0.00298656	-0.00201106
0.0039801	0.00694444	0.00692042	0.0010005	0.00397614	0.00693413	0	0.000997506	-0.00397614	-0.00198708	-0.00099552	-0.00301659
0.00497512	0	0.00296589	0.002001	0	0.00495295	0.00197433	-0.000997506	-0.00397614	0	-0.00199104	-0.00301659
0.00597015	0.00694444	0.00692042	0.0030015	0.000994036	0.00396236	0.00493583	0.00299252	-0.00298211	-0.000993542	-0.00398208	0.00100553
0.00895522	0.00396825	0.00395452	0.004002	-0.000994036	0.00396236	0.00197433	0.00498753	-0.000994036	-0.000993542	-0.00597312	0.00201106
0.0079602	0.00396825	0.00197726	0.0050025	0.000994036	0.00990589	-0.000987167	0.00498753	-0.00198807	-0.000993542	-0.0049776	-0.00100553
0.00597015	0.00396825	0.00790905	0.002001	0	0.00594354	-0.00197433	0.00399002	-0.00397614	0	-0.00298656	0.00100553
0.00696517	0.000992064	0.00494315	-0.0010005	0	0.00594354	0.000987167	0.000997506	0	0.000993542	-0.0049776	-0.00301659
0.00497512	0.00297619	0.00692042	0	0.00298211	0.00396236	0.000987167	0.00199501	-0.000994036	-0.000993542	-0.00298656	0
0.00696517	0.00496032	0.00395452	0.0030015	0	0.00396236	-0.0029615	0.00399002	-0.00497018	-0.00298063	-0.00199104	-0.00201106
0.00597015	0.00793651	0.00494315	0	0.000994036	0.00693413	-0.000987167	0.00199501	-0.00596421	-0.000993542	-0.0049776	0.00100553
0.00497512	0.00496032	0.00296589	0.002001	0.00198807	0.00594354	0.000987167	0.00798005	-0.00497018	0	-0.00597312	-0.00402212
0.00696517	0.00396825	0.00494315	-0.0010005	0.00198807	0.00693413	0.00197433	0.00199501	-0.00497018	-0.00496771	-0.00298656	-0.00402212
0.00597015	0.00496032	0.00494315	0	-0.000994036	0.00198118	0.00197433	0.00199501	-0.00596421	0.000993542	-0.0049776	-0.00100553
0.0079602	0.00694444	0.00593178	0.002001	0.00298211	0.00594354	0.0029615	0.00698254	-0.00596421	0	-0.0049776	0
0.0079602	0.00297619	0.00494315	0.0030015	0.00298211	0.00693413	0	0.000997506	-0.00695825	-0.00397417	-0.00696864	-0.00201106
0.00696517	0.00694444	0.00395452	-0.002001	0.00198807	0.00297177	0.000987167	0.000997506	-0.000994036	-0.00397417	-0.0049776	-0.00100553
0.0079602	0.00297619	0.00692042	0.0010005	0	0.00297177	0.000987167	0.00199501	-0.000994036	-0.00397417	-0.00298656	0
0.00298507	0.00496032	0.00494315	0.004002	-0.00198807	0.00693413	-0.000987167	0.00199501	-0.00596421	-0.000993542	-0.00398208	-0.00201106
0.0039801	0.00496032	0.00197726	-0.0030015	0.000994036	0.00396236	0.0029615	0.000997506	-0.00397614	-0.00298063	-0.00298656	-0.00301659
0.0039801	0.00496032	0.00593178	0.0030015	-0.000994036	0.00297177	0.000987167	0.00299252	-0.00397614	0.00198708	-0.00796416	-0.00402212
0.00497512	0.00396825	0.00296589	0.0010005	0.000994036	0.00594354	-0.00197433	0.00498753	-0.00397614	-0.00298063	-0.00199104	-0.00301659
0.00696517	0.00595238	0.00593178	0.0010005	0	0.00198118	0	0.00299252	-0.00397614	-0.00298063	-0.0049776	-0.00502765
0.0039801	0.00297619	0.00593178	0	-0.000994036	0.00198118	0.000987167	0.00199501	-0.000994036	0	-0.00597312	-0.00402212
0.00696517	0.00496032	0.00395452	0	0	0.00693413	0.0029615	0.00299252	-0.000994036	-0.00397417	-0.00597312	-0.00201106
0.00497512	0.00595238	0.00790905	0.0010005	-0.00298211	0.00495295	0	0.00199501	-0.00397614	-0.00198708	-0.00099552	0
0.0039801	0.00297619	0.00395452	0.0010005	0	0.00495295	0.0029615	0.00199501	-0.00397614	-0.00397417	-0.00398208	-0.00402212
0.00298507	0.00297619	0.00494315	0.0030015	-0.00298211	0.00297177	0.005923	0.00199501	-0.00298211	-0.00298063	-0.00099552	-0.00201106
0.00597015	0.00496032	0.00494315	0	0.000994036	0.00594354	-0.00197433	0.00498753	-0.00397614	0	-0.0049776	-0.00201106
0.00298507	0.00595238	0.00593178	0.0030015	-0.00198807	0.00396236	0.00197433	0.00199501	-0.00298211	-0.00397417	-0.00298656	-0.00100553
0.00199005	0.00496032	0.000988631	0.0010005	0.00298211	0.00594354	0.00197433	-0.000997506	-0.00497018	-0.00298063	-0.0049776	-0.00703871
0.00696517	0.00595238	0.00395452	0.002001	-0.000994036	0.00297177	-0.000987167	0.00299252	-0.00397614	-0.00397417	-0.00696864	-0.00402212
0.00298507	0.00694444	0.00395452	0.002001	0.00198807	0.00495295	-0.000987167	0.00498753	-0.000994036	-0.000993542	-0.0049776	-0.00402212
0.0079602	0.00496032	0.00395452	0.0030015	0.000994036	0.00297177	-0.00197433	0.00299252	-0.00298211	-0.00397417	-0.00099552	-0.00402212
0.00696517	0.00396825	0.00593178	0.002001	0.00298211	0.00594354	-0.000987167	0.00399002	-0.00198807	0	-0.00099552	-0.00301659
0.0039801	0.00396825	0.00395452	0.0030015	0.000994036	0.00594354	0.00197433	0	-0.00497018	-0.00397417	-0.00597312	0
0.00597015	0.00198413	0.00395452	0.0030015	0	0.00594354	0.00394867	0.00299252	-0.00397614	-0.000993542	-0.00597312	-0.00301659
0.00298507	0.00396825	0.00692042	0.0030015	-0.00198807	0.00594354	0.000987167	0	-0.00497018	-0.000993542	-0.0049776	-0.00402212
0.0039801	0.00396825	0.00692042	0	0.000994036	0.00693413	0.00197433	0.00199501	-0.00397614	-0.00298063	-0.00199104	0.00100553
0.00497512	0.00595238	0.00296589	0.002001	0.000994036	0.00495295	0	0.00498753	-0.000994036	-0.00298063	-0.00199104	-0.00201106
0.00497512	0.00396825	0.00593178	0.0010005	-0.000994036	0.000990589	-0.00394867	0.00199501	-0.00497018	-0.00298063	-0.00398208	-0.00100553
0.00497512	0.00595238	0.00593178	-0.002001	0.000994036	0.00495295	0	0	-0.00497018	-0.000993542	-0.00298656	-0.00502765
0.0079602	0.00396825	0.00296589	0.002001	-0.000994036	0.00297177	0	0.000997506	-0.000994036	-0.000993542	-0.00398208	-0.00603318
0.0039801	0.00297619	0.00692042	0.0010005	0.000994036	0.00693413	0.00197433	0.00299252	-0.00298211	-0.00298063	-0.0049776	-0.00301659
0.0039801	0.00496032	0.00395452	0.002001	-0.00198807	0.00693413	0.0029615	0.00199501	-0.00298211	-0.000993542	-0.00099552	-0.00201106
0.00298507	0.00297619	0.00494315	0.002001	0.00298211	0.00198118	0	0.00199501	-0.00596421	-0.00198708	-0.00298656	-0.00201106
0.00497512	0.00198413	0.00692042	0.0010005	-0.000994036	0.00792472	0.000987167	0.000997506	-0.00298211	-0.00496771	-0.00199104	0.00100553
0.00696517	0.00297619	0.00296589	0	0.00198807	0.00198118	0	0.00299252	-0.00397614	-0.000993542	-0.00298656	-0.00201106
0.00597015	0.00694444	0.00692042	0.0030015	0	0.00297177	0.000987167	0.000997506	-0.00497018	-0.000993542	-0.00199104	-0.00301659
0.00298507	0.00496032	0.00296589	-0.0010005	0	0.00594354	0.000987167	0.00498753	-0.000994036	-0.000993542	-0.00298656	0
[truncated: 48,000 more rows]
