# Supplementary material for: Self-Powered Intelligent Human-Machine Interaction for Handwriting Recognition
Source: Research (Wash D C). 2021 Apr 1;2021:4689869. doi: 10.34133/2021/4689869 (PMC8035911; doi:10.34133/2021/4689869)
Supplement: Supplementary 2 — Shared data 1: Figure 3(b), i. Shared data 2: Figure 3(b), ii. Shared data 3: Figure 3(b), iii. Shared data 4: Figure 3(b), iv. Shared data 4-8: Figure 4(a). Shared data 9-12: Figure 5(a). Shared data 13-14: Figure 5(b). [file 4689869.f2.zip › 4689869.f1/Shared data 3.xls]

## Sheet: Sheet1
-0.000399401	-0.0271728	0.00639041	0.000806452	0.0011994	0.00238925	0.00159363	-0.000802407	0.00319043	0.00878244	-0.00279023	0.000808489		1
0.0011982	-0.0267732	0.00639041	0.0016129	0.0003998	0.00238925	0.00159363	-0.000802407	0.00398804	0.00838323	-0.00199302	0.000808489		2
0.000399401	-0.0263736	0.00599101	0.000806452	0.0015992	0.00159283	0.00159363	0	0.00398804	0.00918164	-0.00199302	0		3
-0.000399401	-0.0263736	0.00639041	0.000806452	0.0015992	0.00119462	0.00119522	-0.000802407	0.00438684	0.00878244	-0.00159442	0.000808489		4
0.000399401	-0.0263736	0.00599101	0.0016129	0.0003998	0.00119462	0.00119522	-0.000401204	0.00398804	0.00878244	-0.00119581	0		5
0.000798802	-0.0271728	0.00639041	0.00120968	0.0011994	0.00238925	0.00119522	-0.00120361	0.00438684	0.00918164	-0.00239163	0		6
-0.0011982	-0.025974	0.00559161	-0.000403226	0.0007996	0.00159283	0.00119522	0	0.00438684	0.00838323	-0.00199302	0.000404245		7
0	-0.0263736	0.00678982	0.000806452	0.0003998	0.00199104	0.000796813	-0.00120361	0.00358923	0.00798403	-0.00159442	0.000808489		8
0	-0.0263736	0.00559161	0.000806452	0.0007996	0.000796416	0.00119522	-0.000802407	0.00358923	0.00958084	-0.00119581	0.000808489		9
0	-0.025974	0.00718922	0.00120968	0.0007996	0.000796416	0.00199203	-0.000401204	0.00358923	0.00798403	-0.00239163	0.000404245		10
-0.000399401	-0.0271728	0.00559161	0.0016129	0.0007996	0.00159283	0.000796813	-0.00120361	0.00398804	0.00718563	-0.00239163	0		11
0.000399401	-0.0275724	0.00639041	0.000806452	0.0011994	0.00159283	0.00119522	-0.00120361	0.00319043	0.00918164	-0.00239163	-0.000808489		12
0	-0.0267732	0.00599101	0.00120968	0.0011994	0.00238925	0.00199203	0.000401204	0.00319043	0.00798403	-0.00159442	0.000404245		13
0.000798802	-0.0263736	0.00639041	0.0016129	0.0011994	0.00199104	0.00199203	0.000401204	0.00319043	0.00718563	-0.00279023	-0.000808489		14
0	-0.0263736	0.00678982	0.00120968	0.0007996	0.00238925	0.00119522	0	0.00398804	0.00798403	-0.00159442	0.000404245		15
0.00239641	-0.0247752	0.00559161	0.00120968	0.0011994	0.00159283	0.00239044	-0.000802407	0.00358923	0.00838323	-0.00239163	0		16
0	-0.0247752	0.00559161	0.00120968	0.0007996	0.00199104	0.000796813	-0.000401204	0.00279163	0.00838323	-0.00279023	0		17
0.000798802	-0.0247752	0.00599101	0.0016129	0.0003998	0.00159283	0.00119522	-0.000401204	0.00398804	0.00758483	-0.00159442	0.000808489		18
0.000399401	-0.0247752	0.00639041	0.00241935	0.0003998	0.00159283	0.00159363	0.000401204	0.00438684	0.00758483	-0.00239163	0.000808489		19
0.0011982	-0.0251748	0.00639041	0.00120968	0.0011994	0.00199104	0.000398406	-0.000401204	0.00438684	0.00718563	-0.00119581	0.000808489		20
0.000798802	-0.0231768	0.00519221	0.00120968	0.001999	0.00199104	0.00239044	-0.000802407	0.00319043	0.00838323	-0.00159442	0.00121273		21
0.000399401	-0.0235764	0.00599101	0.000403226	0.0007996	0.00199104	0.000796813	0	0.00398804	0.00838323	-0.00239163	0.000404245		22
0.000798802	-0.0227772	0.00639041	0.0016129	0.0015992	0.00159283	0.00199203	-0.000802407	0.00398804	0.00838323	-0.00159442	0		23
-0.000798802	-0.0231768	0.00599101	0.0016129	0.0003998	0.000398208	0.00119522	-0.00120361	0.00279163	0.00718563	-0.00239163	0.000404245		24
0.0011982	-0.0223776	0.00678982	0.00120968	0.0007996	0.00119462	0.00159363	0.000401204	0.00358923	0.00798403	-0.00318884	-0.000404245		25
0	-0.0227772	0.00559161	0.000806452	0.001999	0.00199104	0.00159363	-0.00160481	0.00358923	0.00718563	-0.00159442	0.000808489		26
0.000399401	-0.021978	0.00519221	0.00201613	0.001999	0.00119462	0.00119522	-0.000401204	0.00239282	0.00718563	-0.00199302	0.000404245		27
-0.000399401	-0.0235764	0.00519221	0.0016129	0.0007996	0.00199104	0.000796813	0.000401204	0.00358923	0.00718563	-0.00199302	-0.000404245		28
0.000798802	-0.0227772	0.00678982	0.00201613	0.0011994	0.00159283	0.00199203	-0.000802407	0.00279163	0.00718563	-0.00199302	0		29
0.000399401	-0.0215784	0.00599101	0.000806452	0.0007996	0.00159283	0.00159363	-0.000401204	0.00279163	0.00718563	-0.00239163	0.00121273		30
0.0011982	-0.021978	0.00519221	0.00120968	0.001999	0.00119462	0.00119522	-0.000401204	0.00319043	0.00758483	-0.00199302	0.000404245		31
0.000798802	-0.0215784	0.00599101	0.000403226	0.0007996	0.000796416	0.00199203	-0.000401204	0.00358923	0.00758483	-0.00159442	0		32
0.000399401	-0.021978	0.00519221	0.0016129	0.0011994	0.00119462	0.00119522	0	0.00398804	0.00798403	-0.00239163	0		33
0.000399401	-0.0215784	0.00479281	0.00241935	0.0015992	0.00159283	0.00278884	0.000802407	0.00279163	0.00638723	-0.00199302	0.00242547		34
-0.000399401	-0.021978	0.00479281	0.00120968	0.0011994	0.00199104	0.00199203	-0.000802407	0.00319043	0.00758483	-0.00199302	0.00121273		35
0.000399401	-0.0211788	0.00599101	0.000806452	0.0015992	0.00199104	0.00199203	-0.000401204	0.00319043	0.00678643	-0.00239163	0.000808489		36
0.000399401	-0.0215784	0.00599101	0.000403226	0.0011994	0.00199104	0.00119522	-0.000401204	0.00358923	0.00638723	-0.00119581	0.00121273		37
0.000798802	-0.0211788	0.00559161	0.00120968	0.0011994	0.00159283	0.000796813	-0.000802407	0.00279163	0.00718563	-0.00239163	-0.000808489		38
0.000399401	-0.0211788	0.00479281	0.00120968	0.0011994	0	0	-0.000401204	0.00279163	0.00758483	-0.00079721	0.00121273		39
0	-0.0207792	0.00599101	0.00120968	0.0015992	0.00238925	0.00199203	0	0.00358923	0.00638723	-0.00159442	0.000404245		40
0	-0.0203796	0.00639041	0.00201613	0.0011994	0.00199104	0.00159363	-0.00120361	0.00398804	0.00638723	-0.00199302	0		41
0.000798802	-0.0207792	0.00479281	0.0016129	0.0011994	0.00159283	0.00119522	-0.000802407	0.00358923	0.00598802	-0.00199302	0.000404245		42
0	-0.0195804	0.00639041	0.00201613	0.0011994	0.00159283	0.00199203	-0.000401204	0.00319043	0.00678643	-0.00239163	0.000404245		43
0.0015976	-0.0207792	0.00599101	0.00241935	0.0015992	0.00119462	0.00159363	0	0.00279163	0.00638723	-0.00199302	0.000808489		44
0	-0.0195804	0.00519221	0.00120968	0.0011994	0.00238925	0.000796813	0	0.00239282	0.00638723	-0.00279023	0.000808489		45
-0.0011982	-0.0195804	0.00519221	0.00241935	0.001999	0.00119462	0.00119522	-0.000401204	0.00279163	0.00678643	-0.00239163	0.00161698		46
0	-0.0187812	0.00519221	0.0016129	0.0015992	0.00238925	0.00119522	-0.000401204	0.00319043	0.00678643	-0.00318884	0.00161698		47
0.000399401	-0.017982	0.00599101	0.0016129	0.0011994	0.00238925	0.00119522	0	0.00358923	0.00718563	-0.00119581	0		48
0	-0.0195804	0.00479281	0.00120968	0.0015992	0.00199104	0.00119522	0.000802407	0.00319043	0.00678643	-0.00119581	0.00121273		49
-0.000798802	-0.0191808	0.00599101	0.000806452	0.0011994	0.00238925	0.00199203	-0.000401204	0.00279163	0.00638723	-0.00119581	0		50
0.000798802	-0.017982	0.00678982	0.000806452	0.0011994	0.00119462	0.000398406	-0.000802407	0.00159521	0.00758483	-0.00239163	0.00161698		51
0	-0.0191808	0.00559161	0.00282258	0.001999	0.00199104	0.00159363	-0.000802407	0.00239282	0.00518962	-0.00199302	0.00161698		52
-0.000798802	-0.0187812	0.00479281	0.00201613	0.0015992	0.00119462	0.00159363	0.000401204	0.00239282	0.00758483	-0.00159442	0		53
-0.000798802	-0.0183816	0.00479281	0.0016129	0.0015992	0.00199104	0.00119522	0	0.00199402	0.00678643	-0.00239163	0		54
0	-0.0191808	0.00479281	0.000806452	0.0011994	0.00119462	0.00159363	-0.000401204	0.00279163	0.00678643	-0.00279023	0.000404245		55
-0.000399401	-0.0183816	0.00559161	0.0016129	0.0015992	0.00119462	0.00199203	-0.00120361	0.00358923	0.00598802	-0.00159442	0.00161698		56
0	-0.0191808	0.00519221	0.0016129	0.0015992	0.00119462	0.00159363	-0.00120361	0.00319043	0.00758483	-0.00159442	0.00161698		57
0.000399401	-0.0183816	0.00678982	0.000806452	0.0007996	0.00119462	0.00239044	-0.000401204	0.00199402	0.00638723	-0.00239163	0.000808489		58
0.000399401	-0.0183816	0.00559161	0.000806452	0.0015992	0.00238925	0.00159363	-0.000401204	0.00239282	0.00598802	-0.00199302	0.00121273		59
0.000399401	-0.0183816	0.00559161	0.00201613	0.0011994	0.00119462	0.000796813	-0.00120361	0.00319043	0.00598802	-0.00159442	0.000808489		60
0	-0.0183816	0.00479281	0.00120968	0.001999	0.000796416	0.000796813	-0.000401204	0.00319043	0.00598802	-0.00079721	0.00202122		61
0	-0.017982	0.00479281	0.0016129	0.0011994	0.00238925	0.00159363	0	0.00319043	0.00678643	-0.00199302	0.00121273		62
0.000798802	-0.017982	0.00559161	0.00120968	0.0023988	0.00199104	0.00159363	-0.000401204	0.00398804	0.00718563	-0.00159442	0.000404245		63
-0.000399401	-0.0175824	0.00639041	0.00201613	0.0015992	0.00119462	0.000398406	0	0.00319043	0.00638723	-0.00199302	0.00121273		64
0.0011982	-0.017982	0.00479281	0.00241935	0.001999	0.000796416	0.000398406	-0.00120361	0.00279163	0.00518962	-0.00239163	0.000404245		65
-0.000399401	-0.0183816	0.00479281	0.00201613	0.0015992	0.000796416	0.00159363	-0.00120361	0.00279163	0.00558882	-0.00239163	0.000404245		66
-0.000399401	-0.0183816	0.00439341	0.00120968	0.0011994	0.00199104	0.00119522	-0.00120361	0.00319043	0.00598802	-0.00159442	0.000808489		67
0	-0.0171828	0.00479281	0.000806452	0.0003998	0.000398208	0.00239044	-0.00160481	0.00159521	0.00518962	-0.00159442	0.000404245		68
0.000399401	-0.0167832	0.00599101	0.000806452	0.0027986	0.00199104	0.000796813	-0.000802407	0.00239282	0.00518962	-0.00159442	0.000404245		69
0	-0.0183816	0.00519221	0.0016129	0.001999	0.00199104	0.000796813	-0.000802407	0.00319043	0.00638723	-0.00279023	0.000404245		70
0	-0.0183816	0.00479281	0.00120968	0.0015992	0.00159283	0.00119522	0.000401204	0.00119641	0.00518962	-0.00199302	0.00161698		71
0	-0.0183816	0.00519221	0.000403226	0.0027986	0.00159283	0.00119522	-0.00120361	0.00199402	0.00558882	-0.00079721	0.000808489		72
0.000399401	-0.017982	0.00559161	0.0016129	0.001999	0.00278746	0.00159363	-0.000802407	0.00239282	0.00598802	-0.00239163	0.000404245		73
0.000798802	-0.0175824	0.00439341	0.00201613	0.0015992	0.00199104	0.000796813	-0.000802407	0.00239282	0.00598802	-0.00199302	-0.000404245		74
0	-0.017982	0.00519221	0.0016129	0.0015992	0.00159283	0.00119522	0.000401204	0.00279163	0.00598802	-0.00159442	0.000404245		75
0.000399401	-0.0175824	0.00559161	0.00241935	0.0011994	0.00199104	0.00199203	-0.000802407	0.00239282	0.00518962	-0.00119581	-0.000404245		76
-0.000399401	-0.017982	0.00559161	0.00201613	0.0015992	0.000398208	0.00159363	-0.000802407	0.00159521	0.00558882	-0.00199302	0		77
-0.000399401	-0.0171828	0.00399401	0.00201613	0.0027986	0.00119462	0.000796813	0	0.00239282	0.00638723	-0.00239163	0.000404245		78
0.000399401	-0.0151848	0.00479281	0.0016129	0.0015992	0.00199104	0.00159363	-0.000802407	0.00279163	0.00558882	-0.00119581	0.000404245		79
0.000798802	-0.0167832	0.00519221	0	0.001999	0.00119462	0.00199203	-0.000401204	0.00319043	0.00479042	-0.00159442	0.00161698		80
0.000399401	-0.015984	0.00439341	0.00120968	0.0031984	0.00159283	0.00159363	-0.000401204	0.00199402	0.00558882	-0.00239163	0.00121273		81
0.000798802	-0.0163836	0.00479281	0.00120968	0.0011994	0.00199104	0.00119522	0	0.00239282	0.00518962	-0.00199302	0.00161698		82
0	-0.0155844	0.00479281	0.0016129	0.001999	0.00119462	0.00199203	-0.00120361	0.00319043	0.00518962	-0.00159442	0.000808489		83
-0.000399401	-0.0151848	0.00519221	0.00120968	0.001999	0.00159283	0.00119522	-0.000401204	0.00319043	0.00598802	-0.00079721	0.000808489		84
-0.000399401	-0.0151848	0.00519221	0.00120968	0.0031984	0.00119462	0.00199203	-0.00120361	0.00199402	0.00518962	-0.00119581	0.00121273		85
0.0011982	-0.0147852	0.00519221	0.0016129	0.0023988	0.00119462	0.00119522	-0.000401204	0.00119641	0.00518962	-0.00239163	0.000808489		86
0.000399401	-0.015984	0.00439341	0.000806452	0.001999	0.000796416	0.00239044	-0.000802407	0.00319043	0.00638723	-0.00239163	0		87
0	-0.013986	0.00559161	0.000403226	0.0015992	0.00159283	0.00199203	-0.000802407	0.00239282	0.00518962	-0.00119581	0.000404245		88
-0.000399401	-0.0151848	0.00519221	0.00241935	0.001999	0.00119462	0.00278884	-0.000401204	0.00319043	0.00598802	-0.00119581	0		89
0	-0.0155844	0.00479281	0.00241935	0.0027986	0.000398208	0.00119522	-0.000802407	0.00279163	0.00558882	-0.00279023	0.00121273		90
0.000798802	-0.015984	0.00519221	0.00241935	0.0011994	0.00199104	0.000398406	-0.00200602	0.00319043	0.00558882	-0.00159442	0.000808489		91
0.000399401	-0.0155844	0.00399401	0.00201613	0.001999	0.00238925	0.00119522	0.000401204	0.00239282	0.00598802	-0.00239163	0.000404245		92
0.000399401	-0.0143856	0.00519221	0.00120968	0.0011994	0.00238925	0.00119522	0	0.00279163	0.00479042	-0.00199302	0.000404245		93
0.000399401	-0.0131868	0.00559161	0.00282258	0.001999	0.000796416	0.00199203	-0.000802407	0.00239282	0.00399202	-0.00199302	0.00121273		94
0.000399401	-0.0127872	0.00399401	0.00120968	0.0031984	0.00199104	0.00119522	0	0.00159521	0.00479042	-0.00239163	0		95
0.000399401	-0.0147852	0.00399401	0.0016129	0.0027986	0.00159283	0.00119522	-0.000802407	0.00319043	0.00558882	-0.00199302	0.000404245		96
0	-0.0147852	0.00439341	0.00201613	0.001999	0.000398208	0.00159363	0	0.00358923	0.00558882	-0.00159442	0.000808489		97
-0.000399401	-0.0151848	0.00399401	0.00201613	0.0023988	0.00278746	0.00119522	-0.000401204	0.00239282	0.00439122	-0.00079721	0.00121273		98
0	-0.0151848	0.00479281	0.000806452	0.0023988	0.00199104	0.00119522	0	0.00199402	0.00479042	-0.00199302	0.000404245		99
0	-0.015984	0.00479281	0.00241935	0.0027986	0.00159283	0.000398406	0	0.00199402	0.00518962	-0.00159442	0.000404245		100
0.0011982	-0.0151848	0.00519221	0.0016129	0.001999	0.00199104	0.00199203	0	0.00199402	0.00439122	-0.00199302	0.000404245		101
0	-0.0151848	0.00519221	0.00241935	0.001999	0.00199104	0.00159363	0	0.00159521	0.00518962	-0.00159442	0.000808489		102
0.000399401	-0.015984	0.00439341	0.00241935	0.0031984	0.00159283	0.00199203	0.000401204	0.00119641	0.00479042	-0.00239163	-0.000404245		103
0.000798802	-0.0147852	0.00519221	0.000806452	0.0023988	0.00238925	0.00119522	0.000401204	0.00159521	0.00399202	-0.00199302	-0.000404245		104
0.000399401	-0.0147852	0.00439341	0.000806452	0.001999	0.00199104	0.00159363	-0.00160481	0.00119641	0.00479042	-0.00279023	0		105
0.000399401	-0.013986	0.00439341	0.0016129	0.001999	0.00238925	0.00119522	-0.000401204	0.00199402	0.00439122	-0.00159442	-0.000404245		106
0.000399401	-0.0127872	0.00519221	0.00241935	0.0027986	0.000398208	0.000796813	-0.000802407	0.00239282	0.00558882	-0.00239163	0.00161698		107
0.000399401	-0.013986	0.00479281	0.00241935	0.0023988	0.000398208	0.00239044	0	0.00358923	0.00479042	-0.00159442	0.000808489		108
0.000798802	-0.0127872	0.00519221	0.00201613	0.0023988	0.00199104	0.00159363	-0.00120361	0.00119641	0.00439122	-0.00119581	-0.000404245		109
0.0011982	-0.0131868	0.00479281	0.00120968	0.0027986	0.00159283	0.00159363	-0.000401204	0.00239282	0.00439122	-0.00239163	0.000404245		110
0.000399401	-0.013986	0.00359461	0.0016129	0.001999	0.00159283	0	-0.000401204	0.00199402	0.00359281	-0.00159442	-0.000808489		111
0.000399401	-0.0131868	0.00519221	0.0016129	0.0023988	0.00159283	0.00159363	-0.000802407	0.00239282	0.00479042	-0.00199302	0.000404245		112
0.000798802	-0.0131868	0.00519221	0.00241935	0.0011994	0.00119462	0.00159363	-0.000802407	0.00279163	0.00359281	-0.00199302	0		113
0	-0.0127872	0.00399401	0.00201613	0.0031984	0.00199104	0.00119522	-0.000401204	0.00119641	0.00359281	-0.00279023	0.000808489		114
0.000798802	-0.011988	0.00439341	0.00120968	0.001999	0.00199104	0.00159363	-0.000401204	0.00119641	0.00399202	-0.00119581	0.00121273		115
0.000798802	-0.0127872	0.00399401	0.00120968	0.001999	0.00238925	0.00159363	-0.000401204	0.00159521	0.00439122	-0.00119581	0.000404245		116
0.000399401	-0.0127872	0.00479281	0.00241935	0.0027986	0.00119462	0.00239044	-0.000802407	0.00279163	0.00439122	-0.00159442	0.00121273		117
0.000399401	-0.0135864	0.00439341	0.00120968	0.0027986	0.00238925	0.00159363	-0.000401204	0.00239282	0.00479042	-0.00159442	0.000404245		118
0.000798802	-0.0127872	0.00439341	0.00201613	0.0015992	0.000398208	0.00199203	0.000401204	0.00199402	0.00359281	-0.00159442	-0.000404245		119
0.000399401	-0.0123876	0.00519221	0.00201613	0.0007996	0.00199104	0	0	0.00279163	0.00399202	-0.00159442	-0.000404245		120
0	-0.0115884	0.00479281	0.000806452	0.0015992	0.00119462	0.00119522	-0.00160481	0.00199402	0.00399202	-0.00239163	0.000404245		121
0	-0.0115884	0.00519221	0.0016129	0.0015992	0.00199104	0.00159363	-0.000401204	0.000797607	0.00479042	-0.00079721	0		122
0	-0.0111888	0.00519221	0.00241935	0.0015992	0.00238925	0.00199203	0	0.00119641	0.00479042	-0.00119581	0.000404245		123
0.000798802	-0.0103896	0.00479281	0.00120968	0.001999	0.00119462	0.00199203	-0.000802407	0.00159521	0.00319361	-0.00199302	-0.000808489		124
0.000399401	-0.0111888	0.00519221	0.0016129	0.0023988	0.00159283	0.00119522	-0.000401204	0.00199402	0.00359281	-0.00279023	0.000808489		125
0	-0.0107892	0.00519221	0.00120968	0.0011994	0.00119462	0.00119522	-0.000802407	0.00199402	0.00439122	-0.00199302	-0.000808489		126
0.000399401	-0.00999001	0.00399401	0.00241935	0.001999	0.000796416	0.00119522	0	0.00159521	0.00518962	-0.00159442	0.00161698		127
0.000399401	-0.0103896	0.00439341	0.00241935	0.0027986	0.00159283	0.00119522	-0.000401204	0.00199402	0.00359281	-0.00119581	0.000404245		128
0	-0.00999001	0.00479281	0.0016129	0.0023988	0.00278746	0.00159363	-0.000802407	0.000797607	0.00279441	-0.00239163	0.000808489		129
-0.000399401	-0.0107892	0.00559161	0.0016129	0.0015992	0.00119462	0.00159363	-0.00120361	0.000797607	0.00359281	-0.00159442	0.00121273		130
0.0011982	-0.0103896	0.00519221	0.000806452	0.0015992	0.00159283	0.00119522	0	0.000797607	0.00279441	-0.00159442	-0.000404245		131
-0.000798802	-0.0103896	0.00519221	0.00201613	0.001999	0.00119462	0.00239044	-0.00120361	0.00159521	0.00319361	-0.00159442	0.00121273		132
-0.000399401	-0.0103896	0.00439341	0.00282258	0.001999	0.00159283	0.000796813	0	0.000797607	0.00239521	-0.00239163	0.000404245		133
0	-0.0103896	0.00399401	0.00120968	0.0015992	0.00119462	0.00199203	-0.00160481	0.00199402	0.00439122	-0.00159442	0		134
0.000399401	-0.0103896	0.00439341	0.000806452	0.0023988	0.00199104	0.00159363	0	0.000797607	0.00479042	-0.00159442	0.000808489		135
-0.000399401	-0.0111888	0.00359461	0.00120968	0.0011994	0.00159283	0.00239044	0	0.00119641	0.00319361	-0.00239163	0		136
0.000798802	-0.0103896	0.00399401	0.00120968	0.001999	0.00238925	0.00119522	0.000802407	0.000398804	0.00279441	-0.00159442	0.00121273		137
0	-0.00959041	0.00479281	0.00120968	0.001999	0.00238925	0.00239044	0	0.000797607	0.00279441	-0.00199302	0.00121273		138
0	-0.0103896	0.00439341	0.00201613	0.001999	0.00238925	0.00199203	-0.000802407	0.00159521	0.00279441	-0.00159442	0.000808489		139
-0.000399401	-0.00919081	0.00439341	0.00120968	0.0015992	0.00199104	0.00199203	0	0.000797607	0.00399202	-0.00159442	0.00121273		140
0.0011982	-0.0107892	0.00359461	0.0016129	0.0003998	0.00318566	0.00159363	-0.000802407	0.000398804	0.00239521	-0.00159442	0.00121273		141
0.000399401	-0.00839161	0.00319521	0.00120968	0.001999	0.00159283	0.00159363	0	0.00119641	0.00279441	-0.00199302	0.000808489		142
0.000399401	-0.00959041	0.00439341	0.000806452	0.0011994	0.00159283	0.000398406	-0.000401204	0.00119641	0.00239521	-0.00239163	0.00121273		143
-0.000798802	-0.00999001	0.00319521	0.00120968	0.001999	0.00119462	0.00199203	-0.000802407	0.000797607	0.00239521	-0.00199302	0.000808489		144
0.000798802	-0.00919081	0.00479281	0.0016129	0.0023988	0.00119462	0.00159363	-0.00160481	0.000797607	0.00319361	-0.00199302	0.000808489		145
0.000399401	-0.00959041	0.00399401	0.000403226	0.001999	0.00238925	0.00199203	-0.000802407	0	0.00239521	-0.00159442	0.00161698		146
-0.000399401	-0.0103896	0.00359461	0.000403226	0.0007996	0.00159283	0.000398406	-0.000802407	0.00119641	0.00319361	-0.00199302	0.000404245		147
-0.000798802	-0.00959041	0.00359461	0.00201613	0.0007996	0.00238925	0.00159363	0.000401204	0.000398804	0.00239521	-0.00239163	0.000808489		148
0	-0.00999001	0.00399401	0.00241935	0.0015992	0.00159283	0.000796813	-0.000802407	0	0.00279441	-0.00199302	0.000404245		149
0	-0.00959041	0.00519221	0.00241935	0.0023988	0.00199104	0.00159363	-0.000401204	0.00159521	0.00239521	-0.00199302	0.00121273		150
-0.000399401	-0.00999001	0.00399401	0.00120968	0.0015992	0.00159283	0.00159363	-0.000401204	0.000398804	0.00199601	-0.00159442	0.000404245		151
0	-0.00959041	0.00439341	0.000403226	0.001999	0.00159283	0.00199203	-0.000401204	0.00159521	0.00279441	-0.00159442	0.000808489		152
0.0011982	-0.00879121	0.00439341	0.0016129	0.0023988	0.00238925	0.00119522	-0.000802407	0.000797607	0.00239521	-0.00119581	-0.000404245		153
0.000399401	-0.00959041	0.00479281	0.000806452	0.0011994	0.00238925	0.00159363	-0.000802407	0.000797607	0.00279441	-0.00199302	0.000404245		154
-0.000399401	-0.00879121	0.00359461	0.00120968	0.0007996	0.000796416	0	0.000401204	0.000797607	0.00159681	-0.00199302	0		155
0	-0.00839161	0.00319521	0.000806452	0.001999	0.00159283	0.00159363	-0.00160481	-0.000398804	0.00199601	-0.00239163	0.000808489		156
-0.000798802	-0.00799201	0.00439341	0.00120968	0.0023988	0.00199104	0.00119522	-0.00120361	0.00159521	0.00279441	-0.00119581	0		157
0	-0.00799201	0.00279581	0.00201613	0.0015992	0.00119462	0.00119522	-0.000802407	0.00239282	0.0011976	-0.00199302	-0.000404245		158
0	-0.00879121	0.00399401	0.00120968	0.001999	0.00159283	0.00159363	0	0.000398804	0.00239521	-0.00159442	0.00161698		159
0	-0.00719281	0.00479281	0.000806452	0.0015992	0.000796416	0.000796813	-0.00200602	0	0.00199601	-0.00199302	0.000404245		160
0.000399401	-0.00719281	0.00439341	0.00201613	0.0007996	0.00159283	0.000796813	0.000401204	0.000797607	0.00159681	-0.00199302	-0.000808489		161
0	-0.00759241	0.00319521	0.000806452	0.0011994	0.00159283	0.00119522	0	0.000797607	0.00279441	-0.00199302	0.000404245		162
-0.000399401	-0.00839161	0.00399401	0.000806452	0.0011994	0.00119462	0.000796813	-0.000802407	0.000797607	0.00199601	-0.00199302	0.000404245		163
-0.000399401	-0.00879121	0.00399401	0.0016129	0	0.00199104	0	0.000802407	0.000398804	0.0011976	-0.00199302	0.000808489		164
0.000399401	-0.00799201	0.00399401	0.0016129	0.0007996	0.000796416	0.00159363	0.000401204	0.000398804	0.00239521	-0.00199302	0.00161698		165
-0.000399401	-0.00839161	0.00439341	0.00120968	0.0007996	0.00199104	0.00239044	0.000401204	0.000398804	0.00279441	-0.00199302	0.00121273		166
0	-0.00839161	0.00359461	0.0016129	0.0007996	0.000796416	0.00159363	-0.000802407	-0.000398804	0.00239521	-0.00199302	0.000404245		167
0.000798802	-0.00839161	0.00519221	0.0016129	0.0011994	0.00159283	0.00199203	0	0	0.00199601	-0.00239163	0.000404245		168
0.000399401	-0.00719281	0.00479281	0.00120968	0.0015992	0.00159283	0.00318725	-0.000802407	0.000398804	0.000798403	-0.00159442	0		169
0.000399401	-0.00759241	0.00279581	0.000806452	0.0011994	0.00238925	0.00159363	0	0	0.0011976	-0.00199302	0.000404245		170
-0.000798802	-0.00839161	0.00399401	0.0016129	0.0011994	0.00159283	0.00199203	0	-0.000398804	0.00199601	-0.00239163	0.000808489		171
0	-0.00759241	0.00359461	0.0016129	0.0011994	0.00119462	0.000398406	0	0	0.000798403	-0.00159442	0.000404245		172
-0.000399401	-0.00799201	0.00399401	0.000806452	0.0015992	0.00159283	0.00159363	-0.00120361	0.000398804	0.0011976	-0.00239163	0.000808489		173
0	-0.00679321	0.00439341	0.000806452	0.0015992	0.00199104	0.000796813	0	0	0.000798403	-0.00199302	-0.000808489		174
-0.000399401	-0.00599401	0.00359461	0.0016129	0.0007996	0.00119462	0.000398406	0.000802407	0.000797607	0.0011976	-0.000398605	-0.000808489		175
0	-0.00639361	0.00279581	0.0016129	0.001999	0.00159283	0.00159363	-0.000401204	0.00119641	0.0011976	-0.00199302	0.000808489		176
0	-0.0047952	0.00279581	0.00241935	0.0007996	0.00119462	0.000796813	0.000401204	0.00119641	0.0011976	-0.00279023	0.000404245		177
-0.000798802	-0.00519481	0.00559161	0.0016129	0.0015992	0.00119462	0.00119522	-0.000802407	-0.000398804	0.000798403	-0.00159442	0.000404245		178
-0.0015976	-0.00639361	0.00399401	0.0016129	0.0011994	0.00199104	0.00159363	0	-0.000797607	0.000399202	-0.00318884	0.000404245		179
0.000399401	-0.00599401	0.00359461	0.00201613	0.0007996	0.00119462	0.00119522	0	-0.000797607	0.00159681	-0.00159442	0.00121273		180
-0.000399401	-0.00559441	0.00239641	0.00120968	0.0007996	0.00159283	0.000398406	-0.00200602	-0.000398804	0.0011976	-0.00279023	0.000808489		181
-0.000399401	-0.00519481	0.00359461	0.0016129	0.0007996	0.00159283	0.00199203	-0.000401204	0.000797607	0.0011976	-0.00119581	0		182
0	-0.00559441	0.00399401	0.0016129	0.0007996	0.00159283	0.00239044	0	-0.000398804	0.00159681	-0.00279023	0.00121273		183
-0.000399401	-0.00639361	0.00359461	0.00120968	0.0023988	0.00159283	0.00159363	0.000401204	-0.000398804	0.00159681	-0.00119581	0.000404245		184
0	-0.00639361	0.00399401	0.0016129	0.0015992	0.00159283	0.00119522	-0.000802407	-0.000398804	0.000798403	-0.00279023	0.000404245		185
-0.000798802	-0.00599401	0.00439341	0.0016129	0	0.00159283	0.00119522	-0.000401204	0.000398804	0.00159681	-0.00119581	0.000808489		186
0.000399401	-0.00559441	0.00319521	0.00120968	0.0007996	0.00159283	0.00159363	0	0.000797607	0.0011976	-0.00159442	0.00121273		187
0.0011982	-0.00559441	0.00359461	0.00241935	0.0011994	0.00199104	0.000796813	-0.000802407	-0.00119641	0.00159681	-0.00159442	0.000808489		188
0.000399401	-0.00559441	0.00279581	0.00241935	0.0003998	0.00159283	0.000398406	-0.00160481	0.000398804	0.000798403	-0.00159442	0.00121273		189
0	-0.00519481	0.00439341	0.00120968	0.0011994	0.00159283	0.000398406	-0.000401204	-0.000398804	0.0011976	-0.00239163	0.000404245		190
-0.000798802	-0.00519481	0.00359461	0.00120968	0.0015992	0.00159283	0.00159363	0	0	0	-0.00119581	0		191
0	-0.0035964	0.00439341	0.00120968	0	0.00119462	0.00159363	-0.000401204	0.000398804	0.000399202	-0.00159442	0		192
-0.000798802	-0.0043956	0.00439341	0.00120968	0	0.00159283	0.00159363	0.000802407	-0.000797607	0.000399202	-0.00159442	0		193
0	-0.00559441	0.00359461	0.00120968	0	0.00278746	0.000796813	-0.00120361	-0.00119641	0.000399202	-0.00159442	0.00121273		194
-0.000399401	-0.0043956	0.00239641	0.00120968	0.0003998	0.00199104	0.000796813	-0.000401204	-0.000398804	-0.000399202	-0.00279023	-0.000808489		195
0	-0.0043956	0.00359461	0.00120968	-0.0003998	0.00159283	0.00119522	0.000401204	0.000398804	-0.000399202	-0.00239163	0.000404245		196
0.000399401	-0.00559441	0.00359461	0.000403226	0.0011994	0.00159283	0.00119522	-0.000401204	0.000398804	-0.000399202	-0.00199302	0.00161698		197
0.000798802	-0.0047952	0.00319521	0.00120968	0.0011994	0.00119462	0.00159363	-0.000802407	-0.000797607	0.000399202	-0.00279023	0.000404245		198
0.000798802	-0.00519481	0.00319521	0.0016129	0.0003998	0.00159283	0.000796813	-0.000802407	-0.000797607	0	-0.00279023	0.00121273		199
0.000798802	-0.003996	0.00239641	0.00120968	0.0011994	0.00159283	0.000796813	-0.000802407	-0.000398804	-0.000798403	-0.00199302	0.000404245		200
0.000399401	-0.003996	0.00319521	0.000806452	0.0015992	0.00119462	0.00159363	0.000401204	0	0	-0.00159442	0.000808489		201
-0.000798802	-0.0047952	0.00359461	0.00120968	0.0015992	0.00119462	0.000796813	-0.000802407	-0.000398804	0	-0.00199302	0		202
-0.000399401	-0.003996	0.00399401	0.00241935	0.0015992	0.00199104	0.000796813	0	0.000398804	0	-0.00279023	0.000808489		203
0.000399401	-0.0035964	0.00359461	0.000806452	0.0011994	0.00278746	0.000796813	0	-0.000797607	0	-0.00199302	0		204
0.000399401	-0.0031968	0.00279581	0.00120968	0.0007996	0.00159283	0.000398406	-0.000802407	-0.000398804	0	-0.00239163	0.000404245		205
0.000798802	-0.003996	0.00319521	0.0016129	0.0007996	0.00119462	0.00159363	0.000401204	-0.000398804	-0.000399202	-0.00279023	0.000404245		206
0.000798802	-0.0035964	0.00279581	0.00120968	0.0011994	0.00199104	0.000796813	0	-0.00119641	-0.000399202	-0.00159442	0.000808489		207
0	-0.0031968	0.00399401	0.00120968	0.0007996	0.00199104	0.00119522	-0.000401204	-0.000398804	-0.000399202	-0.00279023	0.000404245		208
0.000399401	-0.003996	0.00319521	0.0016129	0.001999	0.00199104	0.00239044	-0.000802407	-0.000398804	-0.000798403	-0.00239163	-0.000404245		209
0.000399401	-0.0027972	0.00359461	0.00120968	0.0011994	0.00159283	0.00119522	-0.000802407	-0.00119641	0	-0.00239163	0.000404245		210
-0.000399401	-0.0027972	0.00399401	0.00120968	0.0011994	0.00119462	0.00159363	0.00120361	-0.000398804	-0.000798403	-0.00119581	0.000808489		211
0.0011982	-0.003996	0.00359461	0.00120968	0.0011994	0.00159283	0.00159363	0	-0.000398804	0	-0.00159442	0.00121273		212
0	-0.0035964	0.00359461	0.00201613	0.0011994	0.000796416	0.00159363	0	-0.00159521	-0.000798403	-0.00159442	0.000808489		213
0.000399401	-0.0023976	0.00319521	0.00120968	0.0007996	0.00159283	0.00159363	-0.00120361	-0.00119641	-0.000399202	-0.00159442	0.000404245		214
0	-0.0023976	0.00239641	0.00120968	0.0007996	0.00238925	0.00159363	-0.000401204	-0.00199402	-0.000399202	-0.00239163	0.00161698		215
-0.000399401	-0.0027972	0.00319521	0.000403226	0.0007996	0.00199104	0.00199203	-0.000401204	-0.00239282	-0.000399202	-0.00159442	0.000404245		216
0	-0.0023976	0.00239641	0.00201613	0.0023988	0.00119462	0.000796813	0	-0.000398804	-0.000399202	-0.00119581	0.000404245		217
-0.000399401	-0.0023976	0.00399401	0.000806452	-0.0003998	0.00119462	0.00159363	0.000401204	-0.00159521	0	-0.00159442	0		218
0.000798802	-0.0035964	0.00319521	0.0016129	0.0011994	0.00159283	0.00159363	-0.000802407	-0.00159521	-0.000798403	-0.00239163	-0.000404245		219
0.0015976	-0.001998	0.00359461	0.0016129	0.0011994	0.00119462	0.00199203	-0.000802407	-0.00119641	-0.000399202	-0.00199302	0.000404245		220
-0.000399401	-0.0023976	0.00239641	0.000403226	0.0015992	0.00159283	0.00159363	0.000401204	-0.00159521	-0.000399202	-0.00199302	-0.000404245		221
0.000798802	-0.0023976	0.00239641	0.00201613	0.0015992	0.00159283	0.00199203	0	0	0	-0.00199302	0.000808489		222
0.000399401	-0.0015984	0.00279581	0.00201613	0.0003998	0.00159283	0.00159363	0	-0.00239282	-0.000399202	-0.00119581	0.000808489		223
-0.000399401	-0.0003996	0.00319521	0.0016129	0.0007996	0.00199104	0.000796813	-0.000802407	-0.00159521	-0.00159681	-0.00318884	0.000808489		224
0.000399401	-0.001998	0.00359461	0.000806452	0.0011994	0.00238925	0.00159363	0.000401204	-0.00119641	-0.000399202	-0.00119581	0.000808489		225
0.000399401	-0.0003996	0.00359461	0.000806452	0.0015992	0.00238925	0.00119522	-0.000802407	-0.00159521	-0.000798403	-0.00199302	0.000404245		226
0.000399401	0	0.001997	0.00241935	0.0003998	0.000796416	0.00119522	-0.00120361	-0.000398804	-0.00239521	-0.00239163	0.00121273		227
0	-0.0011988	0.00359461	0.00120968	0.0011994	0.00238925	0.00119522	0.000401204	-0.00159521	-0.00159681	-0.00199302	0.000808489		228
-0.000399401	-0.000799201	0.00319521	0.00120968	0.0015992	0.00159283	0.000796813	-0.00120361	-0.00119641	-0.0011976	-0.00199302	0.000404245		229
0.000399401	0	0.00239641	0.0016129	0.0007996	0.00159283	0.00159363	-0.000401204	-0.00159521	-0.00199601	-0.00159442	0.00121273		230
-0.000399401	-0.000799201	0.00319521	0.000806452	0.001999	0.00159283	0.000796813	0.000401204	-0.00119641	-0.00159681	-0.00119581	0.000404245		231
0.000798802	-0.0003996	0.00279581	0.00241935	0.0015992	0.00199104	0.00119522	-0.00120361	-0.00239282	-0.00199601	-0.00119581	0.000808489		232
-0.000399401	-0.0003996	0.00239641	0.000806452	0.0023988	0.00199104	0.00159363	-0.00120361	-0.00159521	-0.0011976	-0.00239163	0.000404245		233
0.000798802	0.000799201	0.00319521	0.0016129	0.0011994	0.00119462	0.000796813	-0.000802407	-0.00159521	-0.0011976	-0.00079721	-0.000404245		234
-0.000399401	-0.000799201	0.00359461	0.00120968	0.0015992	0.000796416	0.00159363	-0.000401204	-0.000797607	-0.00239521	-0.00199302	0.000808489		235
0	-0.0003996	0.00359461	0.000806452	0.0023988	0.00119462	0.000796813	-0.000401204	0	-0.00159681	-0.00079721	0.000404245		236
-0.000399401	-0.000799201	0.00319521	0.0016129	0.0011994	0.00119462	0.000796813	-0.000802407	-0.000797607	-0.0011976	-0.00239163	0.000404245		237
0.000399401	-0.0003996	0.00279581	0.00120968	0.0015992	0.00199104	0.000796813	-0.000802407	-0.00199402	-0.00239521	-0.00199302	0.000808489		238
-0.000399401	-0.000799201	0.00439341	0.00241935	0.0023988	0.00159283	0	0.000401204	-0.00159521	-0.00159681	-0.00159442	0.000404245		239
0.000399401	0.0003996	0.00319521	0	0.0011994	0.00199104	0.000796813	-0.000802407	-0.00159521	-0.00279441	-0.00199302	0		240
-0.000399401	0	0.00319521	0.0016129	0.0015992	0.00159283	0.00159363	-0.00120361	-0.00159521	-0.0011976	-0.00199302	0.000808489		241
-0.000399401	0.000799201	0.00239641	0.0016129	0.0011994	0.00159283	0.00239044	-0.000401204	-0.000797607	-0.00199601	-0.00159442	0.000404245		242
0.000798802	0	0.00319521	0.000806452	0.0007996	0.00159283	0.00159363	0	-0.000797607	-0.00159681	-0.00199302	0.000404245		243
0.000798802	0	0.00319521	0.0016129	0.0015992	0.00199104	0.00119522	0.000401204	-0.00199402	-0.00199601	-0.00079721	0.000808489		244
0.000798802	0.0003996	0.00279581	0.000806452	0.0007996	0.00199104	0.000398406	-0.000401204	-0.00239282	-0.00239521	-0.00239163	0		245
0	-0.0003996	0.00399401	0.00120968	0.001999	0.00199104	0.00119522	-0.000802407	-0.00199402	-0.0011976	-0.00079721	0		246
0.000399401	0.0003996	0.00399401	0.00120968	0.0007996	0.00159283	0.000796813	-0.000401204	-0.000797607	-0.00239521	-0.00159442	0.000808489		247
0.0011982	-0.0003996	0.00399401	0.00120968	0.0015992	0.00119462	0.00239044	0	-0.000797607	-0.00199601	-0.00159442	0.000404245		248
0.0011982	0	0.00319521	0.000806452	0.0007996	0.00159283	0.00159363	-0.000401204	-0.00239282	-0.00159681	-0.00279023	0.000808489		249
0	-0.0003996	0.00319521	0.00241935	0.0007996	0.00159283	0.000796813	-0.000401204	-0.00199402	-0.00279441	-0.00279023	0.00161698		250
0	0.0003996	0.00279581	0.0016129	0.0015992	0.00199104	0.00119522	-0.00120361	-0.00159521	-0.00199601	-0.00159442	0.000808489		251
-0.000399401	0	0.00319521	0.00201613	0.0007996	0.00238925	0.00119522	-0.000802407	-0.00199402	-0.00199601	-0.00119581	0.000404245		252
0	-0.0015984	0.00319521	0.00120968	0.0015992	0.00119462	0.000796813	-0.000401204	-0.00159521	-0.00279441	-0.00199302	0.000404245		253
0.0011982	-0.000799201	0.00239641	0.000806452	0.0007996	0.00199104	0.00199203	0	-0.00199402	-0.000798403	-0.00199302	0.000808489		254
0	0.0003996	0.00359461	0.0016129	0.001999	0.00119462	0.000796813	0	-0.00199402	-0.00239521	-0.00199302	0.000404245		255
0	-0.000799201	0.00239641	0.00120968	0.0015992	0.00159283	0.000796813	0	-0.00199402	-0.00319361	-0.00239163	0.000404245		256
-0.000399401	-0.0003996	0.00319521	0.00120968	0.0015992	0.00159283	0.000796813	-0.000401204	-0.00279163	-0.00439122	-0.00159442	0.000404245		257
0.000798802	0	0.00319521	0.00241935	0.0011994	0.00159283	0.00159363	-0.000401204	-0.00199402	-0.00319361	-0.00199302	-0.000404245		258
0.0011982	0.001998	0.00399401	0.000806452	0.0015992	0.000796416	0.00199203	0	-0.000797607	-0.00399202	-0.00119581	0.000808489		259
-0.000798802	0.000799201	0.00399401	0.00201613	0.0007996	0.00199104	0.000796813	-0.000802407	-0.00199402	-0.00399202	-0.00159442	0.000404245		260
0	0.000799201	0.00239641	0.0016129	0.001999	0.000398208	0.00119522	0.000401204	-0.000797607	-0.00359281	-0.00119581	0		261
0	0	0.00319521	0.000806452	0.0011994	0.00238925	0.00159363	0	-0.00239282	-0.00239521	-0.00159442	0.000808489		262
0.000399401	0.0015984	0.00359461	0.000403226	0.001999	0.00119462	0.00119522	0.000802407	-0.00199402	-0.00319361	-0.00239163	-0.000404245		263
0	0.0035964	0.00239641	0.0016129	0.0007996	0.00159283	0.00159363	0	-0.00199402	-0.00279441	-0.00079721	0.000404245		264
0	0.00559441	0.00359461	0.000806452	0.0007996	0.000796416	0.00159363	0	-0.00279163	-0.00239521	-0.00159442	0.00121273		265
-0.000399401	0.00519481	0.001997	0.00201613	0.001999	0.00199104	0.00159363	-0.00120361	-0.00159521	-0.00359281	-0.00199302	0.000808489		266
0.000399401	0.003996	0.00279581	0.00120968	0.0015992	0.00238925	0.00119522	-0.000401204	-0.00159521	-0.00319361	-0.00159442	0.00121273		267
0.0011982	0.0027972	0.00359461	0.00120968	0.0011994	0.000796416	0.000398406	0	-0.00319043	-0.00279441	-0.00159442	0.00121273		268
0.000399401	0.001998	0.00279581	0.00241935	0.0011994	0.00159283	0.00119522	-0.000401204	-0.00159521	-0.00399202	-0.00159442	0.00202122		269
0.0015976	0.003996	0.00279581	0.00120968	0.0011994	0.00159283	0.00159363	-0.000401204	-0.00239282	-0.00399202	-0.00119581	0		270
0.0015976	0.0043956	0.00279581	0.00120968	0.001999	0.00199104	0.00159363	0.000401204	-0.00239282	-0.00479042	-0.00199302	0		271
0.000798802	0.0043956	0.00359461	0.00201613	0.0015992	0.000796416	0.000398406	0.000802407	-0.000797607	-0.00319361	-0.00159442	-0.000808489		272
0	0.003996	0.00319521	0.00201613	0.0027986	0.00238925	0.00159363	0.000401204	-0.00199402	-0.00399202	-0.00159442	0.000808489		273
0.000399401	0.00639361	0.00399401	0.000806452	0.0011994	0.00119462	0.00159363	0	-0.00159521	-0.00439122	-0.00119581	0		274
0.000399401	0.00839161	0.0015976	0.00241935	0.0015992	0.00159283	0.00119522	-0.000401204	-0.00239282	-0.00359281	-0.00239163	0.000404245		275
0.000399401	0.00799201	0.00319521	0.0016129	0.0023988	0.00238925	0.00199203	-0.000401204	-0.00159521	-0.00359281	-0.00159442	-0.000404245		276
-0.000798802	0.0103896	0.00399401	0.00120968	0.0023988	0.00159283	0.00199203	-0.000802407	-0.00279163	-0.00359281	-0.00199302	0.000808489		277
0.000798802	0.00879121	0.00279581	0.00282258	0.001999	0.00159283	0.000398406	-0.000401204	-0.00199402	-0.00359281	-0.00199302	0.000404245		278
0.000798802	0.00999001	0.00439341	0.0016129	0.001999	0.00238925	0.00119522	-0.000401204	-0.00279163	-0.00479042	-0.00079721	0.00202122		279
0.0011982	0.0115884	0.00279581	0.000806452	0.001999	0.00199104	0.00199203	-0.000802407	-0.00239282	-0.00399202	-0.00119581	0.000808489		280
-0.0011982	0.0111888	0.00279581	0.00120968	0.0015992	0.00159283	0.00159363	-0.00160481	-0.00239282	-0.00518962	-0.00199302	0.000404245		281
-0.000399401	0.0107892	0.00279581	0.00201613	0.0007996	0.00159283	0.00199203	0.000401204	-0.00398804	-0.00479042	-0.00199302	0.00121273		282
0.000399401	0.0111888	0.00319521	0.000806452	0.001999	0.00159283	0.000398406	0	-0.00358923	-0.00479042	-0.00119581	0.000404245		283
-0.000399401	0.00999001	0.00399401	0.00120968	0.0031984	0.00238925	0.00159363	-0.000401204	-0.00239282	-0.00439122	-0.00159442	0.000404245		284
-0.000399401	0.00839161	0.00359461	0.00201613	0.001999	0.000796416	0.00159363	-0.000401204	-0.00279163	-0.00399202	-0.00199302	-0.000404245		285
0.000798802	0.00759241	0.00319521	0.00120968	0.0023988	0.00159283	0.00119522	-0.000401204	-0.00279163	-0.00399202	-0.00119581	0.00121273		286
-0.000399401	0.00639361	0.00239641	0.00120968	0.0015992	0.00119462	0.000796813	-0.000401204	-0.00279163	-0.00479042	-0.00318884	0.000404245		287
0.000399401	0.00599401	0.00319521	0.000806452	0.0031984	0.00159283	0.00199203	-0.000401204	-0.00239282	-0.00479042	-0.00079721	0.000404245		288
0.000798802	0.00799201	0.00319521	0.00241935	0.0023988	0.00278746	0.00159363	0.00120361	-0.00239282	-0.00558882	-0.00159442	0		289
0.000798802	0.00839161	0.00319521	0.00201613	0.0015992	0.00119462	0.00119522	0.000401204	-0.00239282	-0.00518962	-0.00159442	0.000404245		290
0.000798802	0.00839161	0.00359461	0.00241935	0.001999	0.00199104	0.00159363	-0.000401204	-0.00199402	-0.00518962	-0.00119581	0.000808489		291
0.0011982	0.00839161	0.00319521	0.000403226	0.0023988	0.00119462	0.00159363	-0.00120361	-0.00239282	-0.00479042	-0.00079721	0.000808489		292
0	0.00799201	0.00239641	0.000806452	0.0027986	0.000398208	0.000796813	-0.00160481	-0.00119641	-0.00518962	-0.00239163	0.000404245		293
0.000399401	0.00959041	0.00399401	0.0016129	0.0023988	0.00238925	0.000398406	-0.000802407	-0.00279163	-0.00518962	-0.00119581	0.00161698		294
0.000399401	0.00999001	0.00279581	0.000806452	0.0015992	0.00199104	0.00159363	0.000401204	-0.00319043	-0.00399202	-0.00199302	0		295
0	0.00999001	0.00359461	0.00201613	0.0031984	0.00199104	0.000398406	-0.000401204	-0.00319043	-0.00439122	-0.00199302	0.000404245		296
-0.000399401	0.0103896	0.00279581	0.000806452	0.001999	0.00199104	0.000796813	-0.000802407	-0.00279163	-0.00558882	-0.00239163	0		297
0.000399401	0.00999001	0.00279581	0.00120968	0.0015992	0.00199104	0.00119522	-0.000401204	-0.00279163	-0.00399202	-0.00239163	0.00121273		298
0	0.00959041	0.00399401	0.00120968	0.001999	0.00199104	0.00119522	-0.000802407	-0.00279163	-0.00558882	-0.00239163	0.00121273		299
0	0.00959041	0.00319521	0.0016129	0.0027986	0.00238925	0.000796813	-0.000401204	-0.00319043	-0.00518962	-0.00159442	0		300
0	0.011988	0.00319521	0.00120968	0.0027986	0.00199104	0.000796813	-0.00200602	-0.00319043	-0.00518962	-0.00119581	0.000808489		301
0	0.0107892	0.00359461	0.000403226	0.001999	0.00159283	0.00159363	-0.000802407	-0.00319043	-0.00558882	-0.00199302	0		302
0.000399401	0.0115884	0.00319521	0.00201613	0.0023988	0.00119462	0.00119522	-0.00120361	-0.00279163	-0.00638723	-0.00159442	-0.000404245		303
0	0.0135864	0.001997	0.00201613	0.001999	0.00119462	0.00159363	-0.000802407	-0.00279163	-0.00598802	-0.00159442	0.000808489		304
0.000399401	0.013986	0.0015976	0.000806452	0.0023988	0.00159283	0.00159363	-0.00120361	-0.00319043	-0.00518962	-0.00159442	0.000808489		305
-0.000399401	0.0143856	0.00359461	0.00120968	0.0031984	0.00238925	0.000796813	0	-0.00438684	-0.00558882	-0.00199302	0		306
-0.000798802	0.0147852	0.00239641	0.00120968	0.0011994	0.00159283	0.00119522	0.000401204	-0.00398804	-0.00638723	-0.00279023	0.000808489		307
-0.000399401	0.0147852	0.00279581	0.00120968	0.0015992	0.00119462	0.000796813	-0.000401204	-0.00319043	-0.00638723	-0.00239163	0.000404245		308
0	0.013986	0.00279581	0.00201613	0.0023988	0.000796416	0.00199203	-0.00120361	-0.00438684	-0.00678643	-0.00159442	0		309
0	0.0143856	0.0015976	0.00120968	0.001999	0.000398208	0.00278884	-0.000401204	-0.00319043	-0.00678643	-0.00239163	-0.000404245		310
0.000798802	0.0147852	0.00279581	0.00241935	0.001999	0.00159283	0.000796813	-0.000802407	-0.00319043	-0.00678643	-0.00119581	0.000404245		311
0.000399401	0.0147852	0.00239641	0.0016129	0.0011994	0.00199104	0.00199203	-0.000802407	-0.00358923	-0.00598802	-0.00199302	0.000404245		312
0.000399401	0.0127872	0.001997	0.000806452	0.0015992	0.00199104	0.00119522	-0.000401204	-0.00279163	-0.00678643	-0.00239163	0.000808489		313
0.000798802	0.0131868	0.00279581	0.000806452	0.0023988	0.00159283	0.000796813	0.000401204	-0.00279163	-0.00638723	-0.00159442	0.000404245		314
0.0015976	0.0127872	0.00279581	0.00241935	0.0011994	0.00199104	0.00159363	0	-0.00279163	-0.00678643	-0.00199302	0.00121273		315
0.000798802	0.0115884	0.00239641	0.0016129	0.0027986	0.00159283	0.00199203	-0.000802407	-0.00319043	-0.00798403	-0.00199302	0.000404245		316
0.000399401	0.0123876	0.00399401	0.00120968	0.0015992	0.00119462	0.00199203	-0.000401204	-0.00398804	-0.00718563	-0.00159442	0.000404245		317
0.000399401	0.0147852	0.00319521	0.00201613	0.001999	0.00119462	0.00159363	-0.000802407	-0.00239282	-0.00718563	-0.00199302	0.00161698		318
0.000399401	0.0151848	0.00359461	0.000403226	0.001999	0.00199104	0.000796813	-0.000401204	-0.00319043	-0.00598802	-0.00199302	0		319
0	0.0143856	0.00239641	0.00201613	0.0027986	0.00199104	0.00119522	-0.000802407	-0.00438684	-0.00798403	-0.00119581	0.00121273		320
0.0011982	0.0155844	0.001997	0.00201613	0.0023988	0.00159283	0.00159363	-0.000401204	-0.00358923	-0.00758483	-0.00119581	0.000404245		321
0.0011982	0.0147852	0.00239641	0.00201613	0.0035982	0.000398208	0.00159363	-0.000802407	-0.00279163	-0.00798403	-0.00239163	0		322
-0.000399401	0.0151848	0.00319521	0.000806452	0.0015992	0.00199104	0.00119522	0	-0.00239282	-0.00758483	-0.00119581	0.000404245		323
0.000798802	0.0163836	0.00319521	0.000806452	0.0015992	0.00199104	0.00199203	-0.00120361	-0.00398804	-0.00718563	-0.00199302	0.00121273		324
0.000399401	0.015984	0.00319521	0.00201613	0.0011994	0.00159283	0.00159363	-0.000802407	-0.00279163	-0.00878244	-0.00199302	-0.000404245		325
-0.000399401	0.0155844	0.00359461	0.000806452	0.001999	0.00119462	0.00199203	-0.000401204	-0.00279163	-0.00798403	-0.00079721	0		326
-0.000399401	0.0155844	0.00279581	0.00201613	0.0015992	0.00119462	0.00159363	-0.000401204	-0.00438684	-0.00718563	-0.00279023	0.000808489		327
0.000399401	0.015984	0.00359461	0.0016129	0.0015992	0.00199104	0.00159363	0	-0.00358923	-0.00798403	-0.00159442	0.000808489		328
0.000399401	0.015984	0.00239641	0.00241935	0.0011994	0.00159283	0.00159363	0	-0.00358923	-0.00758483	-0.00199302	-0.000404245		329
0.000399401	0.015984	0.00239641	0.00201613	0.0007996	0.00159283	0.00159363	-0.00120361	-0.00319043	-0.00798403	-0.00239163	0.000808489		330
0.000798802	0.015984	0.00279581	0.00120968	0.0015992	0.00199104	0.00119522	0	-0.00358923	-0.00918164	-0.00159442	0.000404245		331
0.000399401	0.015984	0.00239641	0.00120968	0.0011994	0.00159283	0.000398406	0.000401204	-0.00478564	-0.00838323	-0.00159442	0.000808489		332
0.0011982	0.0167832	0.00239641	0.00201613	0.0015992	0.000796416	0.00239044	0.000401204	-0.00438684	-0.00918164	-0.00199302	0.000808489		333
0.000399401	0.0175824	0.00359461	0.00201613	0.0015992	0.00119462	0.00159363	-0.00120361	-0.00518445	-0.00798403	-0.00119581	0.000808489		334
-0.000399401	0.0167832	0.00239641	0.00201613	0.0011994	0.00119462	0.000398406	-0.000802407	-0.00358923	-0.00998004	-0.000398605	0.000404245		335
0.000399401	0.015984	0.00359461	0.00120968	0.0015992	0.00119462	0.00119522	-0.000802407	-0.00438684	-0.00878244	-0.00199302	0.000404245		336
0	0.0167832	0.00359461	0.0016129	0.0015992	0.00119462	0.00119522	-0.000401204	-0.00398804	-0.00958084	-0.00239163	0.000404245		337
0	0.0171828	0.00279581	0.00120968	0.0015992	0.00199104	0.000796813	-0.000802407	-0.00478564	-0.00918164	-0.00199302	0.00161698		338
0.000399401	0.0187812	0.00279581	0.000806452	0.001999	0.00159283	0	-0.000802407	-0.00358923	-0.00958084	-0.00279023	0		339
0.0011982	0.017982	0.00359461	0.000806452	0.001999	0.00119462	0.00119522	-0.00120361	-0.00478564	-0.00998004	-0.00159442	0.00121273		340
0.000798802	0.0187812	0.00359461	0.0016129	0.0011994	0.000796416	0.00119522	-0.000802407	-0.00438684	-0.00918164	-0.00159442	0.000404245		341
0	0.0175824	0.00279581	0.0016129	0.0011994	0.00119462	0.00119522	-0.00200602	-0.00438684	-0.0103792	-0.00279023	0.000404245		342
0	0.0187812	0.00279581	0.00120968	0.0011994	0.00238925	0.00119522	0	-0.00438684	-0.00958084	-0.00119581	-0.000404245		343
-0.000798802	0.01998	0.00279581	0.00120968	0.0015992	0.00119462	0.00119522	0.000401204	-0.00358923	-0.00918164	-0.00159442	0.00202122		344
0.000798802	0.0207792	0.00279581	0.000806452	0.0023988	0.00119462	0.00119522	0	-0.00279163	-0.00998004	-0.00239163	-0.000404245		345
-0.000798802	0.0195804	0.00319521	0.00120968	0.001999	0.00199104	0.00199203	-0.000401204	-0.00398804	-0.00918164	-0.00159442	0.000404245		346
0.0011982	0.0187812	0.001997	0.00120968	0.0023988	0.00159283	0.00119522	-0.000802407	-0.00518445	-0.0111776	-0.00199302	-0.000404245		347
-0.000399401	0.0183816	0.00279581	0.0016129	0.001999	0.000796416	0.00278884	-0.00120361	-0.00478564	-0.0115768	-0.00199302	0.000404245		348
0.000399401	0.0207792	0.00399401	0.0016129	0.0015992	0.00119462	0.000398406	-0.000802407	-0.00518445	-0.0107784	-0.00318884	0		349
0.000798802	0.0207792	0.00239641	0.00201613	0.0011994	0.00199104	0.000796813	-0.000401204	-0.00518445	-0.0111776	-0.00199302	0.000808489		350
0	0.021978	0.00239641	0.0016129	0.0011994	0.00159283	0.00199203	-0.00120361	-0.00398804	-0.0103792	-0.00239163	0.000404245		351
-0.000798802	0.0207792	0.00319521	0.000806452	0.0003998	0.00159283	0.00159363	0	-0.00478564	-0.0115768	-0.00318884	0.000404245		352
0.000399401	0.0191808	0.00399401	0.0016129	0.001999	0.00159283	0.00119522	-0.00120361	-0.00398804	-0.0111776	-0.00119581	0.00121273		353
0.0015976	0.0207792	0.00279581	0.00201613	0.001999	0.00199104	0.00199203	-0.000401204	-0.00478564	-0.0115768	-0.00239163	0.000404245		354
0.000798802	0.0227772	0.00239641	0	0.0015992	0.00199104	0.000796813	-0.000401204	-0.00438684	-0.011976	-0.00159442	0		355
-0.000399401	0.0251748	0.00239641	0.00120968	0.0011994	0.00159283	0.00159363	-0.000401204	-0.00398804	-0.011976	-0.00159442	0.000808489		356
-0.000399401	0.0275724	0.00279581	0.0016129	0.0011994	0.00199104	0.00119522	-0.000802407	-0.00518445	-0.0123752	-0.00119581	0.000404245		357
0	0.0263736	0.00239641	0.00120968	0.0007996	0.00199104	0.000796813	0	-0.00438684	-0.011976	-0.00119581	0		358
0.000399401	0.0287712	0.00279581	0.000806452	0.001999	0.00199104	0.000796813	0.000401204	-0.00518445	-0.0127745	-0.00159442	0.000808489		359
-0.000798802	0.027972	0.00279581	0.00120968	0.001999	0.00119462	0.00159363	0	-0.00518445	-0.0115768	-0.00239163	0.00121273		360
0	0.0263736	0.00239641	0.000403226	0.0011994	0.000796416	0.00159363	-0.000802407	-0.00518445	-0.0123752	-0.00199302	0.000404245		361
0.000798802	0.0283716	0.00319521	0.00201613	0.0011994	0.00238925	0.00199203	-0.000401204	-0.00558325	-0.011976	-0.00199302	0.000808489		362
-0.000399401	0.0271728	0.00239641	0.000806452	0.0011994	0.00199104	0.000796813	-0.00160481	-0.00598205	-0.0135729	-0.00199302	0.00121273		363
0.000399401	0.025974	0.00319521	0	0.0007996	0.00159283	0.00119522	-0.000401204	-0.00518445	-0.0131737	-0.00159442	0.000404245		364
0.000399401	0.0267732	0.001997	0.00201613	0	0.00159283	0.00159363	-0.000802407	-0.00558325	-0.0139721	-0.00199302	0		365
0.000798802	0.0263736	0.00319521	0.0016129	0.0011994	0.00119462	0.000796813	0	-0.00478564	-0.0135729	-0.00239163	0.000404245		366
-0.000798802	0.0263736	0.00239641	0.00120968	0.0007996	0.00159283	0.00159363	0	-0.00518445	-0.0139721	-0.00119581	0.000404245		367
-0.000399401	0.0271728	0.00279581	0.00201613	0.0015992	0.00238925	0.00119522	-0.00160481	-0.00478564	-0.0143713	-0.00199302	-0.000404245		368
0.000399401	0.0271728	0.00279581	0.00201613	0.0015992	0.00199104	0.000796813	-0.000401204	-0.00638086	-0.0139721	-0.00079721	0		369
0	0.0291708	0.001997	0.0016129	0.0011994	0.00119462	0.00119522	-0.000401204	-0.00598205	-0.0127745	-0.00199302	0		370
0	0.0295704	0.001997	0.00120968	0.0011994	0.000398208	0.000796813	-0.000401204	-0.00598205	-0.0143713	-0.00119581	0.000808489		371
0.000399401	0.0311688	0.00279581	0.000806452	0.0011994	0.00119462	0.00159363	-0.00120361	-0.00638086	-0.0135729	-0.00119581	0.00161698		372
-0.0011982	0.02997	0.001997	0.0016129	-0.0003998	0.00199104	0.00119522	-0.000401204	-0.00478564	-0.0139721	-0.00159442	0.000404245		373
0.000399401	0.0315684	0.00239641	0.00120968	0.0003998	0.00159283	0.00159363	-0.000401204	-0.00518445	-0.0139721	-0.00239163	0.00121273		374
0.000399401	0.031968	0.00279581	0.000806452	0.0011994	0.000796416	0.00199203	0	-0.00518445	-0.0139721	-0.00279023	0.00121273		375
-0.000399401	0.0327672	0.0015976	0.00120968	0.0003998	0.000796416	0.00239044	-0.000401204	-0.00558325	-0.0163673	-0.00119581	-0.000404245		376
-0.000399401	0.0331668	0.00239641	0.0016129	0	0.00119462	0.000398406	-0.000802407	-0.00677966	-0.0155689	-0.00239163	0.000808489		377
0	0.0315684	0.00239641	0.00201613	0.001999	0.00159283	0.00159363	-0.00120361	-0.00518445	-0.0143713	-0.00079721	0		378
0.000798802	0.0311688	0.00399401	0.000403226	0.0007996	0.000398208	0.00119522	-0.000802407	-0.00558325	-0.0155689	-0.00119581	0.000404245		379
0	0.0311688	0.001997	0.0016129	0.0011994	0.00119462	0.00199203	-0.000401204	-0.00518445	-0.0147705	-0.00119581	0.000404245		380
-0.000399401	0.0303696	0.0015976	0.000403226	0.0011994	0.00119462	0.00239044	0.000401204	-0.00677966	-0.0155689	-0.00199302	0.000404245		381
0	0.0291708	0.00239641	0.000806452	0.0011994	0.00119462	0.00159363	-0.000401204	-0.00638086	-0.0163673	-0.00199302	0.000404245		382
0.000798802	0.0315684	0.00239641	0.000403226	0.0003998	0.000796416	0.00199203	-0.00120361	-0.00598205	-0.0159681	-0.00159442	0		383
-0.000399401	0.0335664	0.00279581	0.000806452	0.0007996	0.00119462	0.00199203	-0.00120361	-0.00558325	-0.0159681	-0.00159442	0.000808489		384
0	0.0327672	0.00319521	0.000806452	0.0011994	0.000796416	0.00119522	-0.000802407	-0.00677966	-0.0155689	-0.00119581	0.000808489		385
0	0.0335664	0.00239641	0.00120968	0.0011994	0.00159283	0.000796813	0.000401204	-0.00598205	-0.0163673	-0.00199302	0.00121273		386
0.000399401	0.0343656	0.001997	0.0016129	0.0007996	0.00159283	0.00159363	-0.000401204	-0.00598205	-0.0155689	-0.00279023	0.00121273		387
0	0.0355644	0.00319521	0.00120968	0.0011994	0.00199104	0.000796813	0.000802407	-0.00677966	-0.0163673	-0.00239163	0.000808489		388
-0.000399401	0.035964	0.001997	0.0016129	0.0007996	0.00199104	0.00159363	0	-0.00598205	-0.0159681	-0.00199302	0.000808489		389
0.000399401	0.0367632	0.00239641	0.0016129	0.0011994	0.00199104	0.00159363	-0.000401204	-0.00677966	-0.0163673	-0.00199302	0.000404245		390
0.000798802	0.0371628	0.00279581	0.000806452	0.0011994	0.00238925	0.00239044	0	-0.00638086	-0.0167665	-0.00159442	0.000404245		391
0.000399401	0.0383616	0.00319521	0.000806452	0.0007996	0.000796416	0.00119522	-0.000401204	-0.00598205	-0.0179641	-0.00199302	0		392
-0.000399401	0.0383616	0.00319521	0.000403226	0.0011994	0.00238925	0.000796813	-0.000802407	-0.00677966	-0.0171657	-0.00279023	0.000404245		393
0.000399401	0.0383616	0.001997	0.0016129	0.0011994	0.00119462	-0.000398406	-0.000401204	-0.00677966	-0.0171657	-0.00239163	-0.000404245		394
0	0.037962	0.001997	0.0016129	0.0007996	0.00159283	0.00159363	-0.000802407	-0.00757727	-0.0175649	-0.00199302	0.000808489		395
0.000798802	0.0387612	0.00279581	0.00241935	0.0007996	0.000398208	0.00119522	0.000401204	-0.00677966	-0.0159681	-0.00239163	0.000404245		396
0.000399401	0.0391608	0.00319521	0.0016129	0	0.00199104	0.00119522	-0.000401204	-0.00677966	-0.0175649	-0.00279023	0.000808489		397
0.000399401	0.0403596	0.00239641	0.0016129	0.001999	0.00159283	0.00119522	-0.000802407	-0.00677966	-0.0179641	-0.00159442	0.000404245		398
0	0.0403596	0.00319521	0.0016129	0.0007996	0.00278746	0.00239044	-0.000802407	-0.00677966	-0.0175649	-0.00239163	0.000404245		399
0	0.0407592	0.001997	0.0016129	0.0007996	0.00199104	0.00199203	-0.000401204	-0.00717846	-0.0183633	-0.00159442	-0.000404245		400
-0.000798802	0.0427572	0.00319521	0.00201613	0.0011994	0.00238925	0.00119522	0	-0.00638086	-0.0183633	-0.00279023	0		401
0.0011982	0.0415584	0.00319521	0.0016129	0.0007996	0.000796416	0.00199203	-0.000802407	-0.00837488	-0.0203593	-0.00279023	0.000404245		402
0.000399401	0.03996	0.0011982	0.000806452	0.0003998	0.00199104	0.00119522	0	-0.00677966	-0.0179641	-0.00239163	0.00161698		403
0.000399401	0.0407592	0.001997	0.000806452	-0.0003998	0.00199104	0.00239044	0	-0.00677966	-0.0191617	-0.00199302	0.000808489		404
-0.000399401	0.0427572	0.00239641	0.000403226	0.0003998	0.000398208	0.00159363	-0.00120361	-0.00677966	-0.0187625	-0.00159442	-0.000404245		405
0	0.0423576	0.00359461	0.000806452	0.0003998	0.00119462	0.00159363	-0.000401204	-0.00677966	-0.0187625	-0.00199302	0.00121273		406
-0.000399401	0.0427572	0.0011982	0.00241935	0.0003998	0.00199104	0.00119522	-0.000401204	-0.00677966	-0.0199601	-0.00279023	0		407
-0.000399401	0.0423576	0.00279581	0.000806452	0.0011994	0.00238925	0.000796813	0	-0.00797607	-0.0203593	-0.00159442	-0.000404245		408
0.000399401	0.0435564	0.0011982	0.000806452	0.0007996	0.00159283	0.00239044	-0.000802407	-0.00717846	-0.0195609	-0.00159442	0.000404245		409
0.000798802	0.043956	0.00279581	0.000806452	0	0.00119462	0.00119522	0	-0.00757727	-0.0211577	-0.00239163	0		410
0	0.0447552	0.0015976	0.00120968	0.0007996	-0.000398208	0.00159363	-0.00120361	-0.00717846	-0.0199601	-0.00239163	-0.000404245		411
0.000798802	0.0447552	0.00239641	0.000806452	0.0003998	0.00119462	0.00199203	0	-0.00717846	-0.0203593	-0.00159442	0.000404245		412
-0.0011982	0.0443556	0.001997	0.0016129	0.0011994	0.00159283	-0.000398406	-0.000401204	-0.00757727	-0.0203593	-0.00199302	0		413
0.000798802	0.0447552	0.00239641	0.000806452	0.001999	0.000398208	0.000796813	-0.000802407	-0.00797607	-0.0211577	-0.00239163	0.00161698		414
0	0.0455544	0.00279581	0.000806452	0.0007996	0.00119462	0.00159363	-0.00160481	-0.00797607	-0.0195609	-0.00159442	0.000404245		415
-0.000399401	0.0455544	0.00319521	0.0016129	0.0007996	0.00199104	0.00159363	-0.000802407	-0.00757727	-0.0203593	-0.00119581	0.000404245		416
0	0.0455544	0.00239641	0.0016129	0.0015992	0.00199104	0.000796813	0	-0.00717846	-0.0207585	-0.00199302	0.00161698		417
0.000399401	0.0463536	0.001997	0.00120968	0	0.00159283	0.00159363	-0.000401204	-0.00677966	-0.0215569	-0.00119581	0.000808489		418
0.000399401	0.0475524	0.00239641	0	0.0011994	0.00199104	0.00239044	0	-0.00757727	-0.0211577	-0.00318884	-0.00121273		419
0	0.047952	0.0015976	0.00120968	0.0011994	0.00278746	0.000796813	0	-0.00837488	-0.0211577	-0.00239163	0.000404245		420
0.000798802	0.0483516	0.00279581	0.00120968	0.0007996	0.00159283	0.00119522	-0.000802407	-0.00837488	-0.0219561	-0.00199302	0.000808489		421
0.000399401	0.0487512	0.00279581	0.00322581	0.0015992	0.00119462	0.00199203	0.000401204	-0.00757727	-0.0215569	-0.00239163	0		422
-0.000798802	0.0495505	0.00319521	0.000806452	0.0011994	0.00119462	0.00159363	0	-0.00757727	-0.0215569	-0.00318884	0		423
0.0011982	0.0503496	0.0015976	0.00120968	0.0015992	0.00199104	0.000398406	-0.00120361	-0.00837488	-0.0227545	-0.00159442	0.000808489		424
0	0.0507492	0.0015976	0.000806452	0.0027986	0.00199104	0.00159363	0.000401204	-0.00717846	-0.0215569	-0.00119581	0.00121273		425
-0.000798802	0.0515485	0.00239641	-0.000403226	0.001999	0.00199104	0.00119522	0.000401204	-0.00797607	-0.0215569	-0.00159442	0		426
0	0.0511489	0.00279581	0.0016129	0.0011994	0.000796416	0.00199203	0.000401204	-0.00757727	-0.0219561	-0.00159442	-0.000404245		427
0	0.0503496	0.001997	-0.000403226	0.0023988	0.00119462	0.00159363	-0.000802407	-0.00757727	-0.0227545	-0.00119581	0.00121273		428
0.000399401	0.04995	0.00279581	0.00120968	0.0007996	0.00159283	0.00159363	-0.00160481	-0.00797607	-0.0231537	-0.00199302	0.000404245		429
0	0.0535465	0.0015976	0.0016129	0.0011994	0.00159283	0.00239044	0	-0.00877368	-0.0235529	-0.00239163	0.000404245		430
0	0.0539461	0.00239641	0.00201613	0.0011994	0.00159283	0.00199203	-0.000802407	-0.00757727	-0.0231537	-0.00199302	0.000404245		431
0.000399401	0.0543457	0.00239641	0.000403226	0.0007996	0.00159283	0.00278884	0	-0.00837488	-0.0227545	-0.00159442	0		432
-0.0011982	0.0539461	0.00439341	0.000403226	0.0011994	0.00119462	0.00159363	-0.000802407	-0.00877368	-0.0231537	-0.00239163	0.00121273		433
-0.000399401	0.0531469	0.001997	0.000806452	0.0015992	0.00159283	0.000398406	-0.000802407	-0.00757727	-0.0235529	-0.00159442	0		434
-0.000399401	0.0519481	0.001997	0	0.0011994	0.000796416	0.00159363	0.000401204	-0.00757727	-0.0235529	-0.00199302	0.000808489		435
0.000399401	0.0519481	0.0015976	0.0016129	0.001999	0.00159283	0.000796813	0	-0.00837488	-0.0243513	-0.00279023	0.000404245		436
0	0.0519481	0.0015976	0.0016129	0.0011994	0.00199104	0.00119522	-0.000802407	-0.00757727	-0.0243513	-0.00119581	0.00121273		437
-0.000399401	0.0535465	0.00239641	0.00120968	0.001999	0.00159283	0.00119522	-0.000401204	-0.00757727	-0.0251497	-0.00119581	0.000404245		438
0.000798802	0.0547453	0.00319521	0.00201613	0.001999	0.00238925	0.00199203	-0.000401204	-0.00797607	-0.0247505	-0.00199302	0.00121273		439
-0.000399401	0.0555445	0.001997	0.00120968	0.0015992	0.00159283	0.00159363	-0.000401204	-0.00837488	-0.0255489	-0.00199302	0.000808489		440
0	0.0555445	0.001997	0.000806452	0.0027986	0.00159283	0.00239044	0	-0.00837488	-0.0239521	-0.00159442	0.000808489		441
-0.000399401	0.0555445	0.00239641	0.00120968	0.0023988	0.00159283	0.00119522	-0.00120361	-0.00677966	-0.0251497	-0.00199302	0.000808489		442
0	0.0555445	0.001997	0.00120968	0.0011994	0.00119462	0.000398406	-0.000401204	-0.00837488	-0.0251497	-0.00199302	0		443
0.000798802	0.0567433	0.00239641	0.000806452	0.0015992	0.00159283	0.00159363	-0.000802407	-0.00717846	-0.0247505	-0.00199302	0.000808489		444
0	0.0587413	0.00239641	0.00120968	0.001999	0.00119462	0.00239044	-0.000401204	-0.00877368	-0.0247505	-0.00159442	0.00121273		445
-0.000798802	0.0595405	0.00239641	0.00201613	0.001999	0.00119462	0.00199203	0	-0.00797607	-0.0259481	-0.00279023	0.00161698		446
0	0.0603397	0.00239641	0.00120968	0.0015992	0.00159283	0.000398406	-0.00200602	-0.00797607	-0.0255489	-0.00279023	0.000404245		447
-0.000399401	0.0611389	0.00279581	0.00120968	0.0015992	0.00159283	0.00159363	-0.000802407	-0.00997009	-0.0267465	-0.00279023	0.000808489		448
-0.000399401	0.0607393	0.0015976	0.000403226	0.001999	0.00159283	0.00159363	-0.000401204	-0.00877368	-0.0255489	-0.00279023	0.00121273		449
0	0.0619381	0.00239641	0.0016129	0.0011994	0.00199104	0.00119522	-0.00120361	-0.00837488	-0.0255489	-0.00159442	0		450
0.000399401	0.0619381	0.00359461	0.000403226	0.0011994	0.00159283	0.00119522	-0.000401204	-0.00837488	-0.0263473	-0.00199302	0.000404245		451
-0.000399401	0.0607393	0.0015976	0.0016129	0.0011994	0.00119462	0.00239044	-0.000401204	-0.00837488	-0.0263473	-0.00199302	0.000808489		452
0	0.0603397	0.001997	0.00241935	0.0011994	0.00119462	0.00159363	0	-0.00837488	-0.0267465	-0.00159442	0.000808489		453
0	0.0603397	0.00279581	0.000806452	0.001999	0.00159283	0.00159363	0.000401204	-0.00837488	-0.0255489	-0.00159442	0.000404245		454
0.000399401	0.0611389	0.00279581	0.000806452	0.001999	0.00119462	0.000796813	0	-0.00957129	-0.0267465	-0.00358744	0		455
0.000798802	0.0623377	0.00239641	0.00120968	0.0015992	0.00159283	0.000796813	-0.000401204	-0.00837488	-0.0275449	-0.00239163	0.00121273		456
0	0.0611389	0.0015976	0.00120968	0.0015992	0.00159283	0.00119522	-0.000401204	-0.00837488	-0.0271457	-0.00239163	0.000808489		457
0	0.0619381	0.001997	0.000806452	0.001999	0.00159283	0.00159363	-0.000802407	-0.00877368	-0.0283433	-0.00159442	0.000404245		458
0.000399401	0.0615385	0.0015976	0.00120968	0.0011994	0.00159283	0.00159363	-0.000401204	-0.00917248	-0.0267465	-0.00199302	-0.000404245		459
0.000399401	0.0615385	0.0011982	0.00120968	0.0023988	0.00159283	0.00119522	-0.00160481	-0.00757727	-0.0279441	-0.00199302	0.000404245		460
0.000399401	0.0615385	0.0015976	0.0016129	0.001999	0.00278746	0.00119522	-0.000401204	-0.00877368	-0.0283433	-0.00199302	0.000808489		461
0.000798802	0.0619381	0.001997	0.00120968	0.001999	0.00199104	0.00159363	-0.000802407	-0.00917248	-0.0279441	-0.00239163	-0.000404245		462
0.000399401	0.0631369	0.001997	0.000806452	0.0015992	0.00238925	0.00159363	0	-0.00797607	-0.0283433	-0.00199302	0.00121273		463
0	0.0631369	0.001997	0.00120968	0.001999	0.00278746	0.000398406	-0.000401204	-0.00957129	-0.0279441	-0.00199302	0.000808489		464
-0.000399401	0.0627373	0.00239641	0.000806452	0.001999	0.000796416	0.00159363	0	-0.00837488	-0.0279441	-0.00079721	0.00121273		465
0.000798802	0.0615385	0.0015976	0.000806452	0.0023988	0.00159283	0.00199203	0	-0.00997009	-0.0279441	-0.00199302	0.000404245		466
-0.000399401	0.0619381	0.00279581	0.0016129	0.0015992	0.00238925	0.00119522	-0.00120361	-0.00757727	-0.0275449	-0.00239163	0.000404245		467
0.000399401	0.0639361	0.00279581	0.0016129	0.0023988	0.00199104	0.00159363	-0.000802407	-0.00837488	-0.0283433	-0.00159442	0		468
0.000399401	0.0639361	0.00279581	0.00241935	0.0015992	0.000398208	0.00119522	0	-0.00877368	-0.0291417	-0.00239163	0.00121273		469
0	0.0631369	0.001997	0.000403226	0.001999	0.00159283	0.00119522	-0.000802407	-0.00757727	-0.0283433	-0.00239163	0.00121273		470
-0.000798802	0.0623377	0.0015976	0.00120968	0.0023988	0.00238925	0.000796813	0	-0.00837488	-0.0275449	-0.00199302	0.000404245		471
0.0011982	0.0619381	0.00239641	0.0016129	0.0023988	0.00159283	0.00199203	-0.000401204	-0.00757727	-0.0279441	-0.00119581	0.000404245		472
-0.000399401	0.0611389	0.00279581	0.00120968	0.0023988	0.00199104	0.00119522	0	-0.00797607	-0.0283433	-0.00119581	-0.000404245		473
0.0011982	0.0615385	0.0015976	0.000806452	0.001999	0.00119462	0.00199203	-0.00160481	-0.00757727	-0.0287425	-0.00159442	0.00161698		474
0.000399401	0.0631369	0.00239641	0.0016129	0.0015992	0.00159283	0.00159363	0	-0.00757727	-0.0283433	-0.00279023	0.000404245		475
-0.000399401	0.0655345	0.001997	0.000403226	0.0011994	0.00159283	0.000796813	0.000401204	-0.00917248	-0.0291417	-0.00279023	0.000808489		476
0	0.0663337	0.001997	0.00120968	0.001999	0.00159283	0.00119522	-0.000401204	-0.00837488	-0.0279441	-0.00159442	0		477
0.000798802	0.0635365	0.001997	0.000806452	0.0011994	0.00238925	0.00119522	-0.00160481	-0.00877368	-0.0287425	-0.00119581	0.000404245		478
0	0.0627373	0.00239641	0.00120968	0.001999	0.00159283	0.00119522	0	-0.00957129	-0.0287425	-0.00159442	0.000808489		479
0.000399401	0.0623377	0.001997	0.000806452	0.0023988	0.00159283	0.00159363	0.000401204	-0.00837488	-0.0295409	-0.00159442	0.000808489		480
0	0.0655345	0.001997	0.00120968	0.0015992	0.00199104	0.00159363	-0.000802407	-0.00837488	-0.0295409	-0.00119581	0.000404245		481
0.000399401	0.0615385	0.00239641	0.00241935	0.0011994	0.00119462	0.00159363	0.000802407	-0.00757727	-0.0295409	-0.00279023	0		482
0	0.0611389	0.00319521	0.000806452	0.001999	0.000796416	0.00239044	0	-0.00877368	-0.0291417	-0.00199302	0		483
-0.000399401	0.0627373	0.0011982	0.00120968	0.0011994	0.000796416	0.000796813	-0.000802407	-0.00837488	-0.0279441	-0.00199302	0.000808489		484
0.000798802	0.0619381	0.00319521	0.0016129	0.0015992	0.00119462	0.000796813	-0.000401204	-0.00837488	-0.0299401	-0.00279023	0.00161698		485
0	0.0647353	0.00239641	0.00120968	0.0015992	0.00159283	0.00119522	-0.00120361	-0.00797607	-0.0287425	-0.00199302	0.000808489		486
0.000399401	0.0627373	0.00319521	0.00201613	0.0015992	0.00238925	0.00199203	-0.000401204	-0.00757727	-0.0303393	-0.00199302	0.000404245		487
0.0011982	0.0643357	0.001997	0.0016129	0.0015992	0.00278746	0.00199203	-0.000401204	-0.00837488	-0.0303393	-0.00199302	0.000808489		488
0.0011982	0.0627373	0.00239641	0.000806452	0.0023988	0.00119462	0.00159363	-0.00160481	-0.00797607	-0.0295409	-0.00119581	-0.000808489		489
0.000399401	0.0631369	0.0011982	0.00120968	0.001999	0.00159283	0.00119522	-0.000802407	-0.00837488	-0.0291417	-0.00279023	0.00121273		490
0.000399401	0.0639361	0.001997	0.00120968	0.001999	0.00119462	0.000796813	-0.00120361	-0.00797607	-0.0295409	-0.00239163	0		491
0.000798802	0.0655345	0.00279581	0.000806452	0.0023988	0.000796416	0	-0.000802407	-0.00797607	-0.0291417	-0.00199302	0.000808489		492
0.000798802	0.0647353	0.00239641	0.000403226	0.001999	0.00199104	0.000796813	0.000802407	-0.00837488	-0.0287425	-0.00159442	-0.000404245		493
0	0.0639361	0.00239641	0.00241935	0.001999	0.000796416	0.00199203	0	-0.00837488	-0.0291417	-0.00199302	0.000808489		494
-0.000399401	0.0623377	0.001997	0.0016129	0.0027986	0.00159283	0.00159363	-0.000401204	-0.00797607	-0.0287425	-0.00239163	0.000404245		495
0	0.0607393	0.00319521	0.000806452	0.001999	0.00199104	0.00159363	-0.000401204	-0.00837488	-0.0279441	-0.00199302	0.000404245		496
0.000798802	0.0627373	0.00239641	0.00201613	0.0027986	0.00159283	0.000796813	-0.000401204	-0.00717846	-0.0283433	-0.00199302	0.00121273		497
0	0.0635365	0.0015976	0.00120968	0.0015992	0.00119462	0.00199203	0	-0.00797607	-0.0291417	-0.00119581	0.000404245		498
-0.000399401	0.0635365	0.0015976	0.00120968	0.0015992	0.00199104	0.00119522	-0.000802407	-0.00757727	-0.0287425	-0.00199302	0.000404245		499
-0.000399401	0.0631369	0.001997	0.00201613	0.0023988	0.00278746	0.00199203	-0.000802407	-0.00717846	-0.0283433	-0.00199302	-0.000404245		500
-0.000798802	0.0619381	0.001997	0.000806452	0.0015992	0.00119462	0.000398406	-0.000802407	-0.00757727	-0.0279441	-0.00119581	0.000404245		501
0.000399401	0.0623377	0.00279581	0.000806452	0.0015992	0.000796416	0.00199203	-0.00160481	-0.00757727	-0.0291417	-0.00119581	0		502
-0.000798802	0.0623377	0.00279581	0.00201613	0.0015992	0.00238925	0.00119522	0.000401204	-0.00677966	-0.0283433	-0.00358744	0.00121273		503
0.000798802	0.0615385	0.00279581	0.00120968	0.0023988	0.00238925	0.00239044	0	-0.00797607	-0.0279441	-0.00199302	0.000808489		504
0	0.0615385	0.0015976	0.00120968	0.0023988	0.00119462	0.00119522	-0.000401204	-0.00757727	-0.0279441	-0.00159442	0		505
0.0011982	0.0607393	0.001997	0.00120968	0.0027986	0.00159283	0.00159363	0	-0.00917248	-0.0275449	-0.00159442	0		506
0.000798802	0.0603397	0.0015976	0.00241935	0.001999	0.00278746	0.00159363	-0.00120361	-0.00757727	-0.0279441	-0.00159442	0.000404245		507
0	0.0595405	0.00279581	0.0016129	0.0027986	0.00159283	0.00119522	0.000401204	-0.00797607	-0.0279441	-0.00279023	0		508
0.000399401	0.0595405	0.00239641	0.000806452	0.001999	0.00119462	0.00159363	-0.000802407	-0.00757727	-0.0271457	-0.00159442	-0.000404245		509
0	0.0595405	0.0015976	0.0016129	0.0023988	0.000796416	0.000796813	-0.00160481	-0.00797607	-0.0271457	-0.00199302	0		510
0.000399401	0.0603397	0.0015976	0.000806452	0.001999	0.00159283	0.00199203	-0.000802407	-0.00677966	-0.0279441	-0.00119581	0.000404245		511
0	0.0603397	0.00239641	0.000806452	0.0011994	0.00199104	0.00159363	0.000401204	-0.00677966	-0.0275449	-0.00279023	0.000404245		512
0	0.0591409	0.001997	0.0016129	0.001999	0.00159283	0.00119522	-0.000802407	-0.00717846	-0.0267465	-0.00279023	0.000404245		513
0.000399401	0.0599401	0.001997	0.00120968	0.0023988	0.00199104	0.00199203	0	-0.00797607	-0.0267465	-0.00199302	0.000404245		514
0.000798802	0.0575425	0.0015976	0.00201613	0.001999	0.00199104	0.00199203	-0.000802407	-0.00677966	-0.0267465	-0.00279023	0.000404245		515
0	0.0547453	0.00239641	0.00120968	0.0027986	0.00159283	0.000398406	0.000401204	-0.00717846	-0.0263473	-0.00159442	0.000404245		516
0.000399401	0.0571429	0.00319521	0.00120968	0.0023988	0.00199104	0.00199203	-0.000401204	-0.00677966	-0.0267465	-0.00159442	-0.000808489		517
-0.000798802	0.0559441	0.001997	0.00201613	0.0027986	0.00119462	0.000796813	-0.000401204	-0.00598205	-0.0259481	-0.00159442	0.00121273		518
-0.000399401	0.0567433	0.001997	0.0016129	0.001999	0.00199104	0.00159363	-0.00120361	-0.00717846	-0.0251497	-0.00318884	-0.000404245		519
0	0.0595405	0.00279581	0.00241935	0.0023988	0.00238925	0.00119522	0.000401204	-0.00638086	-0.0255489	-0.00199302	0.000404245		520
0.000399401	0.0587413	0.0015976	0.0016129	0.0023988	0.00159283	0.00159363	0.000802407	-0.00638086	-0.0259481	-0.00159442	0		521
0.000399401	0.0575425	0.00279581	0.00201613	0.0011994	0.00119462	0.00119522	0	-0.00757727	-0.0251497	-0.00199302	0.000404245		522
-0.000399401	0.0539461	0.0015976	0.00120968	0.0027986	0.00238925	0.00119522	0	-0.00677966	-0.0247505	-0.00119581	0.000404245		523
0.000399401	0.0547453	0.00279581	0.0016129	0.001999	0.00238925	0.00199203	0	-0.00677966	-0.0243513	-0.00199302	0.000404245		524
0	0.0535465	0.00239641	0.00120968	0.0011994	0.000398208	0.000796813	0.000401204	-0.00677966	-0.0247505	-0.00159442	0.000404245		525
0.000798802	0.0543457	0.00239641	0.0016129	0.0031984	0.000796416	0.00119522	-0.000802407	-0.00677966	-0.0243513	-0.00279023	0.000404245		526
-0.000399401	0.0559441	0.00279581	0.00201613	0.0031984	0.00119462	0.00159363	-0.000401204	-0.00518445	-0.0239521	-0.00199302	0.000808489		527
0.000798802	0.0535465	0.001997	0.000806452	0.0023988	0.000796416	0.00199203	0	-0.00598205	-0.0243513	-0.00199302	0.00121273		528
-0.0011982	0.0519481	0.00279581	0.0016129	0.0015992	0.00199104	0.000796813	-0.000401204	-0.00518445	-0.0239521	-0.00159442	0		529
-0.000798802	0.0539461	0.00279581	0.0016129	0.001999	0.000796416	0.00119522	0	-0.00638086	-0.0219561	-0.00199302	0.000404245		530
0.000399401	0.0535465	0.00239641	0.0016129	0.0015992	0.00159283	0.00199203	0.000802407	-0.00717846	-0.0231537	-0.00199302	-0.000404245		531
0	0.0535465	0.00279581	0.0016129	0.0007996	0.00199104	0.00199203	0.000802407	-0.00677966	-0.0219561	-0.00119581	-0.000404245		532
0.000399401	0.0527473	0.00279581	0.00120968	0.001999	0.00278746	0.00239044	0.000401204	-0.00558325	-0.0227545	-0.00159442	0.000404245		533
-0.000798802	0.04995	0.001997	0.000806452	0.001999	0.000796416	0.000796813	-0.00160481	-0.00598205	-0.0211577	-0.00159442	0		534
0.000399401	0.0491509	0.00319521	0.000806452	0.001999	0.00199104	0.00119522	-0.000802407	-0.00638086	-0.0211577	-0.00239163	0.000808489		535
0.000798802	0.047952	0.00239641	0.0016129	0.0023988	0.00159283	0.000796813	-0.000802407	-0.00598205	-0.0215569	-0.00159442	0.00121273		536
0.000399401	0.0475524	0.00279581	0.00120968	0.0015992	0.00238925	0.00159363	0	-0.00518445	-0.0203593	-0.00159442	0.000808489		537
0.000798802	0.0475524	0.00239641	0.00201613	0.0007996	0.000398208	0	-0.000401204	-0.00598205	-0.0207585	-0.00199302	0.00121273		538
0	0.047952	0.0015976	0.000403226	0.0015992	0.000796416	0.000796813	-0.00120361	-0.00638086	-0.0195609	-0.00159442	0.00121273		539
0.000399401	0.0471528	0.00319521	0.000806452	0.0015992	0.000796416	0.00159363	0	-0.00558325	-0.0207585	-0.00279023	0.000404245		540
-0.000399401	0.0475524	0.001997	0.00120968	0.001999	0.00159283	0	-0.000802407	-0.00558325	-0.0195609	-0.00119581	0		541
0.000798802	0.047952	0.00279581	0	0.001999	0.00199104	0.000796813	0	-0.00598205	-0.0187625	-0.00119581	0.000404245		542
0.000798802	0.0471528	0.00279581	0.0016129	0.0015992	0.00159283	0.00159363	-0.000401204	-0.00558325	-0.0191617	-0.00159442	0.00121273		543
0.000399401	0.0471528	0.00239641	0.000806452	0.0023988	0.00159283	0.000796813	0	-0.00518445	-0.0183633	-0.00279023	0.000808489		544
0	0.0467532	0.001997	0.000806452	0.0011994	0.00119462	0	-0.00120361	-0.00558325	-0.0187625	-0.00159442	0.000404245		545
0.000798802	0.0467532	0.0015976	0.000403226	0.0007996	0.000796416	0.00159363	-0.00160481	-0.00598205	-0.0175649	-0.00239163	0.000404245		546
0	0.0455544	0.00239641	0.0016129	0.0015992	0.00159283	0.00119522	-0.000401204	-0.00478564	-0.0167665	-0.00318884	0.000808489		547
0	0.0463536	0.0015976	0.000806452	0.0015992	0.00119462	0.00199203	-0.00120361	-0.00438684	-0.0171657	-0.00239163	0.000404245		548
0.000399401	0.0451548	0.0015976	0.000806452	0.0007996	0.00159283	0.000398406	-0.000802407	-0.00518445	-0.0163673	-0.00199302	0.00121273		549
-0.000798802	0.0447552	0.00279581	0.00241935	0.001999	0.00159283	0.00119522	0	-0.00518445	-0.0167665	-0.00159442	0.000404245		550
0.000399401	0.0435564	0.00239641	0.00201613	0.0023988	0.00159283	0.00159363	-0.000401204	-0.00478564	-0.0159681	-0.00199302	0.000808489		551
0	0.0443556	0.001997	0.0016129	0.0015992	0.00238925	0.00159363	-0.00120361	-0.00398804	-0.0155689	-0.00199302	0.000808489		552
-0.000399401	0.0435564	0.0015976	0.00241935	0.0023988	0.00199104	0.00119522	-0.000802407	-0.00438684	-0.0147705	-0.00199302	0		553
-0.0011982	0.041958	0.00239641	0.00120968	0.0015992	0.00159283	0.00119522	0.000401204	-0.00438684	-0.0147705	-0.00159442	0.000404245		554
0.000399401	0.0423576	0.00239641	0.000403226	0.0015992	0.00278746	0.00119522	-0.00120361	-0.00518445	-0.0147705	-0.00279023	0		555
0.000399401	0.041958	0.00279581	0.000806452	0.0015992	0.00119462	0.00199203	-0.000802407	-0.00358923	-0.0139721	-0.00159442	-0.000404245		556
-0.000399401	0.0407592	0.00279581	0.0016129	0.0011994	0.00159283	0.00199203	0.000802407	-0.00438684	-0.0127745	-0.00159442	0.00121273		557
0.000399401	0.0403596	0.001997	0.000806452	0.001999	0.00119462	0.00159363	-0.000401204	-0.00398804	-0.011976	-0.00239163	0.000404245		558
-0.000399401	0.0403596	0.00279581	0.00120968	0.0011994	0.00159283	0.00119522	0.000401204	-0.00518445	-0.0123752	-0.00279023	0.00121273		559
-0.000399401	0.0403596	0.00239641	0.00120968	0.001999	0.00238925	0.00239044	-0.000401204	-0.00478564	-0.011976	-0.00159442	0.000808489		560
-0.000399401	0.0383616	0.001997	0.0016129	0.0011994	0.00318566	0.00239044	0	-0.00518445	-0.0123752	-0.00199302	0.000808489		561
0.000798802	0.03996	0.00239641	0.00282258	0.0007996	0.00159283	0.00159363	-0.000802407	-0.00358923	-0.0111776	-0.00159442	0.000808489		562
0	0.0383616	0.00279581	0.00120968	0.0011994	0.00119462	0.00159363	-0.000401204	-0.00478564	-0.00998004	-0.00239163	0.000404245		563
-0.000798802	0.0383616	0.001997	0.00120968	0.0007996	0.00119462	0.00199203	0.000401204	-0.00398804	-0.00998004	-0.00199302	0		564
0	0.0383616	0.001997	0.00120968	0.0007996	0.00238925	0.00199203	-0.00160481	-0.00319043	-0.0103792	-0.00079721	0.000404245		565
0	0.0371628	0.0015976	0.0016129	0.001999	0.00199104	0.00119522	-0.000802407	-0.00438684	-0.00958084	-0.00159442	0.000404245		566
0	0.0371628	0.00279581	0.00120968	0.0015992	0.000398208	0.000398406	0.000401204	-0.00319043	-0.00798403	-0.00159442	0		567
0	0.0367632	0.0015976	0.000806452	0.001999	0.00159283	0.00159363	-0.000802407	-0.00358923	-0.00838323	-0.00239163	0.000808489		568
0	0.0363636	0.00239641	0.00120968	0.0011994	0.00119462	0.00119522	-0.000401204	-0.00358923	-0.00838323	-0.00239163	0.000808489		569
0	0.0355644	0.00319521	0.00120968	0.0011994	0.00159283	0.00159363	-0.00120361	-0.00398804	-0.00718563	-0.00239163	0.000404245		570
0	0.035964	0.00239641	0.00120968	0.0007996	0.00238925	0.00159363	-0.000802407	-0.00438684	-0.00678643	-0.00318884	0.000808489		571
0	0.0343656	0.00239641	0.0016129	0	0.00159283	0.00159363	0	-0.00319043	-0.00758483	-0.00239163	0.000404245		572
-0.000798802	0.0347652	0.0011982	0.0016129	0.0007996	0.00238925	0.00119522	-0.00120361	-0.00279163	-0.00638723	-0.00119581	0		573
-0.000798802	0.0343656	0.00239641	0.00120968	0.0011994	0.00159283	0.00199203	-0.000802407	-0.00398804	-0.00638723	-0.00239163	0.000808489		574
-0.000798802	0.033966	0.0015976	0.0016129	0.0011994	0.00119462	0.000796813	-0.000401204	-0.00358923	-0.00678643	-0.00199302	0.000404245		575
0.000399401	0.0335664	0.00279581	0.0016129	0.0011994	0.00119462	0.000796813	-0.000401204	-0.00358923	-0.00439122	-0.00199302	0.000404245		576
0	0.033966	0.00279581	0.00241935	0.0007996	0.00238925	0.000398406	-0.000802407	-0.00438684	-0.00439122	-0.00239163	0.000808489		577
0	0.0331668	0.000399401	0.000806452	0.0007996	0.00159283	0	-0.000401204	-0.00319043	-0.00439122	-0.00279023	0.000808489		578
-0.000798802	0.0315684	0.0015976	0.000806452	0.0007996	0.00159283	0.000796813	-0.000401204	-0.00319043	-0.00399202	-0.00159442	0.000404245		579
-0.000399401	0.0311688	0.001997	0.000806452	0.0007996	0.00159283	0.00159363	-0.000802407	-0.00279163	-0.00359281	-0.00239163	0.000404245		580
0	0.0311688	0.00279581	0.00241935	0.0011994	0.00199104	0.000398406	-0.000802407	-0.00358923	-0.00399202	-0.00159442	0.000404245		581
0.000399401	0.0303696	0.0015976	0.0016129	0.0007996	0.00238925	0.000796813	-0.00160481	-0.00319043	-0.00239521	-0.00199302	0.000404245		582
0	0.0307692	0.0015976	0.00201613	0.0003998	0.00159283	0.00199203	-0.00120361	-0.00239282	-0.00199601	-0.00199302	-0.000404245		583
0.0011982	0.0307692	0.001997	0.00120968	0.001999	0.00119462	-0.000398406	-0.000401204	-0.00279163	-0.00199601	-0.00239163	-0.000404245		584
-0.000798802	0.0295704	0.001997	0.0016129	0.0007996	0.00119462	0.00159363	0	-0.00319043	-0.00199601	-0.00239163	0		585
-0.000798802	0.0295704	0.0015976	0.00120968	0.0007996	0.00159283	0.00239044	0	-0.00279163	-0.00159681	-0.00119581	-0.000404245		586
0.000798802	0.0291708	0.001997	0.0016129	0	0.000796416	0.00119522	0.000802407	-0.00279163	-0.0011976	-0.00159442	0.000808489		587
-0.000399401	0.0283716	0.001997	0.000806452	0.0015992	0.00159283	0.00159363	0.000401204	-0.00239282	-0.000399202	-0.00199302	0.00202122		588
0	0.0275724	0.001997	0.00201613	0.0003998	0.00159283	0.000796813	0.000401204	-0.00358923	0.000399202	-0.00159442	0.000404245		589
0.000399401	0.0271728	0.001997	0	0.0007996	0.00159283	0.00159363	0.000401204	-0.00239282	-0.000399202	-0.00199302	0.00121273		590
0.000399401	0.0283716	0.0015976	0.000806452	0.0007996	0.00199104	0.00119522	-0.000802407	-0.00239282	-0.000399202	-0.00239163	0		591
0.000399401	0.0263736	0.001997	0.0016129	0.0003998	0.00119462	0.000796813	0.000401204	-0.00319043	0.000798403	-0.00199302	-0.000808489		592
0.000798802	0.0271728	0.001997	0.0016129	0.001999	0.00199104	0.000796813	0.000401204	-0.00358923	0.000798403	-0.00279023	0.000404245		593
0.000399401	0.0275724	0.001997	0.00201613	0.0015992	0.00119462	0.000398406	-0.00120361	-0.00319043	0.00199601	-0.00119581	0		594
0	0.0271728	0.00239641	0.00120968	0.001999	0.000796416	0.00239044	-0.000401204	-0.00279163	0.00199601	-0.00199302	0		595
-0.000399401	0.0243756	0.001997	0.000806452	0.0011994	0.00159283	0.00159363	0.000802407	-0.00279163	0.00279441	-0.00199302	-0.000404245		596
0.000798802	0.0255744	0.0015976	0.000806452	0.0007996	0.00159283	0.00119522	-0.000802407	-0.00239282	0.00279441	-0.00239163	0.000808489		597
0.000399401	0.0243756	0.001997	0.000806452	0.0011994	0.00159283	0.000796813	0	-0.00239282	0.00239521	-0.00239163	0		598
0	0.0247752	0.00239641	0.000806452	0.0011994	0.00199104	0.00199203	-0.000802407	-0.00319043	0.00359281	-0.00159442	0.000808489		599
-0.000399401	0.0223776	0.0015976	0.000806452	0.0007996	0.000398208	0.00199203	0	-0.00199402	0.00359281	-0.00318884	0		600
0	0.0207792	0.00279581	0.0016129	0.0011994	0.00159283	0.00119522	0	-0.00239282	0.00399202	-0.00199302	0.000808489		601
0	0.0211788	0.0011982	0.00120968	0.0015992	0.00119462	0.00119522	0	-0.00319043	0.00359281	-0.00199302	0.000404245		602
-0.000399401	0.0227772	0.00239641	0.000403226	0.0011994	0.00199104	0.00159363	-0.00120361	-0.00279163	0.00598802	-0.00279023	0.00161698		603
-0.000798802	0.0243756	0.00239641	0.0016129	0.0015992	0.000796416	0.00159363	-0.000802407	-0.00319043	0.00479042	-0.00199302	0		604
-0.000399401	0.0231768	0.0015976	0.000403226	0	0.00119462	0.00159363	0	-0.00159521	0.00558882	-0.00239163	0.00121273		605
-0.000798802	0.023976	0.001997	0.00120968	0.0011994	0.00119462	0.00159363	0	-0.00319043	0.00718563	-0.00159442	-0.000404245		606
0	0.0235764	0.001997	0.00120968	0.0007996	0.00159283	0.00199203	-0.000401204	-0.00319043	0.00598802	-0.00318884	0.000808489		607
-0.0011982	0.0235764	0.0015976	0.00201613	0.0015992	0.00159283	0.000796813	0	-0.00319043	0.00718563	-0.00159442	0		608
0.000399401	0.021978	0.0015976	0.000403226	0.0015992	0.00119462	0.00159363	-0.000401204	-0.00119641	0.00798403	-0.00159442	0		609
0	0.0203796	0.00319521	0.00201613	0.0011994	0.00199104	0.00159363	0.000401204	-0.00279163	0.00838323	-0.00239163	0.000404245		610
0	0.0207792	0.0015976	0.00241935	0.0007996	0.00119462	0.00159363	-0.000401204	-0.00159521	0.00838323	-0.00199302	0.000808489		611
0.000399401	0.0207792	0.0011982	0.00241935	0.001999	0.00119462	0.00159363	-0.000401204	-0.00239282	0.00918164	-0.00199302	0.00121273		612
-0.000399401	0.021978	0.00239641	0.00120968	0.0007996	0.00159283	0.00119522	0.000401204	-0.00199402	0.00918164	-0.00279023	0.00121273		613
0	0.0207792	0.0011982	0.000806452	0.0011994	0.00159283	0.00199203	-0.000401204	-0.00199402	0.00798403	-0.00279023	0		614
0	0.01998	0.0015976	0.00120968	0.0007996	0.00119462	0.00159363	0.000401204	-0.00159521	0.00798403	-0.00159442	0		615
-0.000798802	0.0191808	0.001997	0.00120968	0.0011994	0.00199104	0.000796813	0	-0.00159521	0.0107784	-0.00199302	0.000404245		616
0.000399401	0.0207792	0.001997	0.00201613	0.0011994	0.00199104	0.00119522	0	-0.00159521	0.00998004	-0.00199302	-0.000404245		617
-0.000399401	0.0203796	0.00239641	0.000806452	0.0007996	0.00278746	0.00119522	-0.00120361	-0.00239282	0.0103792	-0.00279023	0.000808489		618
-0.0015976	0.0207792	0.0011982	0.00120968	0.0015992	0.00159283	0.00199203	-0.000401204	-0.00239282	0.0115768	-0.00239163	0.000808489		619
-0.000399401	0.01998	0.001997	0.00120968	0.0011994	0.00119462	0.000796813	-0.00120361	-0.00159521	0.0111776	-0.00239163	0.00121273		620
-0.000798802	0.0195804	0.001997	0.000806452	0.0007996	0.00199104	0.00159363	-0.000802407	-0.00159521	0.0111776	-0.00159442	0		621
0.000399401	0.01998	0.001997	0.000806452	0.0011994	0.00159283	0.000796813	-0.000802407	-0.00199402	0.0123752	-0.00159442	0		622
-0.000399401	0.01998	0.001997	0.000806452	0.0023988	0.00199104	0.00119522	-0.000401204	-0.00239282	0.0123752	-0.00239163	0.000404245		623
0	0.0187812	0.0015976	0.00120968	0.0007996	0.00119462	0.000796813	-0.000401204	-0.00119641	0.0123752	-0.00159442	-0.000404245		624
-0.000399401	0.0191808	0.000798802	0.000403226	0	0.00119462	0.00159363	-0.000401204	-0.00159521	0.0147705	-0.00239163	-0.000404245		625
0	0.0191808	0.001997	0.00120968	0	0.00159283	0.00159363	-0.000401204	-0.00199402	0.0135729	-0.00119581	0.000808489		626
0	0.0187812	0.0015976	0.000806452	-0.0003998	0.00119462	0.00119522	0	-0.00159521	0.0131737	-0.00199302	-0.000404245		627
-0.000399401	0.0191808	0.0015976	0.000403226	0.0011994	0.00238925	0.000796813	-0.000802407	-0.000797607	0.0147705	-0.00159442	0		628
-0.0011982	0.0191808	0.0015976	0.00120968	0.0007996	0.00159283	0.00199203	-0.00120361	-0.00119641	0.0147705	-0.00318884	0.000404245		629
-0.000399401	0.0183816	0.00239641	0.00120968	0.0015992	0.00199104	0.000796813	-0.000802407	-0.00119641	0.0143713	-0.00239163	0.00121273		630
0.0011982	0.0191808	0.0015976	0.000806452	0.0011994	0.00159283	0.00159363	-0.00120361	0	0.0143713	-0.00318884	0		631
-0.000798802	0.0183816	0.0015976	0.00120968	0.0015992	0.000796416	0.000796813	-0.000401204	-0.00119641	0.0147705	-0.00279023	0.00121273		632
0	0.0171828	0.001997	0.00201613	0.0015992	0.00159283	0.00119522	0	-0.00199402	0.0143713	-0.00239163	0.000404245		633
-0.0015976	0.0175824	0.00239641	0.000403226	0.0003998	0.00159283	0.00119522	-0.00160481	-0.00239282	0.0171657	-0.00199302	0.000808489		634
-0.000798802	0.017982	0.00239641	0.000806452	0.0011994	0.00199104	0.000796813	-0.000802407	-0.00199402	0.0167665	-0.00239163	0		635
-0.000399401	0.0171828	0.0015976	0.00120968	0.0011994	0.00159283	0.00159363	-0.00120361	-0.00159521	0.0171657	-0.00239163	0.00121273		636
-0.000399401	0.0175824	0.0011982	0.00120968	0.0015992	0.00159283	0	-0.000802407	-0.00199402	0.0163673	-0.00318884	0		637
-0.0011982	0.0167832	0.001997	0	0.0015992	0.00199104	0.00159363	-0.000401204	-0.00119641	0.0171657	-0.00239163	0.000404245		638
0.000399401	0.0155844	0.001997	0.000806452	0.001999	0.00119462	0.00159363	-0.000401204	-0.000797607	0.0175649	-0.00239163	0.000808489		639
-0.000399401	0.0175824	0.0015976	0.0016129	0.0007996	0.00159283	0.00199203	0.000802407	-0.00159521	0.0187625	-0.00279023	0.000808489		640
0.000399401	0.0167832	0.001997	0.00120968	0.0003998	0.00238925	0.00119522	-0.000802407	-0.000797607	0.0183633	-0.00199302	0		641
0.000399401	0.015984	0.0015976	0.000806452	0.0015992	0.00159283	0.000796813	-0.000401204	-0.00199402	0.0183633	-0.00159442	0		642
-0.0011982	0.015984	0.0015976	0.00201613	0.0007996	0.00199104	0.00159363	-0.000802407	-0.000797607	0.0187625	-0.00239163	0		643
0	0.0151848	0.00239641	0	0.0015992	0.00119462	0.00159363	-0.000401204	-0.000797607	0.0183633	-0.00318884	-0.000404245		644
-0.000798802	0.0155844	0.001997	0.0016129	0.0007996	0.000796416	0.00159363	-0.000401204	-0.000398804	0.0195609	-0.00199302	0.000808489		645
0	0.0151848	0.0015976	0	0.0023988	0.00238925	0.000796813	-0.00120361	0	0.0191617	-0.00279023	0		646
-0.000399401	0.0155844	0.000798802	0.0016129	0.0011994	0.00199104	0.00199203	0	-0.000398804	0.0211577	-0.00199302	0		647
0.000399401	0.0147852	0.001997	0.0016129	0.0011994	0.00119462	0.000796813	0	-0.00119641	0.0207585	-0.00239163	0		648
0.000798802	0.0143856	0.00279581	0.00120968	0.0015992	0.00199104	0.00199203	0.000401204	-0.00119641	0.0199601	-0.00199302	0.00121273		649
0	0.0147852	0.0011982	0.000806452	0.0011994	0.00119462	0.00199203	-0.00120361	-0.000398804	0.0199601	-0.00279023	0.000404245		650
-0.000399401	0.0143856	0.0015976	0.00120968	0.001999	0.00119462	0.000398406	-0.000401204	-0.000797607	0.0203593	-0.00279023	-0.000404245		651
0.000798802	0.0147852	0.000798802	0.000806452	0.001999	0.00238925	0.00159363	-0.000401204	-0.000398804	0.0219561	-0.00159442	0.00161698		652
0	0.0143856	0.00239641	0.00120968	0.0023988	0.00159283	0.00199203	-0.000802407	0.000797607	0.0207585	-0.00279023	0		653
0.000798802	0.0127872	0.0015976	0.000806452	0.0023988	0.00278746	0.00159363	-0.000401204	-0.000797607	0.0215569	-0.00159442	0		654
-0.000399401	0.0131868	0.0011982	0.000403226	0.0015992	0.00119462	0.00119522	-0.000401204	-0.000398804	0.0219561	-0.00239163	0.000404245		655
0.000399401	0.0135864	0.000798802	0.000806452	0.0015992	0.00199104	0.00199203	-0.00120361	0	0.0211577	-0.00199302	0.000404245		656
0.000399401	0.0135864	0.0011982	0.00120968	0.0015992	0.00278746	0.00239044	0	-0.000797607	0.0223553	-0.00279023	0.000404245		657
0	0.011988	0.00279581	0.00201613	0.0023988	0.000796416	0.00119522	-0.000401204	0.000398804	0.0223553	-0.00239163	0.000808489		658
0	0.0131868	0.0015976	0	0.0015992	0.00159283	0.00278884	-0.00160481	0.000398804	0.0223553	-0.00279023	0.00161698		659
-0.000798802	0.0123876	0.0015976	0.000806452	0.0015992	0.00119462	0.00119522	0	-0.000797607	0.0223553	-0.00199302	0.00121273		660
0	0.0135864	0.00239641	0.00201613	0.0011994	0.00159283	0.00159363	-0.00120361	0	0.0219561	-0.00199302	0.00121273		661
0	0.011988	0.0011982	0	0.0011994	0.00199104	0	0	0	0.0223553	-0.00279023	0		662
0	0.0123876	0.0015976	0.000403226	0.001999	0.00199104	0.00239044	0	0	0.0223553	-0.00279023	0.00121273		663
-0.000399401	0.0123876	0.001997	0.00201613	0.001999	0.00119462	0.000796813	-0.00160481	-0.000398804	0.0219561	-0.00119581	0.000808489		664
0.000798802	0.0127872	0.001997	0.0016129	0.0023988	0.00119462	0.00119522	-0.00120361	0	0.0227545	-0.00239163	0.000808489		665
0.000399401	0.011988	0.0015976	0.0016129	0.0023988	0.00199104	0.00119522	0	0	0.0223553	-0.00239163	0.000404245		666
-0.000399401	0.0115884	0.001997	0.0016129	0.001999	0.00159283	0.00199203	0.000401204	0.000398804	0.0211577	-0.00318884	-0.000808489		667
0	0.011988	0.001997	0.000806452	0.0023988	0.00119462	0.000398406	-0.000401204	0.000398804	0.0223553	-0.00159442	0		668
0.000399401	0.0123876	0.0015976	0.000806452	0.0015992	0.00159283	0.000796813	0	0.000398804	0.0223553	-0.00199302	0.000404245		669
-0.000399401	0.0111888	0.00239641	0.00120968	0.0015992	0.00199104	0.00119522	-0.00120361	0.000797607	0.0235529	-0.00279023	0		670
0	0.0123876	0.00279581	0.0016129	0.0015992	0.00159283	0.00119522	-0.00120361	-0.000398804	0.0239521	-0.00159442	0.000404245		671
0.000399401	0.011988	0.0015976	0.000806452	0.001999	0.000796416	0.00159363	0	-0.000797607	0.0219561	-0.00199302	0.000404245		672
-0.000399401	0.011988	0.0015976	0.00201613	0.0015992	0.00278746	0.00119522	0	-0.000398804	0.0223553	-0.00239163	0.00121273		673
0.000399401	0.0115884	0.0015976	0.0016129	0.001999	0.00238925	0.00159363	0	0	0.0219561	-0.00279023	0.000808489		674
0	0.0107892	0.001997	0	0.0015992	0.000796416	0.000398406	-0.00120361	0	0.0223553	-0.00199302	0.00121273		675
0	0.0107892	0.0015976	0.000806452	0.001999	0.00199104	0.00199203	-0.00120361	0	0.0231537	-0.00279023	0.00121273		676
0.000798802	0.0115884	0.00239641	0.00120968	0.0023988	0.00119462	0.000796813	-0.00160481	0.000797607	0.0231537	-0.00279023	0.00121273		677
0.000399401	0.0111888	0.00239641	0.000806452	0.001999	0.00159283	0.00119522	-0.00120361	0	0.0227545	-0.00239163	0.00121273		678
0.000399401	0.0115884	0.0015976	0.0016129	0.001999	0.000796416	0.00159363	0.000401204	0.000398804	0.0227545	-0.00279023	0.000404245		679
0.000798802	0.0107892	0.0011982	0.00120968	0.001999	0.00199104	0.00159363	-0.000401204	0	0.0231537	-0.00318884	0.000404245		680
0.000798802	0.011988	0.0011982	0	0.001999	0.00159283	0.00119522	-0.000802407	0.00119641	0.0227545	-0.00159442	-0.000404245		681
-0.000798802	0.00959041	0.0015976	0	0.0023988	0.00119462	0.00159363	-0.000401204	0	0.0231537	-0.00199302	0.00161698		682
0	0.0111888	0.0011982	0.000806452	0.0035982	0.00119462	0.000796813	0.000401204	-0.000398804	0.0231537	-0.00239163	-0.000404245		683
0.000798802	0.0111888	0.0015976	0.00120968	0.0023988	0.00119462	0.000796813	-0.000401204	0	0.0223553	-0.00119581	0.000404245		684
-0.000399401	0.0103896	0.0011982	0.0016129	0.0015992	0.00199104	0.00159363	0	0.000398804	0.0215569	-0.00318884	0.000404245		685
0.000798802	0.0107892	0.00239641	0.000806452	0.001999	0.00199104	0.00199203	-0.000802407	0.000797607	0.0231537	-0.00199302	0.000808489		686
-0.000399401	0.00919081	0.0015976	0.00120968	0.0023988	0.00199104	0.00199203	0.000802407	0.000398804	0.0211577	-0.00119581	-0.000404245		687
0.000798802	0.00919081	0.0015976	0.00120968	0.001999	0.00199104	0.00278884	0.000401204	0.000797607	0.0219561	-0.00199302	0.000808489		688
0.000798802	0.00919081	0.001997	0.00120968	0.001999	0.000398208	0.00239044	-0.000802407	0.00159521	0.0219561	-0.00199302	0.000808489		689
0.000798802	0.00879121	0.001997	0.00120968	0.0023988	0.00159283	0.00119522	0	0	0.0207585	-0.00159442	0.000808489		690
0.000399401	0.00839161	0.00319521	0.000806452	0.0015992	0.00159283	0.00159363	0.000401204	0	0.0215569	-0.00199302	0.000808489		691
0	0.00839161	0.0011982	0.000806452	0.0023988	0.00159283	0.00119522	-0.000401204	0	0.0211577	-0.00159442	0.000808489		692
0	0.00919081	0.000798802	0.0016129	0.001999	0.00199104	0.00119522	-0.000401204	0.000398804	0.0215569	-0.00279023	0		693
0	0.00919081	0.001997	0.0016129	0.001999	0.00199104	0.00199203	0.000401204	0.000797607	0.0215569	-0.00239163	0.000808489		694
0.000399401	0.00919081	0.001997	0.00120968	0.0023988	0.00159283	0.00119522	0.000401204	0.000797607	0.0203593	-0.00318884	0.000404245		695
0.000798802	0.00999001	0.001997	0.00120968	0.001999	0.00119462	0.00119522	-0.000401204	0.000797607	0.0203593	-0.00239163	0.00121273		696
0	0.00919081	0.000798802	0	0.0015992	0.00159283	0.000796813	-0.000401204	0.000797607	0.0203593	-0.00279023	0.000404245		697
0	0.00999001	0.001997	0.0016129	0.0011994	0.00119462	0.00159363	-0.000401204	0	0.0203593	-0.00239163	0.000404245		698
-0.000399401	0.00879121	0.00319521	0	0.0023988	0.00238925	0.00119522	0.000401204	0.000398804	0.0195609	-0.00119581	-0.00121273		699
0.000399401	0.00879121	0.001997	0.00201613	0.0031984	0.00159283	0.00119522	-0.000401204	0.000398804	0.0203593	-0.00159442	0.000808489		700
0.000399401	0.00919081	0.00239641	0.00120968	0.0011994	0.000796416	0.00278884	-0.00120361	0.000398804	0.0191617	-0.00199302	0.000404245		701
0.000399401	0.00959041	0.0015976	0.0016129	0.0015992	0.00119462	0.000796813	-0.00120361	-0.000398804	0.0183633	-0.00279023	0.000404245		702
0	0.00759241	0.001997	0.0016129	0.0023988	0.00119462	0.000796813	0	0.000398804	0.0187625	-0.00199302	-0.000404245		703
0	0.00919081	0.0015976	0.000806452	0.0023988	0.00238925	0.00199203	-0.000802407	0	0.0191617	-0.00199302	0.00121273		704
0.000399401	0.00839161	0.001997	0.0016129	0.0023988	0.00199104	0.00119522	0	0.000797607	0.0183633	-0.00239163	0.000404245		705
-0.000399401	0.00839161	0.0011982	0.00120968	0.0015992	0.000796416	0.00159363	-0.000401204	0.00119641	0.0175649	-0.00279023	0.00121273		706
0.000798802	0.00799201	0.0011982	0.000806452	0.0015992	0.00238925	0.00199203	-0.000401204	0.00159521	0.0191617	-0.00159442	0		707
0	0.00839161	0.0015976	0.000806452	0.0023988	0.00199104	0.00199203	-0.000401204	0	0.0179641	-0.00159442	0.000808489		708
-0.000399401	0.00839161	0.001997	0.0016129	0.0023988	0.000796416	0.00199203	0	-0.000398804	0.0171657	-0.00279023	0.000404245		709
0.000798802	0.00719281	0.00239641	0.00120968	0.0011994	0.00159283	0.00119522	-0.000401204	-0.000398804	0.0171657	-0.00199302	-0.000404245		710
0	0.00559441	0.0015976	0.0016129	0.0023988	0.00199104	0.00159363	0.000401204	0.000797607	0.0175649	-0.00199302	0.000808489		711
0.000399401	0.003996	0.0015976	0	0.0031984	0.00119462	0.00119522	-0.000401204	0	0.0171657	-0.00199302	0.000808489		712
0	0.003996	0.00239641	0.0016129	0.0027986	0.000398208	0.00159363	0	0	0.0163673	-0.00239163	0.000808489		713
0.000399401	0.0031968	0.000798802	0.0016129	0.0027986	0.00199104	0.000796813	0	0.000797607	0.0167665	-0.00239163	-0.000404245		714
0.000399401	0.0035964	0.000798802	0.00120968	0.0027986	0.00238925	0.00199203	-0.000802407	0.000398804	0.0151697	-0.00159442	0.000404245		715
0.000399401	0.001998	0.0015976	0.0016129	0.001999	0.00159283	0.000398406	-0.000401204	0.000398804	0.0155689	-0.00199302	0.000808489		716
-0.000399401	0.0015984	0.0015976	0	0.0023988	0.000796416	0.00119522	-0.00120361	-0.000398804	0.0147705	-0.00199302	0		717
0.000399401	0.0011988	0.00239641	0.0016129	0.0027986	0.00199104	0.00159363	-0.00160481	0.00119641	0.0151697	-0.00279023	0.00121273		718
0.000399401	0.001998	0.00239641	0.00120968	0.0027986	0.00159283	0.000796813	-0.000802407	0.00119641	0.0139721	-0.00199302	0		719
0.0011982	0.0027972	0.0015976	0.0016129	0.0027986	0.00199104	0.00159363	0	0.00119641	0.0139721	-0.00239163	0.000404245		720
0.000399401	0.0015984	0.0015976	0.0016129	0.0015992	0.000796416	0.00199203	0.00120361	0	0.0147705	-0.00279023	0.000808489		721
0	0.003996	0.001997	0.00120968	0.0011994	0.00199104	0.000398406	0	-0.000797607	0.0127745	-0.00279023	0.000404245		722
-0.000798802	0.00519481	0.00239641	0.00241935	0.0015992	0.00199104	0.000796813	-0.000401204	0.000398804	0.0127745	-0.00119581	0		723
-0.000798802	0.00519481	0.001997	0.00201613	0.0007996	0.00119462	0.00119522	0.000401204	0	0.0127745	-0.00079721	0		724
0	0.00559441	0.00279581	0.0016129	0.0015992	0.00159283	0.00119522	-0.000401204	0.000398804	0.0123752	-0.00119581	0.000808489		725
-0.000399401	0.00559441	0.0011982	0.000403226	0.0027986	0.00199104	0	-0.000401204	0.000398804	0.0111776	-0.00199302	0.000404245		726
-0.000399401	0.00519481	0.0015976	0.00120968	0.0011994	0.00119462	0.00159363	-0.00120361	-0.000398804	0.0111776	-0.00239163	0		727
0	0.0035964	0.0015976	0.000806452	0.0023988	0.00159283	0.00119522	-0.000802407	0	0.0111776	-0.00318884	0		728
0.0015976	0.0043956	0.001997	0.0016129	0.0023988	0.00199104	0.00119522	-0.000802407	0.000398804	0.0115768	-0.00159442	0.000808489		729
0.000399401	0.003996	0.001997	0.00120968	0.0015992	0.00159283	0.00119522	0.000401204	-0.000398804	0.00998004	-0.00199302	0.000808489		730
-0.000399401	0.0031968	0.0011982	0.000403226	0.0023988	0.00238925	0.000796813	0.000401204	-0.00119641	0.0103792	-0.00159442	0.000404245		731
0	0.0031968	0.000798802	0.00120968	0.0015992	0.00119462	0.00199203	-0.00120361	-0.000797607	0.0107784	-0.00318884	0		732
-0.000399401	0.003996	0.00319521	0.00120968	0.001999	0.00119462	0.00199203	-0.000401204	0	0.0107784	-0.00279023	0.000808489		733
0	0.001998	0.0011982	0.00201613	0.0027986	0.00199104	0.00199203	-0.000802407	-0.000398804	0.0103792	-0.00279023	0.000808489		734
0.0015976	0.0031968	0.0015976	0.000806452	0.0015992	0.000796416	0.00239044	-0.000802407	-0.000797607	0.00878244	-0.00159442	0.000404245		735
0.000399401	0.0035964	0.00239641	0.00120968	0.0023988	0.00119462	0.000796813	-0.00120361	-0.00119641	0.00838323	-0.00239163	0.000404245		736
-0.000798802	0.0023976	0.0011982	0.000806452	0.0015992	0.00159283	0.00119522	-0.000802407	-0.00119641	0.00958084	-0.00159442	0.000404245		737
-0.000399401	0.0027972	0.00239641	0.00201613	0.0027986	0.000796416	0.00159363	0	-0.00159521	0.00838323	-0.00318884	0		738
0	0.0031968	0.0015976	0.000806452	0.001999	0.00199104	0.000796813	-0.000401204	-0.000398804	0.00838323	-0.00119581	0		739
0.000399401	0.0023976	0.00279581	0.000806452	0.001999	0.00119462	0.00159363	-0.000401204	-0.000398804	0.00838323	-0.00239163	0.000404245		740
0.0011982	0.003996	0.0011982	0.000806452	0.001999	0.00159283	0.00119522	0	-0.000797607	0.00878244	-0.00199302	0		741
0.000399401	0.0031968	0.0011982	0.000806452	0.0023988	0.000398208	0.00159363	0	0	0.00798403	-0.00239163	0.000808489		742
0.000399401	0.0035964	0.0015976	0.00201613	0.0015992	0.00119462	0.00119522	0.000401204	-0.00119641	0.00758483	-0.00119581	0.000404245		743
-0.000399401	0.0035964	0.0015976	0.00120968	0.001999	0.000796416	0.00159363	-0.000401204	-0.000797607	0.00718563	-0.00159442	0		744
0.000798802	0.0035964	0.001997	0.000806452	0.0015992	0.00199104	0.000398406	0	0.000398804	0.00758483	-0.00239163	0.000404245		745
0.000399401	0.0023976	0.0011982	0.00120968	0.0003998	0.00159283	0.00239044	-0.000401204	-0.000797607	0.00638723	-0.00239163	0.000404245		746
0	0.001998	0.0011982	0.000403226	0.0007996	0.00159283	0.000796813	-0.000401204	-0.000797607	0.00558882	-0.00199302	0		747
0.0011982	0.0023976	0.0011982	0.000403226	0.001999	0.00119462	0.00119522	-0.000802407	-0.000797607	0.00798403	-0.00159442	0.000404245		748
-0.000399401	0.001998	0.0011982	0.0016129	0.0015992	0.000796416	0.00199203	-0.000802407	-0.000797607	0.00598802	-0.00239163	0.000808489		749
0.000798802	0.0015984	0.0011982	0.00201613	0.0015992	0.00238925	0.00119522	-0.000802407	0.000398804	0.00638723	-0.00159442	0		750
0.000798802	0.0023976	0.0015976	0.0016129	0.0007996	0.00159283	0.000796813	-0.000802407	-0.000398804	0.00638723	-0.00239163	0		751
-0.000798802	0.0027972	0.000399401	0.000806452	0.0007996	0.00159283	0.00159363	-0.000802407	-0.00199402	0.00758483	-0.00239163	0.00121273		752
0.000399401	0.0031968	0.0011982	0.000403226	0.0011994	0.00159283	0.000398406	-0.000802407	-0.000797607	0.00638723	-0.00239163	0.00121273		753
0	0.0031968	0.001997	0.0016129	0.0015992	0.00159283	0.00119522	-0.000802407	-0.000398804	0.00558882	-0.00159442	0.00121273		754
-0.000798802	0.0023976	0.001997	0.00201613	0.001999	0.00159283	0.00159363	-0.000802407	0	0.00558882	-0.00318884	0.000808489		755
-0.000399401	0.0015984	0.0015976	-0.000403226	0.001999	0.00199104	0.00119522	0.000401204	-0.000398804	0.00558882	-0.00159442	0.000808489		756
-0.000798802	0.0011988	0.0015976	0.00120968	0.0015992	0.00119462	0.00159363	0	-0.000797607	0.00479042	-0.00358744	0.000808489		757
0	0.0023976	0.0015976	0.0016129	0.0015992	0.00119462	0.00119522	0.000802407	-0.000398804	0.00598802	-0.00239163	0.00161698		758
-0.000399401	0.0023976	0.0011982	0.000806452	0.0011994	0.00199104	0.00119522	-0.000401204	-0.00199402	0.00678643	-0.00159442	0.00121273		759
0.000399401	0.001998	0.0011982	0.00201613	0.001999	0.00159283	0.000398406	0	-0.000797607	0.00518962	-0.00239163	0		760
0	0.001998	0.00239641	0.000806452	0.0011994	0.00278746	0.00199203	-0.000401204	0	0.00558882	-0.00239163	0.000404245		761
-0.000399401	0.0023976	0.0011982	0.000806452	0.0007996	0.00119462	0.00119522	-0.000401204	-0.00199402	0.00479042	-0.00279023	0.00161698		762
0.000798802	0.001998	0.0011982	0.000806452	0.0007996	0.00159283	0.000796813	-0.00120361	-0.000398804	0.00598802	-0.00279023	0.000404245		763
0	0.0035964	0.0011982	0.0016129	0.0003998	0.00159283	0.000796813	-0.000802407	-0.00159521	0.00558882	-0.00199302	0		764
-0.000798802	0.0023976	0.0011982	0.000806452	0.0011994	0.00119462	0.000796813	-0.00120361	-0.000797607	0.00518962	-0.00119581	0.00121273		765
-0.000399401	0.0027972	0.0011982	0.00120968	0.0011994	0.000796416	0.00159363	-0.00120361	-0.000797607	0.00439122	-0.00199302	0.000404245		766
-0.000399401	0.0027972	0.000399401	0.00120968	0.0015992	0.00159283	0.00159363	0	-0.000797607	0.00638723	-0.00279023	0.000808489		767
0.000399401	0.0023976	0.0011982	0.000806452	0.001999	0.00119462	0.00199203	0	-0.00159521	0.00558882	-0.00279023	0.000808489		768
0.000399401	0.0015984	0.000798802	0.000403226	0	0.00119462	0.000796813	-0.00200602	0	0.00598802	-0.00279023	-0.000808489		769
-0.0011982	0.0015984	0.000399401	0.000806452	0.0003998	0.00238925	0.00159363	-0.000802407	-0.00119641	0.00598802	-0.00199302	0		770
0	0.001998	0.000798802	0.000806452	0.0011994	0.00199104	0.00199203	-0.000401204	-0.000398804	0.00479042	-0.00279023	0.000808489		771
-0.000399401	0.0023976	0.000798802	0.00120968	0.0007996	0.00199104	0.00159363	0	-0.000398804	0.00558882	-0.00159442	0.000808489		772
0	0.0015984	0.0015976	0	0.0007996	0.000398208	0.00239044	-0.000802407	0	0.00558882	-0.00199302	0		773
0	0.0027972	0.0011982	0.000806452	0	0.00159283	0.00119522	0.000401204	-0.000797607	0.00518962	-0.00199302	0.000404245		774
0	0.0023976	0.0015976	0.000403226	0.0007996	0.00159283	0.000796813	-0.00200602	-0.000797607	0.00598802	-0.00199302	-0.000404245		775
0	0.0023976	0.0011982	0.000403226	0.0011994	0.00199104	0.00159363	-0.000401204	0.000398804	0.00479042	-0.00318884	0.000404245		776
-0.000399401	0.003996	0.000399401	0.00120968	0.001999	0.00119462	0.000796813	-0.000802407	-0.00119641	0.00439122	-0.00279023	0.000404245		777
-0.000399401	0.001998	0.0015976	0.000806452	0.0011994	0.000398208	0.00119522	0.000401204	-0.00119641	0.00439122	-0.00199302	0.00121273		778
0.000399401	0.001998	0.0011982	0	0.0003998	0.00119462	0.00119522	-0.00120361	-0.00119641	0.00439122	-0.00239163	0.00121273		779
0.000798802	0.0011988	0.000399401	0.000806452	0.0007996	0.00119462	0.000796813	-0.000401204	0	0.00479042	-0.00199302	0		780
0	0.0027972	0.0011982	0.0016129	0.0003998	0.00159283	0.00159363	0.000802407	-0.000398804	0.00479042	-0.00239163	0.000808489		781
0	0.0015984	0.0015976	0.000403226	0.0007996	0.00238925	0.00159363	-0.000401204	-0.000797607	0.00359281	-0.00318884	0.000808489		782
0	0.001998	0.0011982	0.00120968	0.0007996	0.00159283	0.00119522	0	-0.00239282	0.00319361	-0.00279023	0.000404245		783
0	0.0027972	0.001997	0.00120968	0.0011994	0.00199104	0.000398406	-0.000401204	-0.000398804	0.00399202	-0.00159442	0.000808489		784
0	0.0015984	0.0011982	0.00201613	0.0015992	0.00119462	0.00119522	-0.000401204	-0.000797607	0.00439122	-0.00358744	0		785
0	0.0011988	0.0011982	0.000806452	0.0003998	0.000398208	0.00199203	-0.000802407	-0.00159521	0.00479042	-0.00318884	0		786
-0.000399401	0.0035964	0.000798802	0.00120968	0	0.00199104	0.00119522	0	-0.00119641	0.00359281	-0.00358744	-0.000404245		787
-0.000798802	0.0015984	0.000798802	0	0.0003998	0.00119462	0.00119522	-0.000802407	-0.000797607	0.00439122	-0.00199302	-0.000404245		788
-0.000399401	0.0015984	0.0015976	0.000806452	0.0003998	0.000796416	0.00119522	0	-0.000398804	0.00399202	-0.00159442	0.000404245		789
0.000798802	0.001998	0.000798802	0	0.0011994	0.00199104	0.00318725	-0.000401204	-0.00119641	0.00479042	-0.00318884	-0.000404245		790
0.000399401	0.0011988	0.0011982	0.000403226	-0.0003998	0.000796416	0.00159363	-0.00120361	-0.00199402	0.00479042	-0.00239163	0.00121273		791
0.000399401	0.0015984	0.0011982	0.0016129	0.0007996	0.00238925	0.000796813	-0.000401204	-0.00199402	0.00479042	-0.00279023	0.000404245		792
-0.0011982	0.000799201	0.0015976	0.000806452	0.0007996	0.00199104	0.00119522	0.000401204	-0.000797607	0.00359281	-0.00239163	0.000404245		793
0	0	0.000399401	0.000806452	0.0007996	0.00119462	0.00159363	-0.000802407	-0.000398804	0.00518962	-0.00239163	0.000404245		794
0	0.0003996	0	0.000403226	0	0.00159283	0.00159363	-0.000401204	-0.00159521	0.00479042	-0.00239163	0.000808489		795
0.000399401	0	0.000399401	0.000806452	0.0003998	0.00159283	0.00119522	-0.000401204	-0.000398804	0.00439122	-0.00239163	0		796
-0.000798802	0.000799201	0.0011982	0.000403226	0.0007996	0.000398208	0.00159363	-0.00120361	0	0.00439122	-0.00239163	0		797
0	0.000799201	0.0015976	0.000806452	0.0011994	0.00159283	0.00239044	-0.000802407	-0.000797607	0.00479042	-0.00279023	0		798
0.000399401	-0.0003996	0.0011982	-0.000403226	0.0003998	0.000398208	0.00199203	-0.000401204	-0.000398804	0.00479042	-0.00239163	0.000808489		799
0.000399401	0.000799201	0.001997	0.000806452	0.0011994	0.00278746	0.00199203	-0.000802407	0	0.00439122	-0.00199302	-0.000404245		800
0	0.000799201	0.0015976	0.000806452	0.0015992	0.000398208	0.00159363	0	0	0.00518962	-0.00239163	0		801
-0.000399401	0.0003996	0.0011982	-0.000403226	0.0007996	0.00119462	0.000398406	-0.00120361	-0.00119641	0.00359281	-0.00199302	0.00161698		802
0.000798802	0	0.0011982	0.000403226	0	0.00159283	0.00119522	0	0	0.00399202	-0.00279023	0		803
0	0.0003996	0.0011982	0.000806452	0.0003998	0.00159283	0.00159363	0	-0.000398804	0.00479042	-0.00239163	0.000808489		804
0.000798802	0	0.0015976	0.0016129	0.0011994	0.00159283	0.00159363	0.000802407	0	0.00399202	-0.00239163	0.00121273		805
0.000399401	0.000799201	0.0015976	0.000806452	0.0011994	0	0.00239044	0.000401204	0.000398804	0.00479042	-0.00279023	-0.000808489		806
-0.000399401	0.0003996	0.0011982	0.000403226	0.0015992	0.00159283	0.00119522	-0.000802407	-0.00119641	0.00319361	-0.00239163	0		807
-0.000798802	0.000799201	0.000798802	0	0.0011994	0.00159283	0.000398406	0	-0.000398804	0.00479042	-0.00239163	0.000808489		808
0	0	0.001997	0.0016129	0.0015992	0.000796416	0.00119522	0.000401204	0.000398804	0.00558882	-0.00199302	-0.000808489		809
-0.000399401	0.0011988	0.0015976	0	0.0007996	0.00159283	0.00159363	-0.00120361	0	0.00439122	-0.00159442	0.00161698		810
0.000399401	0.0003996	0	0.0016129	0.0003998	0.000398208	0.00239044	-0.000802407	0.000398804	0.00518962	-0.00199302	0		811
-0.000399401	0.0003996	0.0011982	0.00120968	0.0011994	0.00159283	0.000398406	-0.000802407	-0.000398804	0.00439122	-0.00279023	-0.000808489		812
-0.000399401	0.000799201	0.000798802	0.00120968	0.0011994	0.00238925	0.00119522	-0.00120361	0.000398804	0.00598802	-0.00239163	-0.000404245		813
-0.000399401	0.0011988	0.0015976	0.00120968	0.0003998	0.00199104	0.00119522	-0.000802407	0.000398804	0.00439122	-0.00279023	0.000404245		814
0	0	0.000399401	0.00120968	0.0007996	0.000796416	0	-0.000401204	-0.000398804	0.00479042	-0.00199302	0.000404245		815
0.0011982	0.0003996	0.001997	0.0016129	0.0007996	0.00159283	0.00119522	0.000802407	0.000398804	0.00439122	-0.00279023	0.000404245		816
-0.000798802	0.0015984	0.0011982	0.00120968	0.0003998	0.00199104	0.00119522	-0.00120361	-0.00119641	0.00518962	-0.00239163	0.000808489		817
0.000399401	0.0015984	0.000798802	0.00120968	0.0007996	0.00238925	0.000796813	0	0.000398804	0.00558882	-0.00159442	0		818
-0.000399401	0.0011988	0.0011982	0.000806452	0.0007996	0.00159283	0.00199203	-0.000401204	0	0.00439122	-0.00239163	0.000808489		819
0	0.0011988	0.00239641	0.000403226	0.0011994	0.00278746	0.000398406	-0.000802407	0	0.00518962	-0.00279023	0.000404245		820
-0.000399401	0.0003996	0.000399401	0.000806452	0.0007996	0.000398208	0.00159363	0	-0.000398804	0.00439122	-0.00318884	0.000808489		821
0.000798802	0.0011988	0.000798802	0.00201613	0.0003998	0.00238925	0.00119522	-0.000802407	0	0.00518962	-0.00199302	0.000808489		822
0	0.0003996	0.0015976	0.000806452	0.0007996	0.000796416	0.00159363	-0.00120361	0	0.00598802	-0.00159442	-0.000404245		823
0	0.0003996	0.000399401	0.00120968	0.0007996	0.00119462	0.00119522	-0.000401204	0.000797607	0.00598802	-0.00199302	0.000808489		824
0.000798802	0.0011988	0.0011982	0.0016129	0.0007996	0.00119462	0.000398406	-0.000802407	0.000398804	0.00479042	-0.00199302	0		825
-0.000399401	0.0015984	0.0015976	0.000403226	0.0007996	0.000398208	0.00159363	-0.000401204	0.000797607	0.00558882	-0.00239163	0.000808489		826
-0.000399401	0.000799201	0.0015976	0.000403226	0.0007996	0.00199104	0.00239044	-0.000802407	0.00119641	0.00518962	-0.00199302	0.000808489		827
-0.0011982	0.0011988	0.0015976	0.00120968	0.0003998	0.00159283	0.000796813	-0.000401204	0.000797607	0.00558882	-0.00199302	0		828
-0.000798802	0.0015984	0.000798802	0.000806452	0.0015992	0.00119462	0.00119522	0.000401204	0.000398804	0.00638723	-0.00318884	0.000404245		829
-0.000399401	0.0003996	0.001997	0.00120968	0.0007996	0.00159283	0.00239044	-0.000802407	0.000797607	0.00558882	-0.00159442	0		830
0	0.0011988	0.0011982	0.00120968	0.0011994	0.00159283	0.00159363	-0.000802407	0.00119641	0.00718563	-0.00239163	0.000404245		831
-0.000798802	0.0011988	0.000399401	0.000403226	0.001999	0.00159283	0.00119522	-0.000401204	0.00199402	0.00678643	-0.00239163	0		832
0.000399401	0.0011988	0.000798802	0.0016129	0.0011994	0.00119462	0.000796813	-0.000401204	0.00119641	0.00598802	-0.00159442	-0.000404245		833
0.000399401	0.000799201	0.000798802	0.000806452	0.0015992	0.00159283	0.000398406	-0.000401204	0.00199402	0.00718563	-0.00239163	0.000808489		834
0.000399401	0	0.0015976	0.00120968	0.0007996	0.00159283	0.000796813	-0.000401204	0.000797607	0.00678643	-0.00159442	0		835
0	0	0	0.000806452	0.0011994	0.00119462	0.00159363	-0.000802407	0.00119641	0.00718563	-0.00239163	0.00121273		836
-0.000399401	0.0003996	0.0015976	0	0.0011994	0.00119462	0.000398406	-0.000802407	0.00159521	0.00638723	-0.00159442	-0.000404245		837
0	0.0015984	0.00239641	0.0016129	0.0011994	0.000398208	0.00119522	-0.000802407	0.00199402	0.00758483	-0.00239163	0.000808489		838
-0.000399401	0.0003996	0.001997	0.000403226	0.0011994	0.00159283	0.00159363	-0.000401204	0.00159521	0.00758483	-0.00159442	-0.000404245		839
0.000399401	0.0011988	0.00239641	0.0016129	0.0011994	0.00159283	0.00278884	0	0.00279163	0.00718563	-0.00199302	0.000404245		840
0	0.0011988	0.0011982	0.00120968	0.001999	0.00199104	0.000796813	0.000401204	0.00199402	0.00638723	-0.00279023	0.00121273		841
0	0.000799201	0.0015976	0.00120968	0.0011994	0.00159283	0.00119522	-0.000401204	0.00239282	0.00718563	-0.00279023	0.000808489		842
0	0.0015984	0.00239641	0.0016129	0.0011994	0.00199104	0.00119522	-0.000401204	0.00279163	0.00758483	-0.00199302	0.000808489		843
0	0.000799201	0.001997	0.0016129	0.0015992	0.00159283	0.00199203	-0.000802407	0.00319043	0.00798403	-0.00199302	0.000808489		844
0.000399401	0.000799201	0.0011982	0.00120968	0.001999	0.00199104	0.000796813	0	0.00239282	0.00838323	-0.00239163	0		845
0.0015976	0.0011988	0.001997	0.000403226	0.0007996	0.00159283	0.00199203	-0.000401204	0.00239282	0.00878244	-0.00159442	0.000404245		846
0.000798802	0.0015984	0.00239641	0.0016129	0.0015992	0.00159283	0.00199203	0	0.00159521	0.00838323	-0.00159442	0.00121273		847
0.000798802	0.0011988	0.001997	0.0016129	0.0007996	0.000796416	0.00239044	-0.000802407	0.00199402	0.00838323	-0.00239163	0.000808489		848
0	0.0011988	0.0015976	0.0016129	0.0011994	0.00119462	0.00199203	-0.000401204	0.00279163	0.00918164	-0.00159442	0.000404245		849
0	0.0015984	0.00239641	0.00120968	0.0015992	0.00159283	0.00199203	0.00120361	0.00279163	0.00798403	-0.00239163	0.000808489		850
0.000399401	0.0027972	0.00319521	0.00120968	0.0011994	0.000796416	0.00119522	-0.00120361	0.00358923	0.00758483	-0.00159442	0.000404245		851
-0.000798802	0.0027972	0.00239641	0	0.001999	0.00278746	0.000796813	-0.000802407	0.00319043	0.00878244	-0.00239163	0		852
-0.000399401	0.0023976	0.0015976	0.000403226	0.0015992	0.000796416	0.000796813	-0.000802407	0.00319043	0.00918164	-0.00239163	0.000404245		853
0.000399401	0.0031968	0.00319521	0.000806452	0.0015992	0.00159283	0.000796813	0.000401204	0.00358923	0.00878244	-0.00159442	0.00121273		854
0.000399401	0.0015984	0.001997	0.00120968	0.0023988	0.00159283	0.000796813	-0.000401204	0.00358923	0.00798403	-0.00199302	0.00121273		855
-0.000399401	0.0031968	0.0015976	0.00120968	0.0003998	0.000796416	0.00159363	-0.00120361	0.00319043	0.00798403	-0.00199302	0.000404245		856
-0.000399401	0.0023976	0.00239641	0.00120968	0.0023988	0.00238925	0.00199203	0.000401204	0.00239282	0.00838323	-0.00239163	0.00121273		857
0.000798802	0.00959041	0.00279581	0.00120968	0.0015992	0.00159283	0.00199203	0	0.00398804	0.00838323	-0.00239163	0.000808489		858
0.000399401	0.0131868	0.00279581	0.0016129	0.001999	0.00119462	0.00159363	-0.000401204	0.00279163	0.00718563	-0.00318884	0.000404245		859
-0.000399401	0.0135864	0.000798802	0.000403226	0.001999	0.000796416	0.00239044	-0.000802407	0.00199402	0.00878244	-0.00199302	0		860
-0.000399401	0.0123876	0.001997	0.00120968	0.0023988	0.00119462	0.000796813	-0.000401204	0.00319043	0.00918164	-0.00199302	-0.000404245		861
0	0.0115884	0.000798802	0.000806452	0.0007996	0.00159283	0.00119522	-0.00120361	0.00438684	0.00878244	-0.00159442	0.000404245		862
-0.000399401	0.0115884	0.00279581	0.000403226	0.001999	0.00159283	0.00119522	-0.00120361	0.00239282	0.00838323	-0.00119581	0		863
-0.000399401	0.0115884	0.001997	0.00120968	0.001999	0.00199104	0.00119522	-0.000401204	0.00398804	0.00878244	-0.00239163	0		864
0.000399401	0.00999001	0.001997	0.0016129	0.0011994	0.00119462	0.00159363	0	0.00319043	0.00838323	-0.00199302	0		865
-0.000399401	0.00839161	0.0015976	0.000806452	0.0023988	0.00199104	0.00119522	-0.00120361	0.00398804	0.00838323	-0.00159442	0.000808489		866
0	0.00759241	0.000798802	0.000806452	0.0011994	0.00119462	0.000398406	-0.000802407	0.00358923	0.00878244	-0.00119581	0		867
-0.000399401	0.00839161	0.001997	0	0.0015992	0.00119462	0.00159363	0.000401204	0.00358923	0.00838323	-0.00199302	0		868
0	0.00719281	0.0015976	0.00201613	0.0023988	0.00119462	0.00159363	-0.000401204	0.00438684	0.00838323	-0.00159442	0.000404245		869
0.0015976	0.00679321	0.00279581	0.00120968	0.0027986	0.00199104	0.000796813	-0.000802407	0.00478564	0.00878244	-0.00159442	0		870
0.0011982	0.00599401	0.0011982	0.00241935	0.0023988	0.00119462	0.000398406	-0.00160481	0.00398804	0.00998004	-0.00159442	0		871
0.000399401	0.00599401	0.00359461	0.00201613	0.001999	0.00159283	0.00199203	0.000401204	0.00478564	0.00998004	-0.00159442	0		872
0	0.00599401	0.0015976	0.0016129	0.001999	0.00119462	0.00159363	-0.000401204	0.00398804	0.00918164	-0.00159442	0.000404245		873
0.000798802	0.0047952	0.00319521	0.0016129	0.001999	0.00119462	0.00199203	-0.000401204	0.00398804	0.00918164	-0.00279023	0.00121273		874
0.000798802	0.0043956	0.001997	0.0016129	0.0011994	0.00199104	0.000796813	-0.000401204	0.00438684	0.00958084	-0.00318884	0		875
0	0.0043956	0.00239641	0.00120968	0.001999	0.00199104	0.00159363	-0.000401204	0.00438684	0.00998004	-0.00239163	0.000404245		876
0.000399401	0.0047952	0.001997	0.00201613	0.0035982	0.00318566	0.00119522	-0.000802407	0.00478564	0.0103792	-0.00239163	0.00161698		877
0.000798802	0.0047952	0.00279581	0.00120968	0.0027986	0.00159283	0.00199203	0.000802407	0.00438684	0.0103792	-0.00318884	0.000808489		878
-0.000399401	0.0047952	0.00239641	0.00120968	0.0015992	0.00159283	0.00199203	-0.00120361	0.00279163	0.00878244	-0.00199302	0.000808489		879
-0.000399401	0.0043956	0.001997	0.000806452	0.0023988	0.00199104	0.00199203	0.00120361	0.00438684	0.00838323	-0.00239163	0.00121273		880
-0.000399401	0.003996	0.001997	0.0016129	0.0023988	0.00199104	0.00239044	-0.000802407	0.00478564	0.00958084	-0.00199302	0.000404245		881
0.000399401	0.0023976	0.0015976	0.00120968	0.0011994	0.00238925	0.000796813	-0.000802407	0.00319043	0.00918164	-0.00159442	-0.000404245		882
0.000798802	0.003996	0.001997	0.000403226	0.0023988	0.00159283	0.000796813	-0.000401204	0.00279163	0.00798403	-0.00199302	0		883
0.000399401	0.003996	0.00279581	0.00120968	0.0015992	0.000796416	0.00159363	-0.000401204	0.00398804	0.00718563	-0.00119581	0.000404245		884
0.000399401	0.0031968	0.0011982	0.000806452	0.0011994	0.00119462	0.000796813	-0.00120361	0.00319043	0.00718563	-0.00199302	0		885
0.0011982	0.0035964	0.00239641	0.00120968	0.001999	0.00159283	0.00239044	-0.000401204	0.00358923	0.00638723	-0.000398605	-0.000404245		886
0.000399401	0.0015984	0.0015976	0.00120968	0.0011994	0.00199104	0.00119522	0	0.00319043	0.00678643	-0.00199302	0.00121273		887
0.000399401	0.0027972	0.001997	0.000806452	0.0023988	0.00278746	0.00199203	-0.000401204	0.00279163	0.00678643	-0.00159442	0.000404245		888
0	0.0031968	0.0015976	0.00120968	0.0027986	0.00238925	0.00199203	0.000401204	0.00279163	0.00638723	-0.00239163	0		889
0.000399401	0.0027972	0.000399401	0.00120968	0.0023988	0.00159283	0.00159363	-0.000401204	0.00319043	0.00598802	-0.00119581	0.000404245		890
0	0.0031968	0.00279581	0.0016129	0.0015992	0.00159283	0.00119522	-0.000401204	0.00199402	0.00558882	-0.00279023	0.000404245		891
0	0.0023976	0.0011982	0.000806452	0.0023988	0.00199104	0.000398406	-0.000401204	0.00319043	0.00558882	-0.00159442	0.000404245		892
0	0.0031968	0.000798802	0.000806452	0.001999	0.00159283	0.00278884	-0.000802407	0.00159521	0.00598802	-0.00079721	-0.000404245		893
-0.000399401	0.003996	0.0011982	0.000806452	0.0015992	0.00119462	0.00159363	0	0.00199402	0.00518962	-0.00159442	0.000404245		894
0	0.0027972	0.0011982	0.000806452	0.001999	0.00119462	0.00199203	0.000802407	0.00159521	0.00518962	-0.00199302	0.00121273		895
0.000798802	0.0043956	0.000798802	0.00201613	0.0023988	0.00119462	0.000398406	-0.00120361	0.000797607	0.00439122	-0.00199302	0.000404245		896
0.000798802	0.0043956	0.001997	0.00120968	0.0027986	0.00278746	0.00119522	-0.000802407	0.00199402	0.00439122	-0.00119581	0.000404245		897
0.000399401	0.0031968	0.001997	0.00241935	0.0015992	0.00199104	0.000796813	0	0.000797607	0.00518962	-0.00279023	0.00121273		898
-0.000399401	0.0015984	0.0015976	0.00120968	0.0027986	0.00238925	0.00159363	-0.000802407	-0.000398804	0.00319361	-0.00199302	-0.000404245		899
0	0.0031968	0.0015976	0.000403226	0.0023988	0.00199104	0.00159363	-0.000401204	0.00159521	0.00359281	-0.00159442	0		900
-0.000798802	0.0031968	0.0015976	0.000403226	0.0023988	0.00119462	0.00159363	-0.000401204	0.000797607	0.00319361	-0.00239163	0.000404245		901
0.000399401	0.0023976	0.00239641	0.00120968	0.0015992	0.00159283	0.000796813	-0.000401204	0	0.00439122	-0.00199302	0.000404245		902
0.000798802	0.0015984	0.0011982	0.0016129	0.0027986	0.00199104	0.00199203	-0.000802407	-0.000398804	0.00239521	-0.00199302	0.00121273		903
0.0011982	0.0015984	0.0015976	0.0016129	0.001999	0.00119462	0.00119522	-0.000401204	0	0.00279441	-0.00199302	0.000808489		904
0.0011982	0.0023976	0.00239641	0.00201613	0.001999	0.00159283	0.00199203	0.000401204	0	0.00279441	-0.00119581	0.000404245		905
-0.000798802	0.001998	0.0015976	0.000403226	0.0023988	0.00159283	0.00159363	-0.000802407	-0.000398804	0.00279441	-0.00239163	0.00121273		906
0.0011982	0.001998	0.00279581	0.000806452	0.001999	0.000796416	0.00119522	-0.000802407	0	0.00279441	-0.00199302	0.000404245		907
0.000798802	0.001998	0.001997	0.000403226	0.0015992	0.00159283	0	-0.000802407	0.000797607	0.00239521	-0.00318884	0.00202122		908
-0.000399401	0.0011988	0.000798802	0.000806452	0.001999	0.00119462	0.000398406	-0.000802407	0.000398804	0.00199601	-0.00199302	0.000808489		909
0	0.000799201	0.00239641	0.0016129	0.001999	0.000796416	0.00119522	0	0.000797607	0.00239521	-0.00279023	0.00121273		910
-0.000399401	0.0015984	0.000399401	0.00120968	0.0015992	0.00159283	0.00119522	-0.000401204	0.000398804	0.0011976	-0.00079721	0.00121273		911
0.000798802	0.0015984	0.00239641	0.0016129	0.0027986	0.00199104	0.000398406	-0.000401204	-0.000797607	0.00199601	-0.00239163	0.000808489		912
0.000399401	0.0023976	0.001997	0.000806452	0.0015992	0.00119462	0.00119522	0	-0.000398804	0.00199601	-0.00199302	0		913
0	0.0015984	0.001997	0.000806452	0.001999	0.00159283	0.000796813	-0.000802407	0.000398804	0.00199601	-0.00239163	0.000808489		914
-0.000399401	0.0011988	0.0015976	0.000806452	0.0023988	0.00199104	0.000796813	-0.000802407	-0.000398804	0.00319361	-0.00279023	0		915
0.0015976	0.0015984	0.001997	0.000806452	0.0015992	0.00199104	0.00159363	0	-0.000398804	0.00159681	-0.00159442	-0.00121273		916
0	0.0011988	0.00239641	0.000403226	0.0027986	0.00159283	0.00119522	0.000802407	-0.000797607	0.00159681	-0.00119581	0		917
-0.000798802	0.0011988	0.0011982	0.000806452	0.001999	0.00159283	0.00159363	-0.000802407	0.000797607	0.00279441	-0.00239163	0.00121273		918
0.000399401	0.0011988	0.000798802	0.000806452	0.001999	0.00119462	0.00119522	-0.00160481	-0.000797607	0.00279441	-0.00279023	0.000808489		919
0	0.0011988	0.001997	0.000403226	0.0011994	0.00238925	0.00119522	-0.000401204	0.000398804	0.0011976	-0.00199302	0		920
0	0.0015984	0.0015976	0.00120968	0.001999	0.00119462	0.00159363	-0.000401204	0.000398804	0.00239521	-0.00159442	0		921
-0.000798802	0.0015984	0.0015976	0.0016129	0.0023988	0.00159283	0.00199203	0	-0.000398804	0.00199601	-0.00159442	-0.000404245		922
0.000399401	0.0011988	0.000399401	0.00120968	0.0027986	0.00159283	0.00199203	-0.000802407	0	0.00159681	-0.00239163	0.00121273		923
0.000399401	0	0.001997	0.00120968	0.0015992	0.00159283	0.000796813	0	-0.000398804	0.00159681	-0.00279023	0.000808489		924
0.000798802	0.0011988	0.0015976	0.000403226	0.0015992	0.00238925	0.00159363	-0.000802407	-0.000398804	0.0011976	-0.00199302	0.000404245		925
-0.000399401	0.0011988	0.0011982	0.00120968	0.0023988	0.00119462	0.00199203	0.000401204	-0.00159521	0.00239521	-0.00159442	0.000404245		926
-0.000399401	0.0011988	0.001997	0.0016129	0.001999	0.00159283	0.00119522	0	-0.000398804	0.00239521	-0.00199302	0.000808489		927
-0.000399401	0.0011988	0.0015976	0.000806452	0.001999	0.00159283	0.00159363	-0.00120361	0	0.0011976	-0.00159442	0		928
0	0.0015984	0.0015976	0.000806452	0.0015992	0.00119462	0	-0.000401204	-0.000398804	0.00319361	-0.00239163	0		929
-0.000399401	0.0011988	0.001997	0.00120968	0.0015992	0.000796416	0.00199203	-0.00120361	-0.00159521	0.00199601	-0.00199302	0.000404245		930
0	0.000799201	0.0015976	0	0.001999	0.000796416	0.00119522	0	-0.000398804	0.00279441	-0.00159442	0.000404245		931
0.0011982	0.000799201	0.00319521	0.00120968	0.001999	0.00278746	0.000398406	0.000401204	-0.00119641	0.00279441	-0.00119581	0.000808489		932
0.000399401	0.000799201	0.0015976	0.00120968	0.0015992	0.000796416	0.00199203	-0.000802407	0.000398804	0.00159681	-0.00079721	0.000404245		933
-0.000399401	0.0003996	0.0015976	0.000806452	0.0011994	0.00238925	0.00119522	-0.000401204	-0.000797607	0.00199601	-0.00318884	0.000404245		934
0	0.0015984	0.001997	0	0.0015992	0.00119462	0.00199203	-0.000401204	-0.000398804	0.000798403	-0.00279023	0.000404245		935
-0.000399401	0.000799201	0.0015976	0.00120968	0.0015992	0.00199104	0.00119522	0.000401204	-0.000398804	0.0011976	-0.00159442	0.000808489		936
0.000798802	0.0011988	0.00239641	0.00120968	0.0015992	0.00199104	0.00199203	0	0	0.00239521	-0.00239163	0.000808489		937
0.0011982	0.0003996	0.0011982	0.00241935	0.0003998	0.00199104	0.000398406	0.000802407	0.000797607	0.00239521	-0.00199302	0.000404245		938
0	0.0015984	0.0011982	0.000403226	0.0035982	0.00199104	0.00159363	-0.00120361	-0.000398804	0.00159681	-0.00199302	-0.000404245		939
0	0.0003996	0.0011982	0.000403226	0.0011994	0.00199104	0.00199203	0	-0.000398804	0.0011976	-0.00239163	0		940
-0.000399401	0.000799201	0.00239641	0.000806452	0.0011994	0.00119462	0.00159363	0.000401204	-0.000398804	0.00159681	-0.00199302	0.000808489		941
-0.000399401	0.0011988	0.001997	0.000806452	0.0015992	0.00159283	0.000796813	-0.000802407	0	0.0011976	-0.00199302	0.000404245		942
-0.000399401	0.0003996	0.00239641	0.0016129	0.0015992	0.00119462	0.00239044	-0.000802407	0	0.00239521	-0.00239163	0.00121273		943
-0.000399401	0.0003996	0.0011982	0	0.0007996	0.00159283	0.00318725	-0.000802407	-0.00119641	0.000399202	-0.00199302	0.000808489		944
0	0	0.000399401	0.000403226	0.0015992	0.00159283	0.00119522	0	-0.00159521	0.0011976	-0.00279023	0.000808489		945
0.000399401	0	0.0015976	0.000403226	0.0007996	0.00159283	0.00119522	-0.000802407	-0.000797607	0.00159681	-0.00159442	0.00121273		946
-0.000399401	0.000799201	0.001997	0.0016129	0.0015992	0.00199104	0.00199203	-0.000802407	-0.000797607	0.00159681	-0.00199302	0.000808489		947
0	0.001998	0.0015976	0.000806452	0.0023988	0.00199104	0.000796813	0	-0.000797607	0.00159681	-0.00279023	0.000404245		948
-0.001997	0.0003996	0.0011982	0	0	0.00119462	0.00199203	0	-0.00119641	0.0011976	-0.00119581	0.000404245		949
0.000399401	0	0.001997	0.00120968	0.0015992	0.00199104	0.00159363	0.000401204	-0.00119641	0.0011976	-0.00159442	0.000808489		950
0	0.0003996	0.0015976	0.000806452	0.0023988	0.00159283	0	-0.000401204	-0.000797607	0	-0.00199302	-0.000404245		951
0.000399401	0.0015984	0.000798802	0.00120968	0.001999	0.00119462	0.000796813	-0.00120361	-0.00119641	0	-0.00159442	0.00121273		952
0.000399401	0.0015984	0.001997	0.000806452	0.0015992	0.00159283	0	0.000401204	-0.00159521	0.000798403	-0.00159442	0		953
0	0.0011988	0.0015976	0.0016129	0.0011994	0.000398208	0.000796813	-0.000802407	-0.000797607	0.0011976	-0.00119581	0.00121273		954
0.000798802	0.0003996	0.0011982	0.00120968	0.0023988	0.00238925	0.00199203	-0.000802407	-0.00159521	0.000399202	-0.00279023	0.000404245		955
0.001997	0.000799201	0.0011982	0.00120968	0.0007996	0.000796416	0.00119522	-0.000401204	-0.00119641	0.0011976	-0.00159442	-0.000404245		956
-0.000399401	0.0011988	0.00239641	0.00201613	0.0015992	0.00199104	0.00119522	-0.000802407	-0.00119641	0.0011976	-0.00159442	0.000808489		957
-0.000399401	0.000799201	0.000798802	0.000806452	0.0015992	0.00159283	0.00199203	-0.000802407	-0.00159521	0.000399202	-0.00318884	0.000404245		958
0	0.0003996	0.0015976	0.000806452	0.0011994	0.00119462	0.000796813	-0.000401204	-0.000797607	0.00199601	-0.00159442	0.000404245		959
0.000399401	0.000799201	0.000798802	0.000403226	0.0015992	0.00119462	0	0.000401204	-0.00119641	0.000399202	-0.00279023	0		960
0	0.0011988	0.001997	0	0.0015992	0.00119462	0.000796813	-0.00120361	-0.00199402	0.000798403	-0.00239163	0		961
0.000798802	0.0011988	0.001997	0	0.0015992	0.00159283	0.000796813	-0.00120361	-0.00159521	0.000399202	-0.00279023	0		962
-0.000399401	0.000799201	0.0015976	0	0.0003998	0.00159283	0.000796813	-0.000401204	-0.00199402	0.000798403	-0.00239163	0.000404245		963
-0.000399401	0.0011988	0.0015976	0.000806452	0.0007996	0.00159283	0.00159363	-0.000802407	-0.00239282	0.000399202	-0.00239163	0.000404245		964
-0.000399401	0.0003996	0.000399401	0.00120968	0.0015992	0.00238925	0.00199203	0.000401204	-0.00199402	0.000399202	-0.00358744	0.000808489		965
-0.000798802	-0.0003996	0.0011982	0.00120968	0.001999	0.00159283	0.00159363	0	-0.00199402	0	-0.00239163	0.000404245		966
0	0.0003996	0.001997	0.000806452	0.0011994	0.00119462	0	0	-0.00199402	-0.000399202	-0.00318884	0.000404245		967
-0.000399401	0.0003996	0.00279581	0.0016129	0.0003998	0.00199104	0.00119522	-0.000401204	-0.00159521	0.00159681	-0.00239163	0.000404245		968
0.000798802	0	0.0015976	0.000806452	0.0015992	0.00119462	0.00119522	0	-0.00199402	0	-0.00199302	0.000808489		969
-0.000399401	0.000799201	0.0015976	0.00120968	0.0011994	0.00159283	0.00119522	0	-0.00119641	0.000399202	-0.00239163	-0.000404245		970
0	-0.0003996	0.000798802	0.0016129	0.0007996	0.00119462	0.00119522	-0.000401204	-0.00239282	-0.000798403	-0.00279023	0.000404245		971
0	0	0.00239641	0.000806452	0.0003998	0.00278746	0.00119522	0	-0.00199402	0.000399202	-0.00239163	0		972
0	0.0003996	0.000399401	0.00120968	0.0011994	0.00238925	0.000398406	0	-0.00279163	0.000399202	-0.00239163	0		973
0.000399401	0.0011988	0.00359461	0	0.0007996	0.00119462	0.00239044	-0.00160481	-0.00279163	-0.000399202	-0.00279023	0.000808489		974
0.000399401	0.0011988	0.0011982	0.00120968	0.0003998	0.00119462	0.000796813	-0.000802407	-0.00279163	0	-0.00358744	0.000404245		975
0	0.0003996	0.0011982	0.00120968	0.0007996	0.00159283	0.00119522	-0.000802407	-0.00199402	-0.000399202	-0.00358744	0.00121273		976
0	0.0003996	0.0011982	0.0016129	0.0003998	0.00199104	0.000398406	-0.00160481	-0.00239282	0.000399202	-0.00239163	0.000404245		977
0.000798802	0.000799201	0.000798802	0.000403226	0.0007996	0.00238925	0.000796813	-0.000401204	-0.00199402	0	-0.00159442	0.00161698		978
0.000798802	-0.0003996	0.0011982	0.000806452	0.0003998	0.00159283	0.000796813	0.000802407	-0.00159521	-0.000798403	-0.00199302	0.000808489		979
0.000399401	-0.0003996	0	0.00120968	0.001999	0.00199104	0.00119522	0.000401204	-0.00279163	-0.000399202	-0.00239163	0.000404245		980
0	0.0011988	0.0011982	0.0016129	0.0007996	0.00238925	0.000398406	-0.000802407	-0.00159521	0	-0.00199302	0.000404245		981
0.000399401	-0.0003996	0.0011982	0.000806452	0.0007996	0.00159283	0.00159363	-0.000401204	-0.00199402	-0.000798403	-0.00239163	0.00161698		982
0	0.0003996	0.0015976	0.000403226	0.0003998	0.00159283	0.00199203	-0.00120361	-0.00159521	0	-0.00279023	0.000808489		983
-0.000399401	0.0003996	0.001997	0	0	0.000398208	0.00119522	0	-0.00279163	0.000399202	-0.00239163	-0.000404245		984
0.000798802	0	0.0011982	0.000806452	-0.0007996	0.000398208	0.00159363	0	-0.00279163	-0.000399202	-0.00279023	0		985
-0.000798802	0	0.000399401	0	0.0003998	0.00199104	0.00199203	0	-0.00199402	0.000798403	-0.00279023	0		986
0.000798802	0.0003996	0.0011982	0.0016129	-0.0003998	0.00199104	0.000796813	-0.000401204	-0.00199402	0.000399202	-0.00239163	0.000404245		987
-0.000399401	-0.0003996	0.0015976	0.0016129	0	0.00119462	0.00159363	-0.000802407	-0.00358923	0.000798403	-0.00279023	0.00121273		988
0	0.000799201	0.000798802	0.0016129	0.0003998	0.00119462	0.00159363	-0.000401204	-0.00239282	0	-0.00199302	-0.000404245		989
-0.0011982	0	0.00239641	0.0016129	0.0015992	0.00199104	0.00159363	-0.000802407	-0.00319043	-0.000399202	-0.00239163	0		990
-0.000399401	0	0.000798802	0.000806452	0.0007996	0.00159283	0.00119522	-0.000802407	-0.00159521	0.000399202	-0.00279023	0.000808489		991
0.0011982	0.0011988	0.000798802	0.00201613	0.0011994	0.00159283	0.000796813	0	-0.00159521	-0.000399202	-0.00398605	0.000808489		992
0	-0.000799201	0.001997	0.0016129	0.0011994	0.00159283	0.00239044	-0.00160481	-0.00319043	0.0011976	-0.00239163	0.00121273		993
0.000399401	0.000799201	0.0011982	0.00120968	0.0011994	0.00159283	0.00199203	-0.000401204	-0.00159521	0.0011976	-0.00239163	0.00161698		994
0.000399401	0.0003996	0.0011982	0.000806452	0.0015992	0.00199104	0.000398406	-0.000401204	-0.00199402	-0.000399202	-0.00199302	0		995
-0.000399401	0.0003996	0.000399401	0.000806452	-0.0003998	0.00119462	0.00199203	0.000802407	-0.00159521	-0.000798403	-0.00318884	0		996
0	0.000799201	0.00239641	0.00120968	0.0007996	0.00119462	0.00119522	0.000401204	-0.00239282	0	-0.00279023	0.00121273		997
-0.000399401	0.000799201	0.001997	0.000403226	0.0007996	0.000398208	0.00239044	0	-0.00199402	0.000399202	-0.00279023	0.000404245		998
0	0	0.000798802	0.000403226	0.0003998	0.000796416	0.000796813	-0.000802407	-0.00199402	0.000798403	-0.00239163	0.00161698		999
-0.000399401	0.000799201	0.0015976	0.0016129	0.0015992	0.00278746	0.00159363	-0.000401204	-0.00199402	0.0011976	-0.00199302	0.000404245		1000
0	-0.0011988	0.000798802	-0.000403226	0.0007996	0.00119462	0.00199203	-0.00120361	-0.00239282	0	-0.00159442	-0.000404245		1001
0.000798802	0.000799201	0.0011982	0.00120968	0.0003998	0.00119462	0.00119522	0.000802407	-0.00319043	0.000399202	-0.00239163	0.00161698		1002
-0.000798802	0	0.000399401	0.000806452	0	0.00159283	0.00119522	-0.000401204	-0.00319043	0.00199601	-0.00279023	0.000404245		1003
0.000798802	-0.0003996	0.000798802	0.000806452	0.0007996	0.00159283	0.00159363	0	-0.00239282	0.000798403	-0.00358744	-0.000808489		1004
0	-0.0003996	0.0011982	0.000403226	0.0011994	0.00199104	0.00119522	-0.000802407	-0.00319043	-0.000399202	-0.00159442	0.000808489		1005
-0.0011982	0.0011988	0.001997	0.00120968	0.0003998	0.00159283	0.00159363	-0.000802407	-0.00279163	0.000798403	-0.00239163	-0.000404245		1006
0.000399401	0.0015984	0.0011982	0.000403226	0.0007996	0.00119462	0.00199203	-0.00120361	-0.00199402	0.0011976	-0.00199302	0		1007
0	0.0003996	0.000798802	0.000403226	0	0.00159283	0.000398406	-0.00160481	-0.00199402	0	-0.00318884	0.000404245		1008
0.000798802	0	0.0015976	0.00120968	0.0011994	0.00159283	0.00119522	-0.00120361	-0.00239282	0.000798403	-0.00279023	0.000808489		1009
-0.000399401	-0.0003996	0.00239641	0.000806452	0.0011994	0.00159283	0.000398406	-0.000802407	-0.00239282	0.0011976	-0.00318884	-0.000404245		1010
0	0	0.0011982	0.00120968	0.0007996	0.00159283	0.00239044	0.000802407	-0.00398804	0.000399202	-0.00199302	0		1011
-0.000399401	0.000799201	0.000399401	0.00201613	0	0.00199104	0.000796813	-0.000401204	-0.00279163	0.000798403	-0.00318884	0		1012
-0.000399401	-0.0003996	0.000798802	0.00120968	0.0023988	0.000796416	0.00159363	-0.000401204	-0.00279163	0	-0.00279023	0		1013
0.000399401	-0.000799201	0.0011982	0.0016129	0.0015992	0.00238925	0.00159363	-0.000802407	-0.00119641	0.000798403	-0.00279023	0.000404245		1014
0	0	0.000798802	0.000806452	0.0003998	0.00159283	0.00119522	-0.000401204	-0.00239282	-0.000399202	-0.00119581	0		1015
0.000399401	0	0.000399401	0.0016129	0.0015992	0.00159283	0.00119522	0	-0.00239282	0.000399202	-0.00239163	-0.000404245		1016
0.000399401	0.0011988	0.0011982	0	0.0011994	0.00119462	0.00119522	-0.000401204	-0.00239282	0.000399202	-0.00318884	0.000808489		1017
0.000399401	0	0.0015976	0.0016129	0.0015992	0.00199104	0.00199203	-0.000401204	-0.00239282	0.000399202	-0.00279023	0.000404245		1018
0.000798802	0	0.000798802	0.000806452	0.0015992	0.00318566	0.000796813	-0.000802407	-0.00358923	0.00199601	-0.00239163	0.000808489		1019
0.000399401	0	0.0015976	0.000403226	0.0011994	0.00159283	0.000796813	-0.000802407	-0.00279163	-0.000399202	-0.00279023	0		1020
0.000399401	-0.000799201	0.000798802	0.00120968	0.0015992	0	0.00199203	0	-0.00319043	0.000399202	-0.00279023	0		1021
0.000399401	-0.0003996	0.0015976	0.00120968	0.0011994	0.00119462	0.00199203	0.000401204	-0.00239282	0.000798403	-0.00199302	0.00121273		1022
-0.000399401	0.000799201	0.0011982	0.0016129	0.0007996	0.00159283	0.00159363	0.000401204	-0.00319043	0.000399202	-0.00239163	-0.000404245		1023
0	0.0003996	0	0.000806452	0.0003998	0.00119462	0.00159363	-0.000401204	-0.00279163	0.000399202	-0.00279023	0.000808489		1024
0.000798802	0	0.000798802	0.000403226	0.0011994	0.00199104	0.00159363	-0.00160481	-0.00279163	-0.000798403	-0.00239163	0.000404245		1025
0.000798802	-0.0003996	0.0015976	0.000403226	0.0003998	0.00199104	0.00159363	-0.00120361	-0.00199402	0.0011976	-0.00279023	0.000404245		1026
0.000798802	0	0.0015976	0.00201613	0.0011994	0.00119462	0.00239044	0	-0.00239282	0.000798403	-0.00318884	0.000404245		1027
0	0	0.000798802	0.000806452	0.0015992	0.00119462	0.000796813	-0.000401204	-0.00239282	0.000399202	-0.00239163	0.000808489		1028
-0.000399401	0	0.001997	0.000403226	0.0015992	0.00119462	0.000398406	-0.000401204	-0.00279163	0.000798403	-0.00318884	0.00121273		1029
0	0.0003996	0.0011982	0.000403226	0.0011994	0.000796416	0.00199203	-0.000401204	-0.00358923	-0.000399202	-0.00239163	-0.000404245		1030
-0.000399401	0.0003996	0.000399401	0.000806452	0.0007996	0.000796416	0.00239044	-0.00120361	-0.00279163	0.0011976	-0.00159442	-0.000404245		1031
0.000399401	-0.0003996	0.0011982	0.0016129	0.0007996	0.000796416	0.00159363	0	-0.00279163	0.0011976	-0.00239163	0		1032
0	0.0003996	0.000798802	0	0.0007996	0.00119462	0.000796813	-0.00120361	-0.00398804	0.000399202	-0.00159442	0.00121273		1033
-0.0015976	0.000799201	0.0011982	0.000403226	0.001999	0.000796416	0.000398406	-0.00120361	-0.00319043	0.000399202	-0.00318884	0.000808489		1034
0	0.0003996	0.0011982	0.00120968	0.001999	0.00159283	0.00239044	0	-0.00358923	0.000399202	-0.00318884	0.000404245		1035
0	0.0003996	0.0011982	0.0016129	0.001999	0.00238925	0.000796813	0.000401204	-0.00358923	0	-0.00199302	-0.000404245		1036
0	0	0.001997	0.000403226	0.0007996	0.00159283	0.00239044	-0.000401204	-0.00398804	0	-0.00199302	0.000404245		1037
0	0.0003996	0.000399401	0.00120968	0.001999	0.00119462	0.00119522	0.000401204	-0.00279163	0.000798403	-0.00318884	-0.000404245		1038
0.000399401	0.000799201	0.000399401	0.00120968	0	0.00159283	0.00199203	0	-0.00279163	-0.000399202	-0.00239163	0		1039
0.000798802	0.0011988	0.0011982	0.00120968	0.0007996	0.00119462	0.00159363	0	-0.00319043	-0.000399202	-0.00199302	0.00121273		1040
0	0	0.000798802	0.000403226	0.0015992	0.00119462	0.000398406	-0.000401204	-0.00279163	0.000399202	-0.00239163	0.000404245		1041
-0.000399401	0.000799201	0.000798802	0.00120968	0.0015992	0.000796416	0.00159363	-0.00120361	-0.00398804	-0.000798403	-0.00239163	0.000404245		1042
0.000399401	0	0.000798802	0.00120968	0.0011994	0.00119462	0.00119522	-0.000802407	-0.00239282	0.000399202	-0.00199302	0.00161698		1043
-0.000798802	0.0003996	0.00239641	0.000806452	0.0015992	0.00199104	0.00119522	-0.000401204	-0.00358923	0.000399202	-0.00318884	0.000808489		1044
-0.000399401	0.000799201	0.000798802	0.00201613	0.001999	0.00119462	0.00119522	-0.000401204	-0.00239282	0	-0.00159442	0		1045
-0.000798802	0.0003996	0.0011982	0.00120968	0.001999	0.000796416	0.00199203	0.000802407	-0.00239282	0.000399202	-0.00318884	0.00121273		1046
0.000399401	0.0003996	0.000798802	0.00120968	0.0011994	0.00159283	0.00199203	0	-0.00358923	0	-0.00318884	0		1047
0.000399401	-0.0003996	0.001997	0.000806452	0.0007996	0.00238925	0.000398406	-0.000802407	-0.00358923	0.000399202	-0.00358744	0.000808489		1048
0.000798802	0.0003996	0.0015976	0.000403226	0.0007996	0.00238925	0.00159363	0	-0.00358923	-0.000399202	-0.00239163	0.00161698		1049
0.000399401	0.0011988	0.0015976	0.00120968	0.001999	0.00119462	0.00199203	-0.000401204	-0.00279163	0.0011976	-0.00119581	0.000404245		1050
0	0.0003996	0.0011982	0	0	0.000398208	0.00119522	-0.000401204	-0.00279163	0	-0.00119581	0.000404245		1051
0.000399401	0.001998	0.001997	0.00120968	0.0015992	0.000796416	0.000398406	0.000401204	-0.00358923	0	-0.00318884	0.000808489		1052
0	-0.0003996	0.0011982	0.00120968	0.001999	0.00318566	0.000796813	0.000401204	-0.00398804	0	-0.00239163	0.000404245		1053
-0.000798802	0.0003996	0.0015976	0.000806452	0.0007996	0.00159283	0.00199203	0	-0.00319043	0	-0.00199302	0.000808489		1054
0	-0.0003996	0.0011982	0.00120968	0.0011994	0.00119462	0.000796813	0.000802407	-0.00358923	-0.000399202	-0.00199302	0.000404245		1055
0	0.000799201	0.0015976	0.000806452	0.0011994	0.000398208	0.00159363	0	-0.00398804	0	-0.00279023	0.000808489		1056
0.000798802	0.0003996	0.001997	0.00241935	0.0023988	0.00119462	0.00199203	-0.000802407	-0.00438684	-0.000399202	-0.00358744	0		1057
0.000399401	0	0.000399401	0.000806452	0.0011994	0.00199104	0	-0.00160481	-0.00518445	0.000798403	-0.00199302	0.00121273		1058
0	0.000799201	0.0011982	0.00120968	0.001999	0.00199104	0.00159363	-0.000802407	-0.00358923	0	-0.00199302	0.000808489		1059
-0.000798802	0.000799201	0.001997	0.000403226	0.0011994	0.00119462	0.000796813	-0.000802407	-0.00478564	-0.000399202	-0.00199302	0.000404245		1060
0	0.0003996	0.000798802	0.00120968	0.001999	0.00119462	0.00199203	0	-0.00319043	0	-0.00239163	0		1061
-0.000399401	0	0.0015976	0.000806452	0.0011994	0.000796416	0.00159363	-0.000802407	-0.00478564	0.000399202	-0.00239163	0		1062
0.000399401	0.0003996	0.0015976	0.00120968	0.0011994	0.00199104	0.00119522	0	-0.00239282	-0.000798403	-0.00199302	0.000404245		1063
0	0.0003996	0.0011982	0.000806452	0.0027986	0.00119462	0.000796813	-0.00120361	-0.00319043	0.000798403	-0.00279023	-0.000404245		1064
0.000399401	0.0003996	0.001997	0.00120968	0.0011994	0.00199104	0.00119522	-0.000802407	-0.00438684	0.000399202	-0.00199302	0.000404245		1065
0	0.0003996	0.001997	0.000806452	0.0011994	0.00199104	0.00119522	-0.000401204	-0.00398804	0.000798403	-0.00279023	0		1066
0	0.0003996	0.0011982	0.000403226	0.0011994	0.00238925	0.00119522	-0.000802407	-0.00438684	-0.00159681	-0.00358744	-0.000808489		1067
-0.000798802	0.0015984	0.001997	0.000806452	0.001999	0.00159283	0.00159363	0	-0.00398804	0	-0.00279023	0.000404245		1068
-0.000399401	0.0003996	0.0015976	0.00120968	0.0015992	0.00159283	0.00159363	-0.000401204	-0.00358923	-0.000798403	-0.00199302	0.000808489		1069
0.000798802	0	0.0015976	0.000403226	0.0015992	0.000398208	0.00159363	0.000401204	-0.00478564	-0.0011976	-0.00199302	0.00121273		1070
0.0011982	0.0003996	0.000399401	0.000806452	0.0023988	0.00199104	0.000796813	-0.00120361	-0.00319043	0	-0.00239163	-0.000404245		1071
0	0.0015984	0.0011982	0.0016129	0.0011994	0.00238925	0.00159363	-0.000401204	-0.00398804	0	-0.00199302	0.000808489		1072
0	0.0003996	0.000798802	0.0016129	0.001999	0.00199104	0.00159363	-0.000802407	-0.00319043	0	-0.00279023	0		1073
-0.000399401	0.0003996	0.001997	0.000403226	0.0015992	0.00199104	0.000796813	-0.000401204	-0.00358923	-0.000399202	-0.00159442	0.000404245		1074
0.0011982	0	0.001997	0.000403226	0.0015992	0.000398208	0.00119522	-0.00120361	-0.00398804	-0.000399202	-0.00318884	0.00121273		1075
0	0.0003996	0.0011982	0.00120968	0.0023988	0.00159283	0.00159363	-0.00160481	-0.00478564	0.000399202	-0.00318884	0.000404245		1076
0.000399401	0.000799201	0.000798802	0.0016129	0.001999	0.00238925	0.00119522	-0.000401204	-0.00319043	-0.0011976	-0.00279023	0.000808489		1077
0	0.0003996	0.001997	0.000806452	0.001999	0.00278746	0.00159363	-0.00120361	-0.00438684	0	-0.00279023	0.00121273		1078
0	0.0003996	0.0011982	0.000806452	0.001999	0.00199104	0.00199203	0	-0.00398804	-0.000798403	-0.00239163	0		1079
0.000399401	0.0003996	0.00239641	0.00120968	0.0011994	0.00159283	0.00159363	0.000802407	-0.00478564	0.000399202	-0.00199302	0.000808489		1080
0.000399401	0.0003996	0.0011982	0.0016129	0.0007996	0.00238925	0.000796813	-0.000401204	-0.00358923	-0.000399202	-0.00199302	0.000808489		1081
0.000798802	0.0003996	0.001997	0.0016129	0.001999	0.00119462	0.000796813	-0.000802407	-0.00478564	-0.000798403	-0.00279023	0.000808489		1082
0	0.0003996	0.000399401	0.0016129	0.0015992	0.00199104	0.00199203	-0.000802407	-0.00438684	0.000399202	-0.00279023	0.000404245		1083
0.000798802	0	0.0011982	0.000806452	0.001999	0.00199104	0.00119522	0.000802407	-0.00398804	0.000399202	-0.00358744	0.000404245		1084
0.000798802	0	0.0011982	0.000403226	0.001999	0.00199104	0.00119522	-0.000401204	-0.00398804	-0.0011976	-0.00239163	-0.000404245		1085
0	0	0.0015976	0.000806452	0.0007996	0.00199104	0.00119522	-0.000401204	-0.00358923	0	-0.00239163	0		1086
0	0	0.00239641	0.0016129	0.0015992	0.00238925	0.00159363	0	-0.00438684	0	-0.00318884	0.000808489		1087
0.000399401	0.0003996	0.0011982	0.000806452	0.0023988	0.00119462	0.00199203	-0.000401204	-0.00398804	0	-0.00159442	0		1088
0.000399401	0.000799201	0.000399401	0.000806452	0.001999	0.00159283	0.00119522	-0.000401204	-0.00358923	-0.0011976	-0.00199302	0.00121273		1089
0	-0.000799201	0.00279581	0.00120968	0.0023988	0.00199104	0.000796813	-0.000401204	-0.00358923	-0.000399202	-0.00279023	0.000808489		1090
0.000399401	-0.0003996	0.0011982	0.000403226	0.0023988	0.00238925	0.000398406	0.000802407	-0.00358923	0	-0.00239163	0.000404245		1091
0	0.0003996	0.0015976	0.000806452	0.0023988	0.00238925	-0.000398406	0	-0.00438684	-0.000399202	-0.00199302	0.000808489		1092
0	0.0003996	0.0011982	0.00120968	0.0011994	0.00159283	0.000796813	-0.000401204	-0.00478564	-0.000798403	-0.00159442	0.000404245		1093
-0.000399401	0.0003996	0.0011982	0.0016129	0.0023988	0.00119462	0.00199203	-0.000401204	-0.00478564	0	-0.00279023	0.000404245		1094
0.000399401	-0.0003996	0.0011982	0.000403226	0.0023988	0.00119462	0.00159363	0	-0.00319043	0	-0.00199302	0.000808489		1095
0.000798802	0	0.001997	0.0016129	0.001999	0.00199104	0.000796813	-0.00120361	-0.00239282	0	-0.00159442	0.000404245		1096
0	0.000799201	0.0011982	0.000806452	0.001999	0.000398208	0.00278884	-0.000401204	-0.00438684	-0.000798403	-0.00199302	0.00121273		1097
0.000399401	0.0003996	0.0011982	0.0016129	0.0015992	0.00199104	0.00159363	0	-0.00398804	-0.000399202	-0.00279023	0		1098
0	0	0.00279581	0.000806452	0.0023988	0.00119462	-0.000398406	0	-0.00358923	-0.000399202	-0.00239163	0		1099
0	0.0011988	0.000798802	0.000403226	0.001999	0.00119462	0.00119522	-0.000401204	-0.00358923	-0.0011976	-0.00318884	0.000404245		1100
0	0.0011988	0.0015976	0.00120968	0.0015992	0.00238925	0.000796813	-0.000401204	-0.00319043	0.000399202	-0.00199302	0		1101
0.000798802	0	0.0011982	0.00120968	0.0015992	0.000796416	0.00119522	0	-0.00438684	-0.000399202	-0.00199302	0.000808489		1102
0	0.000799201	0.0011982	0.000806452	0.0023988	0.00159283	0.00239044	0	-0.00518445	0.000399202	-0.00119581	0.000404245		1103
-0.000399401	0	0.000798802	0.000403226	0.0015992	0.000398208	0.00159363	-0.000802407	-0.00438684	0.000399202	-0.00279023	0.000808489		1104
0	0.0011988	0.000798802	0.00120968	0.0015992	0.00199104	0.000796813	-0.000802407	-0.00358923	0.000399202	-0.00199302	0.000808489		1105
-0.000399401	-0.000799201	0.001997	0.00120968	0.0015992	0.00159283	0.00159363	-0.00120361	-0.00438684	-0.000798403	-0.00199302	0.000808489		1106
0.000399401	0.0011988	0.00239641	0.000806452	0.001999	0.00119462	0.00119522	-0.00120361	-0.00438684	0	-0.00239163	0.000404245		1107
-0.000399401	0.0011988	0.0015976	0.000806452	0.001999	0.00159283	0.000796813	-0.00120361	-0.00478564	-0.000798403	-0.00239163	0.000404245		1108
-0.000399401	0	0.0015976	0.00120968	0.0015992	0.000796416	0.00199203	-0.000401204	-0.00398804	-0.000399202	-0.00239163	0.000404245		1109
0.000399401	0.0003996	0.000798802	0.000403226	0.001999	0.00119462	0.00199203	-0.000802407	-0.00398804	0.000399202	-0.00199302	0.000808489		1110
0	0.0011988	0.0015976	0.000806452	0.0015992	0.00159283	0.00119522	0	-0.00438684	0.000399202	-0.00279023	0.000404245		1111
0.0015976	0.0015984	0.00319521	0.00120968	0.0011994	0.000796416	0.000796813	-0.00120361	-0.00398804	0.000399202	-0.00239163	0.00161698		1112
-0.000399401	0.0003996	0.0011982	0.00241935	0.0031984	0.00318566	0.00159363	0	-0.00478564	0.000399202	-0.00159442	0.000808489		1113
0.000399401	-0.000799201	0.0015976	0.0016129	0.0027986	0.00119462	0.00119522	0.000401204	-0.00358923	-0.000399202	-0.00239163	0.00121273		1114
-0.000798802	-0.0003996	0.0015976	0.000403226	0.0011994	0.00159283	0.00278884	0.000401204	-0.00438684	0	-0.00199302	0.000808489		1115
0	-0.000799201	0.0011982	0.0016129	0.001999	0.00238925	0.000398406	-0.000401204	-0.00478564	-0.000399202	-0.00279023	-0.000404245		1116
0.000798802	-0.000799201	0.000399401	0.000806452	0.0015992	0.00159283	0.00199203	-0.000802407	-0.00398804	0	-0.00318884	0.000808489		1117
0.000798802	0.0011988	0.0015976	0.00120968	0.001999	0.00159283	0.00119522	0.000401204	-0.00398804	0	-0.00279023	-0.000404245		1118
0.000399401	0	0.001997	0.00201613	0.0027986	0.00278746	0.00199203	0.000401204	-0.00438684	0.000399202	-0.00318884	0.00121273		1119
0	0.0015984	0.0015976	0.00201613	0.001999	0.00159283	0.00199203	-0.000401204	-0.00398804	-0.000399202	-0.00199302	0.00161698		1120
0	0.000799201	0.001997	0.000403226	0.0011994	0.00119462	0.000398406	-0.000401204	-0.00438684	-0.000399202	-0.00119581	0.00121273		1121
0	0	0.0015976	0.000806452	0.0015992	0.00119462	0.00239044	-0.000401204	-0.00478564	-0.0011976	-0.00159442	0.00121273		1122
0.000399401	0.000799201	0.000798802	0.000403226	0.001999	0.000796416	0.00159363	-0.000401204	-0.00478564	0.000399202	-0.00239163	0.000404245		1123
0.000399401	0.0003996	0.0015976	0.000806452	0.0023988	0.00119462	0.00199203	-0.00120361	-0.00398804	-0.000399202	-0.00358744	0.000808489		1124
0	0.0003996	0.0015976	0.00201613	0.001999	0.00119462	0.00239044	-0.000802407	-0.00518445	0	-0.00199302	0.000404245		1125
0.0011982	0.000799201	0.000798802	0.000403226	0.0015992	0.00199104	0.00199203	-0.000802407	-0.00438684	0.0011976	-0.00159442	0		1126
0.000798802	0	0.0011982	0.00120968	0.0015992	0.00159283	0.00199203	-0.000802407	-0.00438684	0.000399202	-0.00279023	0		1127
-0.000798802	0	0.000798802	0.00120968	0.0023988	0.00199104	0.000796813	-0.000401204	-0.00478564	0.000399202	-0.00199302	0.000808489		1128
0.000399401	-0.0003996	0.00239641	0.00201613	0.0011994	0.00159283	0.000796813	0.000401204	-0.00438684	0.00159681	-0.00199302	-0.000808489		1129
-0.000399401	0	0.000798802	0	0.0011994	0.000398208	0.000398406	-0.000802407	-0.00438684	0	-0.00199302	0.000404245		1130
-0.000399401	0	0.001997	0.000806452	0.0015992	0.00199104	0	0	-0.00478564	0.0011976	-0.00199302	0.000808489		1131
0.000399401	0	0.000798802	0.000403226	0.0011994	0.00159283	0.00159363	0.000401204	-0.00358923	0.0011976	-0.00239163	0.000404245		1132
0	0	0.0015976	0.0016129	0.0011994	0.00159283	0.00239044	-0.00120361	-0.00398804	0.000399202	-0.00199302	0.000808489		1133
-0.000399401	0.0015984	0.001997	0.000403226	0.0015992	0.00199104	0.00159363	-0.000802407	-0.000398804	0.00439122	-0.00159442	0.000404245		1134
-0.000399401	0.000799201	0.00359461	0.00120968	0.0015992	0.00119462	0.00119522	-0.000802407	-0.00199402	0.00359281	-0.00239163	0.000404245		1135
0.000798802	0	0.000798802	0.00120968	0.0015992	0.00199104	0	-0.00160481	-0.00279163	0.00319361	-0.00199302	0.00121273		1136
0	0.0003996	0.0015976	0.00241935	0.001999	0.00199104	0.00119522	-0.000401204	-0.00119641	0.00159681	-0.00199302	0		1137
-0.000399401	0.0003996	0.0015976	0.000806452	0.0015992	0.00119462	0.000398406	0.00120361	-0.00279163	0.00279441	-0.00199302	0.000808489		1138
-0.000399401	0.0003996	0.0015976	0.000403226	0.001999	0.00159283	0.000398406	-0.00120361	-0.00279163	0.0011976	-0.00119581	0.00121273		1139
0	-0.0003996	0.000798802	0.00120968	0.0011994	0.00199104	0.00159363	-0.000401204	-0.00319043	0.00199601	-0.00279023	0.000404245		1140
-0.000798802	0.0003996	0.000798802	0.0016129	0.0011994	0.00159283	0.00199203	0.000401204	-0.00319043	0.00199601	-0.00239163	0		1141
-0.0011982	0	0.000798802	0.000403226	0.001999	0.000796416	0.00199203	-0.000802407	-0.00358923	0.00159681	-0.00318884	0.000404245		1142
0	-0.0003996	0.000399401	0.0016129	0.0015992	0.00278746	0.000796813	-0.000802407	-0.00438684	0.00279441	-0.00119581	0.00121273		1143
0.000798802	0.0003996	0.000798802	0.00120968	0.0015992	0.00159283	0.00119522	-0.00120361	-0.00398804	0.0011976	-0.00318884	0.000808489		1144
-0.0015976	0.0003996	0.000798802	0.000806452	0.0011994	0.00159283	0.00159363	0	-0.00398804	0.0011976	-0.00318884	0.000808489		1145
0	0	0.0011982	0.00120968	0.0023988	0.00119462	0.00159363	-0.000802407	-0.00398804	0.000798403	-0.00318884	0.000404245		1146
0	0	0.000399401	-0.000403226	0.0011994	0.00238925	0.00199203	-0.000802407	-0.00438684	0.000798403	-0.00279023	0.000404245		1147
-0.000798802	-0.0003996	0.000798802	0.000806452	0.0015992	0.00159283	0.00199203	-0.000401204	-0.00319043	0.000399202	-0.00279023	0.000404245		1148
0	0	0.0015976	0.000806452	0.0007996	0.00119462	0.00159363	-0.000802407	-0.00279163	0.000798403	-0.00239163	0.00121273		1149
0	0	0.000399401	0.00120968	0.0007996	0.00159283	0.00159363	-0.000401204	-0.00358923	0.00159681	-0.00199302	0		1150
0.000399401	-0.0003996	0.000798802	0.000806452	0.001999	0.00238925	0.00159363	-0.000401204	-0.00478564	0.000399202	-0.00159442	0		1151
-0.000399401	-0.0003996	0.00239641	0.000403226	0.001999	0.00119462	0.000796813	-0.000401204	-0.00478564	0.000399202	-0.00279023	0.000404245		1152
0.000399401	0	0.0011982	0.000806452	0.0011994	0.00119462	0.00199203	-0.000401204	-0.00319043	0.000399202	-0.00279023	0.000404245		1153
0	-0.000799201	0.000798802	0.0016129	0.0007996	0.00119462	0.000796813	-0.00120361	-0.00438684	0.00159681	-0.00318884	-0.000404245		1154
0	0.000799201	0.0015976	-0.000403226	0.0011994	0.000796416	0.00119522	-0.000401204	-0.00438684	0.000399202	-0.00239163	0.000808489		1155
-0.000798802	0.000799201	0.000798802	0.00120968	0.0011994	0.00159283	0.00159363	-0.000802407	-0.00438684	0.000399202	-0.00279023	0.000808489		1156
0	-0.0003996	0.0011982	0	0.0007996	0.00159283	0.00159363	-0.000401204	-0.00319043	0	-0.00279023	0.000808489		1157
-0.000399401	-0.000799201	0.0015976	0.000806452	0.0015992	0.00119462	0.00159363	0	-0.00398804	0.0011976	-0.00199302	-0.000404245		1158
-0.000399401	-0.000799201	0.0011982	0.00120968	0.0003998	0.00199104	0.000796813	0	-0.00398804	0.000399202	-0.00239163	0		1159
-0.000399401	0.0003996	0.0015976	0.00120968	0.0015992	0.00238925	0.00159363	0	-0.00358923	0.0011976	-0.00239163	0.00121273		1160
0.000399401	-0.0003996	0.001997	0.000806452	0.0007996	0.00159283	0.00278884	-0.000401204	-0.00398804	0.000798403	-0.00318884	0.00121273		1161
0	-0.0003996	0.000798802	0.000806452	0.0023988	0	0.00119522	0	-0.00438684	0.000399202	-0.00239163	0.00121273		1162
0.000798802	0	0.000798802	0.000403226	0.001999	0.00238925	0.000398406	-0.00120361	-0.00398804	0	-0.00358744	0		1163
-0.000798802	0	0.000399401	0.00120968	0.0003998	0.00238925	0.000796813	-0.000401204	-0.00279163	0	-0.00239163	0.000404245		1164
-0.000798802	-0.0003996	0.000399401	0.0016129	0.0007996	0.00199104	0.00119522	-0.00120361	-0.00438684	0.000399202	-0.00239163	0.000808489		1165
0	-0.0003996	0.000399401	0.00120968	0.0011994	0.00119462	0.00119522	-0.00120361	-0.00478564	-0.000399202	-0.00199302	0.000404245		1166
0	0.0003996	0.000399401	0	0.0011994	0.00119462	0.00119522	-0.000401204	-0.00398804	0.000798403	-0.00239163	-0.000808489		1167
0	-0.0003996	0.000798802	0.000806452	0.0015992	0.00159283	0.000796813	-0.00120361	-0.00398804	0	-0.00199302	0.000404245		1168
0.000399401	-0.000799201	0.000798802	0.000806452	0.0011994	0.00119462	0.00119522	0.000401204	-0.00358923	0.000798403	-0.00279023	0.00121273		1169
0.000798802	0	0.0011982	0.0016129	-0.0003998	0.00159283	0.00239044	-0.000802407	-0.00398804	0.000798403	-0.00199302	0.000404245		1170
-0.000399401	-0.0015984	0	0.00120968	0.0011994	0.00119462	0.00199203	-0.000401204	-0.00358923	0.0011976	-0.00279023	0.00202122		1171
0	-0.0003996	0.001997	0.0016129	0.0003998	0.00159283	0.00119522	-0.000802407	-0.00518445	0.000798403	-0.00279023	0.000808489		1172
0.000399401	0	0.0015976	0.0016129	0	0.00159283	0.00199203	0.000401204	-0.00319043	0.000399202	-0.00318884	0.000404245		1173
0.000798802	-0.0011988	0.000798802	0.000806452	0	0.00199104	0.000398406	-0.000802407	-0.00438684	-0.000399202	-0.00358744	0.000404245		1174
-0.000399401	0	0.001997	0	0.0007996	0.00119462	0.000398406	0	-0.00358923	0.0011976	-0.00279023	0		1175
-0.0011982	0.0003996	0.0011982	0.0016129	0.0007996	0.00238925	0.000398406	0.000401204	-0.00319043	0.000798403	-0.00199302	0		1176
-0.000399401	-0.000799201	0.0011982	0.00120968	0.0015992	0.00238925	0.000796813	-0.000802407	-0.00398804	0	-0.00318884	0.000404245		1177
-0.000798802	-0.0003996	0.0015976	0.000403226	0.0007996	0.00238925	0.000796813	-0.000802407	-0.00478564	0.000798403	-0.00239163	0.000404245		1178
-0.0011982	-0.000799201	0.000798802	0.000806452	0.0011994	0.00119462	0.00199203	0	-0.00358923	0	-0.00318884	0.00161698		1179
0	0.0003996	0.000798802	0.000806452	0.0011994	0.00159283	0.000796813	-0.00120361	-0.00398804	0.000798403	-0.00279023	0.000808489		1180
-0.000399401	0	0	0.000403226	0.0011994	0.00159283	0.00119522	-0.000802407	-0.00398804	0.000798403	-0.00199302	0.000404245		1181
0	0	0.0011982	0.00120968	0.001999	0.000796416	0.00199203	-0.00120361	-0.00438684	0.0011976	-0.00199302	0.00121273		1182
-0.000399401	-0.0003996	0.000798802	0.000806452	0.0007996	0.00199104	0.000796813	-0.000401204	-0.00358923	0.000399202	-0.00279023	0		1183
-0.000399401	-0.000799201	0.0015976	0.00120968	0.0011994	0.000796416	0.00119522	-0.000802407	-0.00438684	0.000798403	-0.00279023	0		1184
0.000399401	-0.000799201	0.0011982	0.000403226	0.0007996	0.00119462	0.00199203	0	-0.00478564	0.000798403	-0.00318884	0.000808489		1185
0.000798802	-0.0003996	-0.000399401	0.00120968	0	0.00119462	0.00159363	0	-0.00319043	0.000798403	-0.00279023	0.00121273		1186
-0.000399401	-0.0015984	0.0015976	0.00120968	0	0.00199104	0.00119522	-0.000802407	-0.00438684	-0.000399202	-0.00318884	0		1187
-0.000399401	0.000799201	0.000798802	0	0.0003998	0.00199104	0.00159363	0.000401204	-0.00398804	0.000798403	-0.00239163	0.000808489		1188
0.000399401	0.000799201	0.000798802	0.00120968	0.0007996	0.00159283	0.00119522	0	-0.00319043	0.000798403	-0.00239163	0.00121273		1189
0.000399401	0.0003996	0.0011982	0.0016129	0.0007996	0.00199104	0.00119522	-0.000802407	-0.00438684	0.000399202	-0.00279023	0.000404245		1190
0.000798802	0	0.000798802	0.000806452	0.0007996	0.00159283	0.00119522	0	-0.00358923	0	-0.00279023	0.00121273		1191
0.000399401	0	0.0015976	0.000806452	0	0.00119462	0.00159363	0	-0.00478564	0.000399202	-0.00199302	0.000404245		1192
0.000399401	-0.0015984	0.000399401	0.000403226	0	0.00199104	0.00159363	-0.000802407	-0.00398804	0	-0.00358744	0		1193
-0.000798802	0.0003996	0.001997	0.00120968	0.0007996	0.00199104	0.000796813	-0.000401204	-0.00319043	0.0011976	-0.00279023	0.00121273		1194
0.000399401	0.0003996	0.0011982	0.00120968	0.0015992	0.000398208	0.00119522	0.000401204	-0.00319043	0.000399202	-0.00239163	0.000808489		1195
0	-0.000799201	0.0011982	0.000403226	0.0007996	0.00238925	0.00119522	0	-0.00358923	0	-0.00279023	0.000404245		1196
0.000798802	0	0.0011982	0.000806452	0.0003998	0.00159283	0.00199203	-0.000802407	-0.00279163	0	-0.00159442	0.00121273		1197
0.000399401	-0.000799201	0.000798802	-0.000403226	0	0.00199104	0.00119522	0	-0.00398804	0.000798403	-0.00199302	-0.000404245		1198
-0.000399401	-0.000799201	0.0015976	0.000806452	0.0003998	0.00159283	0.000796813	-0.000802407	-0.00518445	0	-0.00159442	-0.000404245		1199
-0.000798802	0.000799201	0.0011982	0.00120968	0.0007996	0.00119462	0.00159363	-0.000802407	-0.00319043	0	-0.00279023	0.000808489		1200
-0.0011982	-0.000799201	0.0011982	0.000403226	0.0011994	0.000796416	0.000796813	0	-0.00358923	0	-0.00279023	0.000404245		1201
-0.000798802	0	0.0011982	0.000806452	-0.0003998	0.00159283	0.000796813	0	-0.00358923	0	-0.00239163	0.00121273		1202
0.000399401	0	0.0011982	0.0016129	0.0011994	0.00159283	0.000796813	0	-0.00398804	0.000798403	-0.00239163	0.00121273		1203
0.000399401	-0.0003996	0.001997	0.00120968	0.0015992	0.00119462	0.000796813	-0.000401204	-0.00478564	0.000399202	-0.00239163	0.000404245		1204
0	0	0.0011982	0.00120968	0	0.000796416	0.000398406	-0.000401204	-0.00319043	0.000798403	-0.00239163	-0.000404245		1205
0.000399401	-0.0003996	-0.000798802	0.000403226	0	0.00278746	0.000796813	-0.000401204	-0.00398804	0.00159681	-0.00318884	0.000404245		1206
0	0	0.000399401	-0.000403226	0.0011994	0.00159283	0.00119522	-0.000401204	-0.00358923	0.000399202	-0.00199302	0.00121273		1207
0.000798802	-0.000799201	0.000798802	0.000806452	0.0007996	0.00159283	0.000796813	0	-0.00319043	0.0011976	-0.00239163	0.00121273		1208
0	-0.000799201	0.0011982	0.000403226	0.0007996	0.000398208	0.00159363	0.000401204	-0.00319043	0.000798403	-0.00239163	0.000404245		1209
-0.000399401	-0.0011988	0.0011982	0	0	0.00159283	0.00119522	-0.000401204	-0.00358923	0.000399202	-0.00318884	0		1210
-0.000399401	-0.000799201	-0.000399401	0.00201613	0.001999	0.00159283	0.00159363	-0.000802407	-0.00319043	0.0011976	-0.00199302	0.000808489		1211
0.000399401	-0.000799201	0	0.000806452	0.0011994	0.000796416	0.000796813	0	-0.00358923	0	-0.00199302	0.000404245		1212
0	-0.000799201	0.000399401	0.000806452	0.0003998	0.000796416	0.000796813	-0.00160481	-0.00358923	0.000399202	-0.00159442	0.000808489		1213
-0.000399401	-0.0011988	0.0015976	0.000806452	0.0007996	0.00159283	0.00159363	0	-0.00319043	0.000798403	-0.00199302	0		1214
0	-0.000799201	0.000399401	0.00120968	0	0.00278746	0.00278884	0	-0.00279163	0.0011976	-0.00279023	0.000404245		1215
0	0.0003996	0.000399401	0.000403226	0.0011994	0.00159283	0.000796813	-0.000401204	-0.00358923	-0.000399202	-0.00239163	0.000808489		1216
-0.000798802	-0.0003996	0.000798802	0.000806452	0.0011994	0.00159283	0.00159363	-0.00120361	-0.00438684	0	-0.00318884	0.000808489		1217
-0.0015976	0	0.0011982	0.00120968	0	0.00159283	0.00239044	-0.000802407	-0.00398804	0.000399202	-0.00279023	0.000808489		1218
0.000399401	-0.0011988	0	0.000806452	0.0007996	0.00159283	0.00199203	0	-0.00319043	0	-0.00199302	0.000808489		1219
0	0	0.000798802	0.000806452	0.0003998	0.000398208	0.000796813	-0.000802407	-0.00319043	0.000798403	-0.00239163	0.000404245		1220
0.000399401	-0.0003996	0.000399401	0.00120968	0.0003998	0.00119462	0.00199203	-0.000401204	-0.00398804	-0.000399202	-0.00239163	0.000404245		1221
-0.000399401	-0.0003996	0	0.000806452	0.0003998	0.00159283	0.00159363	-0.000401204	-0.00398804	-0.000798403	-0.00159442	0.00121273		1222
0	-0.0003996	0.000798802	0.000403226	0.0011994	0.00238925	0	-0.000401204	-0.00319043	0.0011976	-0.00358744	0.000404245		1223
-0.000798802	0.0003996	0.0011982	0	0.0015992	0.00159283	0.00159363	0	-0.00279163	0	-0.00358744	0.000808489		1224
0.0011982	-0.000799201	0.0011982	0.000806452	0.0011994	0.00159283	0.00159363	-0.000401204	-0.00279163	-0.000399202	-0.00239163	0.000404245		1225
-0.000399401	-0.000799201	0.000798802	0.000806452	0.0015992	0.000398208	0.00119522	-0.000802407	-0.00358923	-0.000399202	-0.00239163	0.000808489		1226
0.0011982	-0.0003996	0.000798802	0.00120968	0.0007996	0.000796416	0.00199203	-0.000802407	-0.00358923	0.000399202	-0.00159442	0.000808489		1227
0	-0.000799201	0.000399401	0	0.0003998	0.000398208	0.00159363	0	-0.00398804	0.000399202	-0.00239163	0.000404245		1228
-0.000798802	-0.000799201	0.0011982	0.000806452	0.0003998	0.000796416	0.00199203	-0.000802407	-0.00239282	0.0011976	-0.00279023	0.000404245		1229
-0.000798802	0.000799201	0.0011982	0.00201613	0.0015992	0.00159283	0.00278884	0.000401204	-0.00279163	0.000399202	-0.00239163	-0.000404245		1230
0.000399401	-0.0003996	0.000399401	0.000806452	0.0011994	0.00199104	0.00159363	-0.00120361	-0.00279163	0.0011976	-0.00318884	0.000808489		1231
-0.000399401	-0.000799201	0.001997	0.000403226	0.001999	0.00119462	0.00119522	-0.000401204	-0.00279163	0	-0.00199302	0.000808489		1232
0	-0.0015984	0.0011982	-0.000403226	0.0015992	0.00119462	0.00159363	-0.000802407	-0.00239282	0.0011976	-0.00279023	0.000808489		1233
0.000798802	0	0.000798802	0.00120968	0.0003998	0.000796416	0.00159363	-0.000401204	-0.00358923	-0.000798403	-0.00239163	0.000808489		1234
0.000399401	-0.0003996	0.0011982	0.000403226	0.0011994	0.00159283	0.00119522	0	-0.00438684	-0.000798403	-0.00159442	0.000808489		1235
0	-0.0003996	0.0015976	0.000403226	0.0023988	0.000398208	0.00119522	0	-0.00319043	0	-0.00199302	0		1236
-0.000399401	-0.0015984	0.001997	0.000806452	0.0015992	0.00119462	0.00119522	-0.000802407	-0.00319043	0.000399202	-0.00318884	0.00161698		1237
-0.000399401	-0.000799201	0.000399401	0.00120968	0.0011994	0.00159283	0.000796813	0.000401204	-0.00279163	0.000399202	-0.00239163	0.00121273		1238
-0.000399401	0.0003996	0.0011982	0.00120968	0.0011994	0.00199104	0.00159363	-0.000401204	-0.00398804	0.000399202	-0.00318884	0.00121273		1239
-0.000399401	-0.0011988	0.000399401	0.00120968	0.001999	0.00159283	0.00159363	0	-0.00279163	-0.000798403	-0.00199302	0.00161698		1240
0	0	0.0011982	0.000806452	0.0007996	0.000796416	0.000796813	-0.000802407	-0.00319043	-0.000399202	-0.00199302	0.00121273		1241
0	-0.000799201	0.0011982	0.000806452	0.0011994	0.00119462	0.00159363	0.000401204	-0.00319043	0.000399202	-0.00318884	0.000808489		1242
0	0.000799201	0.0015976	0.000806452	0.0011994	0.00159283	0.000796813	0.000401204	-0.00279163	0.000798403	-0.00279023	0.000404245		1243
0.000399401	-0.000799201	0.0015976	0.000806452	0.0015992	0	0.000398406	-0.00120361	-0.00279163	-0.000399202	-0.00318884	0.000808489		1244
-0.000399401	-0.000799201	0.000798802	0	0.0015992	0.00159283	0.00199203	-0.000401204	-0.00279163	-0.000399202	-0.00279023	0		1245
0	0.0003996	0.001997	0.00120968	0.0015992	0.00238925	0.00119522	-0.00160481	-0.00398804	0.000798403	-0.00199302	-0.000404245		1246
0.000798802	-0.0003996	0.000798802	0.000403226	0.0015992	0.00199104	0.00159363	0	-0.00358923	0.000399202	-0.00199302	0.000404245		1247
0	-0.0003996	0.0015976	0.00120968	0.0015992	0.00159283	0.00119522	-0.000802407	-0.00438684	0.0011976	-0.00239163	0.000808489		1248
-0.000399401	-0.0011988	0.000399401	0.00120968	0.0015992	0.00199104	0.00119522	-0.000802407	-0.00319043	-0.000399202	-0.00239163	0		1249
0	-0.000799201	0	0.000806452	0.0011994	0.000398208	0.00159363	-0.000401204	-0.00358923	-0.000399202	-0.00318884	0		1250
0.000399401	-0.0015984	0.0011982	0.000806452	0.0015992	0.00119462	0.00199203	-0.000401204	-0.00279163	-0.000399202	-0.00279023	0.000808489		1251
0.000399401	0.0003996	0	0.000806452	0.0023988	0.00119462	0.00199203	-0.000802407	-0.00319043	-0.000399202	-0.00119581	0		1252
0	0.0003996	0.0011982	0.000806452	0.001999	0.00159283	0.00159363	0	-0.00279163	0	-0.00199302	0.00121273		1253
-0.000399401	0.0003996	0.000399401	0.000403226	0.0011994	0.00119462	0.00199203	0	-0.00279163	0.000399202	-0.00199302	0.000404245		1254
0	-0.00679321	0.0011982	0.000403226	0.0015992	0.00159283	0.00199203	-0.00120361	-0.00279163	0	-0.00239163	0.00121273		1255
0.0011982	-0.0115884	0.0015976	0.000806452	0.0011994	0.00238925	0.00119522	-0.000401204	-0.00279163	-0.000399202	-0.00279023	0.000404245		1256
-0.000399401	-0.011988	0.000798802	0.00120968	0.0007996	0.00119462	0.000398406	-0.000802407	-0.00319043	0.000798403	-0.00239163	0.00121273		1257
0.0011982	-0.0107892	0.000798802	0.00120968	0.0011994	0.00159283	0.00159363	-0.000401204	-0.00239282	0.000798403	-0.00159442	0.000808489		1258
0.0011982	-0.00999001	0.0011982	0.0016129	0.0015992	0.000796416	0.000796813	-0.000802407	-0.00239282	-0.000399202	-0.00159442	0		1259
0.000399401	-0.00679321	0.0011982	0.00120968	0.001999	0.00159283	0.00159363	-0.00120361	-0.00239282	0	-0.00159442	-0.000404245		1260
0.000798802	-0.00599401	0.000399401	0.00120968	0.0015992	0.00119462	0.00119522	-0.000401204	-0.00279163	0	-0.00279023	0		1261
0.000399401	-0.003996	0.0015976	0.000806452	0.0015992	0.00159283	0.00159363	0	-0.00279163	0.000798403	-0.00279023	0.000404245		1262
0.000798802	-0.0035964	0	0.00241935	0.0007996	0.00159283	0.00199203	-0.000802407	-0.00279163	-0.000399202	-0.00199302	0.000808489		1263
-0.000798802	-0.001998	0.0011982	0.000403226	0.001999	0.00238925	0.00199203	0	-0.00239282	0.0011976	-0.00318884	0.00121273		1264
0.0011982	-0.0015984	0.0015976	0.000806452	0.0015992	0.00278746	0.000398406	-0.000401204	-0.00279163	-0.000798403	-0.00199302	0.000808489		1265
0.000399401	-0.0011988	0	-0.000403226	0.0011994	0.000796416	0.00119522	-0.000802407	-0.00319043	-0.000798403	-0.00199302	0.000404245		1266
-0.000399401	-0.001998	0.0011982	0.000806452	0.0023988	0.00199104	0.000796813	0	-0.00358923	-0.000399202	-0.00239163	0.000808489		1267
0.000399401	-0.0011988	0.000798802	0.0016129	0.0015992	0.00159283	0.00159363	-0.000802407	-0.00358923	0	-0.00279023	-0.000404245		1268
0	-0.000799201	0.000798802	0.000806452	0.0015992	0.00278746	0	-0.000401204	-0.00279163	0	-0.00119581	0.000808489		1269
-0.000399401	-0.0003996	0.0011982	0.000806452	0.0011994	0.00159283	0.000796813	0	-0.00358923	0	-0.00279023	0		1270
0	-0.000799201	0	0.000403226	0.001999	0.00159283	0.000796813	0	-0.00279163	0.000399202	-0.00239163	0.00121273		1271
-0.000399401	-0.000799201	0.000798802	0.000403226	0.001999	0.00199104	0.00239044	0.000401204	-0.00279163	-0.000399202	-0.00239163	-0.000404245		1272
0.000399401	0	0.0015976	0.00201613	0.0023988	0.00159283	0.000398406	0.000802407	-0.00319043	-0.000798403	-0.00318884	0.00161698		1273
0.0011982	0	0.000399401	0.000403226	0.0015992	0.00199104	0.00119522	-0.000401204	-0.00358923	-0.000399202	-0.00239163	0.00121273		1274
0.0015976	0	0.000399401	0.0016129	0.0023988	0.00199104	0.00119522	0	-0.00239282	-0.000399202	-0.00159442	-0.000404245		1275
0.000399401	-0.0003996	0.000798802	0.00120968	0.0011994	0.000796416	0.00159363	-0.000802407	-0.00319043	0	-0.00318884	0		1276
-0.000798802	-0.0003996	0.000399401	0.000403226	0.0015992	0.00199104	0.00199203	0.000401204	-0.00319043	0.000798403	-0.00279023	0		1277
0	0.000799201	0.0015976	0	0.001999	0.00159283	0.00159363	-0.000802407	-0.00319043	0.000399202	-0.00199302	0.00121273		1278
-0.000798802	-0.000799201	0.000798802	0.000806452	0.0027986	0.00199104	0.00119522	0	-0.00319043	0	-0.00279023	0.000404245		1279
0.000399401	0	0.0015976	0.00120968	0.0023988	0.000796416	0.00278884	-0.000401204	-0.00319043	0.000399202	-0.00279023	0.000404245		1280
0	0	0.000399401	-0.000806452	0.0015992	0.00199104	0.00199203	-0.000401204	-0.00319043	0	-0.00318884	-0.000404245		1281
0	0.000799201	0.0011982	0	0.0011994	0.00199104	0.00199203	0.000401204	-0.00279163	0.000798403	-0.00279023	0.000808489		1282
0	0	0.000399401	0.000403226	0.001999	0.000398208	0.000796813	0	-0.00319043	-0.0011976	-0.00199302	0.00121273		1283
0.0011982	-0.0003996	0.000798802	0.000403226	0.0007996	0.00119462	0.000796813	-0.000401204	-0.00239282	0.000399202	-0.00199302	0.000404245		1284
-0.000798802	0.000799201	0.000798802	0.00120968	0.0015992	0.00159283	0.000796813	-0.00160481	-0.00199402	-0.000399202	-0.00279023	0.000808489		1285
-0.000399401	0.0003996	0.001997	0.00120968	0.0015992	0.00159283	0.00199203	0.000401204	-0.00239282	0.000798403	-0.00159442	0.00121273		1286
0.000399401	-0.0011988	0.000798802	0.000806452	0.0023988	0.00199104	0.00159363	-0.000802407	-0.00239282	-0.00159681	-0.00279023	0.000808489		1287
-0.000399401	0	0.0015976	0.00120968	0.0015992	0.00159283	0	0.000401204	-0.00199402	-0.000798403	-0.00279023	0.00121273		1288
0	0	0.0011982	0.000806452	0.0015992	0.00159283	0.000796813	-0.000401204	-0.00358923	0.000399202	-0.00318884	0.000404245		1289
-0.000399401	-0.00519481	0.000798802	0	0.0015992	0.00278746	0.00119522	-0.00120361	-0.00159521	0	-0.00318884	0.00121273		1290
-0.000399401	-0.00719281	0.0011982	0.000403226	0.0031984	0.00159283	0.00159363	0	-0.00199402	0.000399202	-0.00119581	0		1291
-0.000399401	-0.00639361	0.0011982	0.000403226	0.0027986	0.00119462	0.00159363	-0.000401204	-0.00279163	-0.000798403	-0.00279023	0.000404245		1292
-0.000399401	-0.0043956	0.001997	0.0016129	0.0015992	0.000398208	0.00119522	-0.00160481	-0.00239282	0	-0.00119581	0		1293
0.0011982	-0.003996	0.0011982	0.000806452	0.001999	0.000796416	0.00199203	-0.000802407	-0.00239282	-0.000399202	-0.00119581	0.00161698		1294
0.000798802	-0.0031968	0.000399401	0.000403226	0.0023988	0.00159283	-0.000398406	-0.000802407	-0.00199402	0	-0.00239163	0.000808489		1295
0.000399401	-0.003996	0.0015976	0.00120968	0.0015992	0.00159283	0.00199203	-0.000401204	-0.00159521	0	-0.00358744	0.00121273		1296
-0.000399401	-0.0035964	0	0.000806452	0.0023988	0.00159283	0.000398406	-0.000802407	-0.00239282	-0.000399202	-0.00279023	0		1297
-0.000399401	-0.0035964	0.000798802	0.000403226	0.001999	0.00199104	0.00119522	-0.000401204	-0.00199402	0.0011976	-0.00199302	0.000404245		1298
0.000399401	-0.001998	0	0.000806452	0.0027986	0.00238925	0.00159363	-0.000401204	-0.00199402	-0.000798403	-0.00279023	0.000808489		1299
0.000399401	-0.0031968	0.0015976	0.000806452	0.001999	0.00199104	0.00159363	0.000401204	-0.00159521	-0.000399202	-0.00279023	0.000404245		1300
0.000399401	-0.00519481	0	0.000403226	0.001999	0.00119462	0.00119522	-0.000802407	-0.00199402	0.000798403	-0.00358744	0.000808489		1301
0.0011982	-0.00679321	0.0011982	0.00201613	0.001999	0.00199104	0.00159363	-0.000401204	-0.00119641	-0.000798403	-0.00199302	0.000808489		1302
-0.000399401	-0.00679321	0.000399401	0.00120968	0.0007996	0.00199104	0.00199203	-0.00120361	-0.00239282	-0.000399202	-0.00199302	0.000808489		1303
0.000399401	-0.00639361	0.001997	0.0016129	0.001999	0.00199104	0.000796813	-0.000401204	-0.00199402	0.000399202	-0.00279023	0.000808489		1304
-0.000399401	-0.00559441	0.0011982	0.00201613	0.0023988	0.000796416	0.00159363	0.000401204	-0.00199402	0.000399202	-0.00199302	0.000404245		1305
0.0011982	-0.00559441	0.000399401	0.000403226	0.0027986	0.00199104	0.00119522	-0.000802407	-0.00199402	-0.000399202	-0.00199302	0.000404245		1306
0.000798802	-0.00519481	0.000399401	0.000403226	0.0027986	0.000796416	0.000796813	0.000401204	-0.00159521	-0.000399202	-0.00239163	0		1307
0.000399401	-0.0047952	0.0011982	0.00201613	0.001999	0.00199104	0.000796813	0	-0.00159521	0.000399202	-0.00279023	0.000404245		1308
-0.000399401	-0.0035964	0.0011982	0.000403226	0.0027986	0.00119462	0.00119522	-0.000401204	-0.00239282	0	-0.00239163	0.00161698		1309
0	-0.00559441	0.000399401	-0.000403226	0.0011994	0.00159283	0.00119522	-0.000401204	-0.00199402	0.00159681	-0.00199302	0.00121273		1310
0	-0.0035964	0.000798802	0.000806452	0.0023988	0.00119462	0.00159363	-0.000802407	-0.00279163	-0.000399202	-0.00239163	0.000404245		1311
0.000798802	-0.0043956	0.000399401	0.00120968	0.0027986	0.00238925	0.00199203	0	-0.00239282	0	-0.00199302	0.000404245		1312
-0.000399401	-0.003996	0.0015976	0.00120968	0.0023988	0.00119462	0.00199203	-0.00200602	-0.00239282	-0.000399202	-0.00159442	0.000808489		1313
-0.000399401	-0.0043956	0.000798802	0.00120968	0.0023988	0.00119462	0.00119522	-0.000401204	-0.00239282	0	-0.00358744	0		1314
0	-0.003996	0.0011982	0.000806452	0.0015992	0.00159283	0.000398406	0	-0.00199402	0	-0.00199302	0		1315
0.000399401	-0.0027972	0.0011982	0.000806452	0.0023988	0.00159283	0.00119522	-0.000802407	-0.00239282	-0.0011976	-0.00279023	0		1316
0.000399401	-0.0035964	0.000399401	-0.000403226	0.0023988	0.000796416	0.00159363	0	-0.00199402	0	-0.00199302	0.000808489		1317
-0.000399401	-0.0031968	0.000399401	0.0016129	0.0015992	0.00318566	0.00119522	-0.000802407	-0.00239282	-0.000798403	-0.00199302	0.000808489		1318
0.000399401	-0.0031968	0	0.00120968	0.0027986	0.00238925	0.00119522	0.000401204	-0.00319043	0.000399202	-0.00279023	0.000404245		1319
0.0015976	-0.0023976	0	0.000806452	0.0023988	0.00278746	0.00119522	-0.000802407	-0.00239282	-0.000399202	-0.00318884	-0.000404245		1320
-0.000399401	-0.0035964	0.0011982	0.00120968	0.0015992	0.00159283	0.00159363	-0.000401204	-0.00279163	-0.0011976	-0.00199302	-0.000404245		1321
0.000399401	-0.0035964	0.000399401	0.000806452	0.0011994	0.00119462	0.00119522	0.000401204	-0.00279163	-0.000798403	-0.00239163	0.000404245		1322
-0.000399401	-0.0031968	0.0011982	0.000806452	0.0023988	0.00278746	0.00119522	-0.00160481	-0.00358923	-0.000798403	-0.00199302	0.00161698		1323
0.000399401	-0.0027972	0.0011982	0.000403226	0.0011994	0.00159283	0	-0.000802407	-0.00239282	-0.0011976	-0.00199302	0.000808489		1324
0	-0.0027972	0.000399401	0.00120968	0.001999	0.00159283	0.00119522	-0.00160481	-0.00119641	0	-0.00239163	-0.000404245		1325
0.000399401	-0.0023976	0.000798802	0.00120968	0.001999	0.00159283	0.00199203	0	-0.00159521	0.000798403	-0.00199302	0		1326
-0.000798802	-0.0027972	0.000798802	0.000806452	0.0023988	0.00119462	0.00239044	-0.000401204	-0.00239282	-0.000798403	-0.00279023	0.000404245		1327
0	-0.001998	0.0011982	0.000403226	0.0015992	0.000796416	0.000796813	0	-0.00199402	-0.000399202	-0.00239163	0.000808489		1328
0.000399401	-0.001998	0.0011982	0	0.0015992	0.00318566	0.000796813	0	-0.00279163	-0.000399202	-0.00279023	0.000404245		1329
-0.0011982	-0.001998	0.000399401	0	0.0011994	0.00119462	0	-0.00120361	-0.00239282	-0.0011976	-0.00239163	0.000808489		1330
0	-0.0023976	0.001997	0.000806452	0.0023988	0.00159283	0.00239044	0	-0.00358923	-0.0011976	-0.00318884	0.000404245		1331
-0.0015976	-0.0023976	0.0011982	0.000806452	0.0011994	0.000796416	0.00119522	-0.000401204	-0.00279163	-0.000399202	-0.00279023	0		1332
-0.000399401	-0.0027972	0.0015976	0.00120968	0.001999	0.00119462	0.000796813	0	-0.00319043	0	-0.00318884	0.000808489		1333
0.000798802	-0.0023976	0.0015976	0.000806452	0.0015992	0.00159283	0.00119522	-0.000401204	-0.00159521	0.000399202	-0.00318884	0.000404245		1334
0	-0.001998	0	0.000403226	0.0011994	0.00159283	0.00159363	-0.000401204	-0.00199402	-0.000798403	-0.00279023	0		1335
0.000399401	-0.0031968	0.000798802	0.0016129	0.0015992	0.00159283	0.00119522	-0.000401204	-0.00159521	0.000798403	-0.00239163	0.000404245		1336
-0.000399401	-0.001998	0.0011982	0.00120968	0.0011994	0.00159283	0.00159363	-0.000802407	-0.00239282	0.000399202	-0.00199302	0.000404245		1337
0	-0.0011988	0.000399401	0.000403226	0.0011994	0.00159283	0.00199203	0	-0.00279163	-0.0011976	-0.00239163	-0.000404245		1338
-0.000399401	-0.0015984	0	0.000403226	0.0007996	0.00159283	0.00119522	-0.000802407	-0.00199402	-0.0011976	-0.00279023	0.000404245		1339
-0.000399401	-0.001998	0.000399401	0.00120968	0.001999	0.000796416	0.00159363	-0.000401204	-0.00279163	-0.0011976	-0.00358744	0		1340
0.000399401	-0.0023976	0.000798802	0.000806452	0.0007996	0.000796416	0.000796813	-0.000401204	-0.00159521	0	-0.00318884	0.000404245		1341
-0.000399401	-0.0015984	0.000798802	0.000806452	0.001999	0.00119462	0.00159363	-0.000401204	-0.00358923	-0.000798403	-0.00239163	0.00121273		1342
0	-0.0023976	0.0015976	-0.000403226	0.001999	0.00119462	0.000398406	-0.000401204	-0.00319043	-0.000399202	-0.00358744	0		1343
-0.000798802	-0.0023976	0.000798802	0.00120968	0.0015992	0.000796416	0.00159363	0.000802407	-0.00319043	-0.000399202	-0.00318884	0		1344
-0.000798802	-0.0031968	0.0011982	0	0.0015992	0.00119462	0.00199203	0	-0.00279163	0	-0.00239163	0.000404245		1345
-0.000399401	-0.0011988	0.0011982	0.0016129	0.0015992	0.000796416	0.00119522	-0.000401204	-0.00199402	-0.000798403	-0.00358744	0.000404245		1346
0	-0.001998	-0.000798802	0.000403226	0.001999	0.00119462	0.00119522	-0.000401204	-0.00119641	0.000399202	-0.00318884	0.000404245		1347
0	-0.000799201	0.000798802	0.00120968	0.0027986	0.00199104	0.00159363	0	-0.00159521	-0.000399202	-0.00119581	0		1348
0	-0.0031968	0.0015976	0.00201613	0.001999	0.00159283	0.00159363	0	-0.00239282	-0.000798403	-0.00318884	0.000808489		1349
0.000798802	-0.0023976	0	0.00201613	0.0011994	0.000796416	0.000796813	0	-0.00159521	-0.000399202	-0.00398605	0.000404245		1350
0	-0.0015984	0.000798802	0.000806452	0.0011994	0.00119462	0.000398406	-0.000401204	-0.00199402	-0.000399202	-0.00199302	0		1351
0.000399401	-0.0027972	-0.000798802	-0.000806452	0.0015992	0.00119462	0.00119522	-0.000401204	-0.00119641	-0.000798403	-0.00279023	0.000404245		1352
0	-0.0023976	0.0011982	0.000806452	0.0011994	0.00199104	0.000796813	-0.000401204	-0.00199402	0.0011976	-0.00239163	0		1353
0	-0.001998	0.000399401	0.000806452	0.0015992	0.00119462	0.00119522	0	-0.00239282	-0.000399202	-0.00239163	0.000404245		1354
0.000399401	-0.0031968	0.000399401	0.000403226	0.0011994	0.00199104	0.00159363	0	-0.00239282	-0.000798403	-0.00318884	0		1355
-0.0011982	-0.0031968	-0.000399401	-0.000403226	0.0003998	0.00159283	0.00199203	0.000401204	-0.00199402	-0.0011976	-0.00318884	0.000808489		1356
0	-0.0031968	-0.000399401	0	0.0015992	0.00199104	0.00159363	-0.000401204	-0.00279163	-0.000399202	-0.00239163	-0.000404245		1357
0	-0.0023976	-0.000399401	-0.000403226	0.0015992	0.00159283	0.000398406	0	-0.00159521	-0.000399202	-0.00199302	0		1358
0.000399401	-0.0027972	0.000798802	0.000403226	0.0011994	0.000796416	0.000796813	-0.000401204	-0.00319043	0.000399202	-0.00318884	0.000808489		1359
0	-0.0035964	0.0015976	0.000806452	0.0015992	0.00119462	0.00239044	-0.000802407	-0.00199402	-0.000399202	-0.00279023	-0.000404245		1360
0	-0.0027972	0.0011982	0.0016129	0.0011994	0.00119462	0.000796813	0.000401204	-0.00159521	-0.000399202	-0.00279023	0.000808489		1361
-0.000798802	-0.0031968	0.000399401	0.000806452	0.0011994	0.00119462	0.00199203	-0.000802407	-0.00159521	-0.000399202	-0.00279023	0.000404245		1362
0	-0.0031968	0.000399401	0.000403226	0.0007996	0.000796416	0.00119522	-0.00120361	-0.00239282	-0.000399202	-0.00199302	0.000404245		1363
0	-0.003996	0.001997	0.000403226	0.0007996	0.00159283	0.00119522	-0.000401204	-0.00239282	0	-0.00119581	0		1364
0.000399401	-0.0043956	0.000798802	-0.000403226	0.0015992	0.00159283	0.00199203	-0.000802407	-0.00279163	-0.000399202	-0.00279023	0.000808489		1365
0.000399401	-0.0035964	0.000798802	0.000806452	0.001999	0.00119462	0.00119522	0	-0.00279163	-0.000399202	-0.00318884	0.000404245		1366
0.000399401	-0.0043956	0	0	0.0011994	0.00119462	0.00159363	0	-0.00159521	-0.000399202	-0.00279023	0		1367
0	-0.0031968	0.0011982	0.00120968	0.0011994	0.000398208	0.00119522	0	-0.000797607	0	-0.00199302	0.000404245		1368
0.000798802	-0.0035964	0.000798802	0.000806452	0.0007996	0.00159283	0.00159363	0.000401204	-0.00279163	0	-0.00318884	0.000808489		1369
0.000399401	-0.003996	0	-0.000403226	0.0003998	0.00119462	0.000796813	-0.000401204	-0.00199402	0.000399202	-0.00239163	0.000404245		1370
0	-0.0047952	0	0.000806452	0.0011994	0.00159283	0.00199203	0.000401204	-0.00319043	0	-0.00318884	0.000808489		1371
-0.000399401	-0.00519481	0	0.00120968	0.0015992	0.00119462	0.00159363	-0.000401204	-0.00239282	0	-0.00358744	0		1372
0.000798802	-0.0035964	0.0015976	0.00120968	0.0003998	0.00199104	0.00159363	0	-0.00199402	-0.000798403	-0.00279023	0.000404245		1373
-0.000798802	-0.0043956	0.000399401	0.000403226	0.0011994	0.00119462	0.000398406	-0.00120361	-0.000398804	-0.0011976	-0.00279023	0.000808489		1374
0	-0.0031968	0.000399401	0.000806452	0	0.00159283	0.00159363	0	-0.00199402	-0.000798403	-0.00279023	0.00121273		1375
-0.000399401	-0.0031968	0.000399401	0.0016129	0.0011994	0.00119462	0.00119522	-0.00200602	-0.00199402	0	-0.00279023	0		1376
-0.000798802	-0.0023976	0.0011982	0	0.0007996	0.00159283	0.00119522	-0.000401204	-0.00279163	0	-0.00318884	0		1377
-0.000399401	-0.0035964	0.000399401	0.000403226	0.0007996	0.00119462	0.00159363	0	-0.00239282	-0.000798403	-0.00279023	0.000404245		1378
-0.000399401	-0.0015984	0	0.000403226	0.0007996	0	0.00199203	-0.000401204	-0.00279163	0	-0.00239163	0.000808489		1379
-0.0011982	-0.0023976	0.000798802	0.000806452	0.0003998	0.00199104	0.00199203	0	-0.00159521	-0.0011976	-0.00358744	0.000808489		1380
0.000399401	-0.0023976	0	0.000403226	0	0.00119462	0.00239044	-0.000401204	-0.00159521	-0.000798403	-0.00199302	0.00121273		1381
0	-0.0023976	0.000399401	0.000806452	0.0003998	0.00119462	0.00199203	-0.00160481	-0.00199402	0.000798403	-0.00279023	0		1382
-0.000399401	-0.0015984	0	0.000403226	-0.0003998	0.00159283	0.000398406	0	-0.00239282	-0.000399202	-0.00279023	0.00121273		1383
0.000798802	-0.001998	0.000399401	0.000806452	0.0007996	0.00159283	0.000796813	0	-0.00239282	-0.000798403	-0.00318884	0.000808489		1384
-0.000399401	-0.0015984	0.0011982	0.00120968	0.0003998	0.00159283	0.00119522	-0.00120361	-0.00199402	0	-0.00279023	0		1385
-0.0011982	-0.0023976	0.0011982	0.000806452	0.0011994	0.00119462	0.000796813	-0.00120361	-0.00159521	0.000399202	-0.00239163	-0.000404245		1386
0.000399401	-0.001998	0.000798802	0.00120968	0.0007996	0.00119462	0.000796813	0.000401204	-0.00199402	-0.000399202	-0.00279023	0.00121273		1387
0.000399401	-0.000799201	0.000399401	0.000403226	0.0007996	0.00199104	0.00199203	-0.000802407	-0.00159521	0	-0.00318884	0.000404245		1388
-0.000399401	-0.0015984	0.000399401	0.000806452	0.0015992	0.000796416	0.000796813	0	-0.00119641	0.000399202	-0.00318884	0.000404245		1389
-0.000399401	-0.0015984	0.000399401	-0.000403226	0.0003998	0.00159283	0.00199203	0	-0.00159521	-0.000399202	-0.00239163	0.00121273		1390
0	-0.0011988	0.000399401	0.00120968	0.0007996	0.000796416	0.000796813	-0.00120361	-0.00199402	-0.000399202	-0.00358744	0.00121273		1391
-0.000399401	-0.001998	0	0.000403226	0.0003998	0.00159283	0.00159363	0	-0.00199402	-0.000399202	-0.00239163	0.000808489		1392
0	-0.001998	0.000798802	0.00241935	0.0015992	0.00159283	0.00159363	-0.000802407	-0.00119641	0.000399202	-0.00318884	0		1393
0.000399401	-0.000799201	0.000798802	0.000403226	0.0007996	0.000796416	0.00239044	0.000401204	-0.00319043	0.000399202	-0.00318884	-0.000404245		1394
-0.0011982	-0.0003996	0.001997	0.000403226	0.0011994	0.00159283	0.00239044	-0.00120361	-0.00159521	0	-0.00318884	0.000404245		1395
0.000399401	-0.0011988	0.0011982	0	0.0003998	0.00119462	0.000796813	-0.00120361	-0.00199402	0.000399202	-0.00318884	0		1396
-0.000399401	-0.0015984	0.000798802	-0.000403226	0.0011994	0.00159283	0.00159363	-0.00160481	-0.00159521	0.000399202	-0.00279023	0.000404245		1397
-0.000798802	-0.001998	0.000399401	0.000806452	0	0.00119462	0.00119522	-0.000401204	-0.00199402	-0.000798403	-0.00279023	0		1398
0	-0.001998	0.000798802	0.00120968	0.0003998	0.00199104	0.00119522	-0.000401204	-0.00319043	-0.000399202	-0.00279023	0.000404245		1399
0	-0.0011988	0	0.00120968	0.0007996	0.00159283	0.00159363	-0.000401204	-0.00199402	0	-0.00279023	0.000404245		1400
-0.000798802	-0.0011988	0.0015976	0.000806452	0.0011994	0.00119462	0.00159363	-0.000802407	-0.00239282	-0.000798403	-0.00318884	0.000808489		1401
0.000399401	-0.0003996	0.000399401	0.00120968	0.0011994	0.00119462	0.00119522	0	-0.000398804	0	-0.00318884	-0.000404245		1402
-0.000798802	-0.0011988	0	0.000403226	0.0003998	0.00119462	0.00199203	0.000401204	-0.00199402	0	-0.00318884	-0.00121273		1403
-0.000399401	-0.0011988	0.000798802	0.000806452	0	0.000398208	0.000796813	-0.00160481	-0.00199402	0	-0.00318884	0		1404
-0.000399401	-0.0011988	0	0.00120968	0.0011994	0.00159283	0.00239044	0	-0.00239282	0.000798403	-0.00358744	0.000808489		1405
-0.000798802	-0.0015984	-0.000798802	0.000806452	0.001999	0.00199104	0.00159363	0.000802407	-0.00239282	0	-0.00279023	0.000808489		1406
0	-0.0015984	0.000399401	0.000403226	0.0011994	0.00159283	0.00119522	-0.000401204	-0.00119641	0	-0.00279023	0.000404245		1407
0.000399401	-0.000799201	0.000399401	0.0016129	0.0011994	0.00119462	0.000796813	-0.000802407	-0.00319043	0	-0.00318884	0.000404245		1408
-0.000399401	-0.000799201	0.0011982	0.000806452	0.0011994	0.00199104	0.000398406	-0.00120361	-0.00199402	0.000399202	-0.00279023	0.000404245		1409
-0.000399401	-0.0011988	0	0.000806452	0	0.000398208	0.000796813	0	-0.00239282	-0.000798403	-0.00239163	-0.000404245		1410
0.000399401	-0.0023976	0.000399401	0	0	0.000796416	0.00239044	-0.000802407	-0.00119641	0.000399202	-0.00199302	0		1411
-0.000399401	-0.000799201	-0.000399401	0.00120968	0.0003998	0.00159283	0.00159363	-0.00120361	-0.00159521	-0.000399202	-0.00199302	0		1412
0	-0.001998	0.000399401	0.000403226	0.0007996	0.00278746	0.000398406	0.000401204	-0.000797607	0	-0.00239163	-0.000404245		1413
0.000399401	-0.00559441	0.0011982	-0.000403226	0.0007996	0.00238925	0.00119522	0	-0.00199402	-0.000399202	-0.00159442	-0.000808489		1414
-0.000399401	-0.0123876	0.0015976	0	0.0007996	0.00159283	0.000796813	-0.000401204	-0.00199402	0.000399202	-0.00199302	0		1415
0.000399401	-0.0151848	0.000399401	0.000806452	0.0011994	0.000398208	0.00199203	-0.00120361	-0.00159521	0.000399202	-0.00119581	0.000808489		1416
0	-0.0131868	0.000798802	0.000403226	0.0011994	0.00199104	0.00199203	-0.00120361	-0.00159521	0.000399202	-0.00079721	0.000404245		1417
0	-0.011988	0	0.000403226	0.0011994	0.00159283	0.000796813	0.00120361	-0.000398804	-0.000399202	-0.00279023	0.000808489		1418
0.000399401	-0.00959041	0.0011982	0.00120968	0.0007996	0.00199104	0.00119522	0	-0.00159521	0	-0.00239163	0.000808489		1419
-0.000399401	-0.00919081	0	0	0.0011994	0.00159283	0.00119522	-0.000802407	-0.000797607	0	-0.00199302	0		1420
-0.000399401	-0.00799201	-0.000399401	0.000806452	-0.0003998	0.00119462	0.00199203	0	-0.00159521	0	-0.00279023	0.000404245		1421
0.000399401	-0.00879121	0	0.00120968	0.0011994	0.00159283	0	-0.000802407	-0.00199402	-0.000798403	-0.00199302	0.00161698		1422
0	-0.00799201	0.000399401	0.00120968	0.0015992	0.00119462	0.00199203	0	-0.00159521	0.000399202	-0.00279023	0.000808489		1423
-0.0011982	-0.00719281	0.000798802	0.00120968	0.0015992	0.00238925	0.00119522	-0.000802407	-0.00159521	0.0011976	-0.00239163	0.000808489		1424
0	-0.00639361	-0.000399401	0.000806452	0.0007996	0.00159283	0.00159363	0	-0.00159521	0.000798403	-0.00318884	0.000404245		1425
0.000399401	-0.00559441	0.0011982	0.0016129	0.0011994	0.000796416	0.00239044	-0.000802407	-0.00159521	0.000399202	-0.00279023	-0.000404245		1426
0.000399401	-0.00639361	0.0011982	0	0.0003998	0.00159283	0.00239044	-0.000401204	-0.00159521	0.000399202	-0.00318884	0.000404245		1427
0.000399401	-0.0047952	0	0.0016129	0	0.00159283	0.00119522	-0.000802407	-0.00159521	0	-0.00318884	0.000808489		1428
0.000399401	-0.0027972	0.000798802	0	0.0015992	0.00159283	0.00119522	0	-0.00239282	0.000798403	-0.00159442	0		1429
0	-0.0035964	-0.000399401	-0.000403226	0.0015992	0.00199104	0.00199203	0.000401204	-0.00199402	0	-0.00279023	0		1430
-0.000399401	-0.0015984	0	0.000806452	0.0007996	0.000796416	0.00119522	0	-0.00159521	-0.000399202	-0.00279023	0.00161698		1431
0.000399401	-0.001998	0.0011982	0.000403226	0.0011994	0.00199104	0.00239044	-0.000802407	-0.00119641	0	-0.00239163	0.000808489		1432
0.000399401	0	0.0011982	0.00120968	0.0011994	0.00159283	0.00159363	-0.000401204	-0.00119641	0	-0.00318884	0		1433
0.000798802	-0.001998	0.000798802	0.000806452	0.001999	0.000398208	0.000796813	-0.000802407	0	0	-0.00239163	0.000404245		1434
-0.000399401	-0.0015984	-0.000399401	-0.000403226	0.0015992	0.00119462	0.000398406	-0.000401204	-0.00199402	-0.000399202	-0.00239163	0		1435
0.000399401	-0.0011988	0	0.000403226	0.0011994	0.00159283	0.00119522	-0.000401204	-0.00199402	-0.000399202	-0.00279023	0		1436
0	-0.0023976	0.000399401	0.000403226	0.0011994	0.00159283	0.00159363	0	-0.00239282	0.0011976	-0.00239163	0.00121273		1437
0.000798802	-0.0015984	0.000399401	0.000806452	0.0011994	0.00159283	0.00119522	0	-0.00239282	0	-0.00239163	0.000808489		1438
0.000798802	-0.0011988	0.000399401	0	0.0003998	0.00159283	0.00119522	-0.000802407	-0.000797607	0.00159681	-0.00239163	0.000404245		1439
0	-0.0027972	0.000798802	0.000403226	0.0003998	0.00119462	0.00199203	0	-0.00119641	0.000399202	-0.00239163	0.00121273		1440
0	-0.0027972	0.000798802	0.0016129	0.0015992	0.00159283	0.00119522	-0.000401204	-0.00159521	0.000798403	-0.00279023	0		1441
0	-0.0015984	0	-0.000403226	0.0007996	0.00119462	0	-0.000802407	-0.000797607	0.000399202	-0.00279023	0		1442
0	-0.001998	0	0	0.0011994	0.00159283	0.00119522	-0.000401204	-0.00159521	0	-0.00279023	-0.000404245		1443
-0.000798802	-0.0015984	0.000798802	0.000806452	0.0015992	0.00159283	0.00159363	-0.00160481	-0.000797607	0.000399202	-0.00318884	0		1444
0.000399401	-0.0027972	0.000798802	0.00120968	0.0007996	0.00119462	0.00199203	-0.000802407	-0.000398804	0.000399202	-0.00398605	0.000404245		1445
-0.0011982	-0.0031968	0.0011982	0.000806452	0.0011994	0.000796416	0.000398406	0.000401204	-0.000398804	0.0011976	-0.00358744	0.00121273		1446
0.000798802	-0.0031968	0.000399401	0.000806452	0	0.000796416	0.00119522	-0.000401204	-0.00159521	0.000798403	-0.00079721	0.000808489		1447
0.000798802	-0.0035964	0.000399401	0.000806452	0.0015992	0.00159283	0.000796813	-0.000802407	-0.00159521	0.00159681	-0.00318884	0.000404245		1448
0	-0.0035964	0.000798802	0.00120968	0.0007996	0.000796416	0.00119522	-0.00120361	-0.00159521	-0.000399202	-0.00279023	0		1449
-0.000399401	-0.00639361	0.000399401	0.000806452	0.0011994	0.00159283	0.00119522	-0.000802407	-0.00159521	0.0011976	-0.00279023	0.000404245		1450
0.000798802	-0.00599401	0.000798802	0	0.0007996	0.00199104	0.00199203	-0.000802407	-0.00119641	0.000798403	-0.00318884	0.000808489		1451
0.000798802	-0.00799201	0.000798802	0.000806452	0.0007996	0.00159283	0.00119522	-0.00120361	-0.00119641	0.0011976	-0.00239163	0.00121273		1452
0	-0.00799201	-0.000399401	0.000403226	0.001999	0.00119462	0	-0.000401204	-0.00119641	0.000798403	-0.00159442	0		1453
0	-0.00759241	0.000399401	0.000403226	0.001999	0.00159283	0.00119522	0.000401204	-0.000797607	0.000399202	-0.00279023	0		1454
-0.000399401	-0.00639361	0.0011982	0.000806452	0.0023988	0.00159283	0.00119522	-0.000802407	-0.00119641	0	-0.00239163	0.000404245		1455
-0.000399401	-0.00599401	0.000798802	0.000806452	0.0011994	0.00159283	0.00159363	-0.000401204	-0.00159521	-0.000399202	-0.00239163	0.000404245		1456
-0.000399401	-0.0043956	0	-0.000403226	0.0015992	0.00199104	0.000398406	-0.00120361	-0.00119641	0.00159681	-0.00239163	0.000808489		1457
0.000798802	-0.00519481	0	0	0.0015992	0.000398208	0.00239044	-0.000401204	-0.00159521	0.000798403	-0.00358744	0		1458
0	-0.00559441	0.000399401	0.000806452	0.0011994	0.00199104	0.000398406	-0.000401204	-0.00199402	0.00159681	-0.00279023	0.00161698		1459
0.000399401	-0.00599401	0	0.000403226	0.0011994	0.00238925	0.000796813	-0.00120361	-0.00119641	0	-0.00199302	0.000404245		1460
0.000798802	-0.00679321	0.0011982	0.000806452	0.0011994	0.00159283	0.00159363	-0.00120361	-0.00119641	0.0011976	-0.00279023	0.00121273		1461
0.000798802	-0.00559441	0.000399401	0	0.0007996	0.00159283	0.00119522	-0.000401204	0	0.0011976	-0.00119581	0.00161698		1462
-0.000399401	-0.00599401	0.001997	0.00241935	0.0011994	0.00119462	0.00119522	-0.00200602	-0.00119641	0.000798403	-0.00199302	0.000404245		1463
0.000399401	-0.00759241	0.0015976	0.00120968	0.0015992	0.00159283	0.00159363	-0.000802407	-0.00159521	0.000798403	-0.00318884	0.000808489		1464
0	-0.00679321	-0.000399401	0.000403226	0.0007996	0.00238925	0.00159363	-0.000401204	-0.00119641	0.000798403	-0.00199302	0		1465
-0.000798802	-0.00799201	-0.000399401	0.000806452	0.0015992	0.00119462	0.00159363	-0.00160481	0	0	-0.00239163	0.000404245		1466
0.000798802	-0.00879121	0.000399401	0.00120968	0.0011994	0.00159283	0.000796813	-0.000802407	-0.000398804	0.00199601	-0.00159442	0.000808489		1467
0.000798802	-0.00799201	-0.0011982	0.00120968	0.0027986	0.00159283	0.000796813	-0.000802407	-0.00159521	0.000798403	-0.00239163	0.000404245		1468
0	-0.00639361	0	0.00120968	0.0011994	0.00238925	0.00159363	0	-0.00239282	0.000798403	-0.00358744	0.00121273		1469
0	-0.00759241	0.0011982	0.00120968	0.0011994	0.00119462	0.00119522	-0.00160481	-0.000797607	0.000798403	-0.00239163	-0.000808489		1470
0	-0.00599401	0.000798802	0.000806452	0.0007996	0.00159283	0.00199203	-0.000802407	-0.000797607	0.00159681	-0.00239163	0.000808489		1471
0	-0.00679321	-0.000399401	0.0016129	0.0015992	0.00278746	0.00159363	-0.000802407	-0.000398804	0.000399202	-0.00239163	0.00121273		1472
0	-0.00639361	0.000798802	0.000806452	0.0023988	0.00159283	0.000796813	0	-0.000797607	0.000798403	-0.00199302	0		1473
0.000399401	-0.00679321	0.000798802	0	0.0011994	0.000796416	0.000398406	0.00120361	-0.00119641	0.0011976	-0.00239163	0.000404245		1474
-0.000798802	-0.00679321	0	0.00120968	0.0007996	0.00159283	0.000796813	-0.000401204	-0.00119641	0.00159681	-0.00199302	-0.000808489		1475
-0.000399401	-0.00519481	0.000798802	0.00120968	0.0015992	0.000398208	0.000398406	-0.000401204	-0.000797607	0.0011976	-0.00279023	0.000808489		1476
-0.000798802	-0.00639361	0.0015976	0.00120968	0.0031984	0.000398208	0.000796813	-0.000802407	-0.00119641	0.00199601	-0.00159442	0		1477
0.0011982	-0.00519481	0.0011982	0	0.001999	0.00159283	0.00119522	-0.00120361	-0.00199402	0.00199601	-0.00199302	0		1478
0.000399401	-0.00519481	0.000399401	0	0.0007996	0.00238925	0.00199203	0.000401204	-0.000797607	0.000798403	-0.00199302	0.000404245		1479
0.000399401	-0.003996	0.000399401	0.000806452	0.0015992	0.00199104	0.00119522	-0.000401204	0	0.000399202	-0.00358744	0.00121273		1480
0	-0.0035964	0.000399401	0.000806452	0.0011994	0.00159283	0.00159363	0	-0.000398804	0.000798403	-0.00279023	0		1481
-0.000399401	-0.0035964	-0.000399401	0.00120968	0.0015992	0.00159283	0.000796813	-0.000401204	-0.00119641	0.000399202	-0.00358744	0.00121273		1482
-0.000399401	-0.0027972	-0.000798802	0.00120968	0.0015992	0.00199104	0.00199203	0.000401204	-0.00119641	0.000798403	-0.00279023	0		1483
0	-0.0027972	0.000399401	0.000806452	0.0015992	0.00199104	0.000796813	-0.00120361	-0.00119641	0.0011976	-0.00318884	0.000404245		1484
0.000798802	-0.0023976	0.000399401	0	0.0007996	0.00159283	0.00119522	0	-0.00159521	0.00199601	-0.00199302	0.00161698		1485
0.000399401	-0.001998	0.000399401	0.000806452	0.001999	0.00159283	0.000398406	0.000401204	-0.000797607	0.000399202	-0.00239163	0.000808489		1486
-0.000399401	-0.0015984	0.000399401	0.000403226	0.001999	0.00119462	0.00119522	-0.00120361	-0.00159521	-0.000399202	-0.00159442	0.00121273		1487
-0.000399401	-0.0015984	0.0011982	0.000806452	0.0015992	0.00119462	0.00159363	-0.000802407	-0.00119641	0.000798403	-0.00199302	0.00202122		1488
0	-0.0011988	0.000399401	0.000403226	0.0011994	0.000398208	0.000796813	-0.000401204	-0.00119641	0.0011976	-0.00199302	0.000808489		1489
0.000798802	-0.0015984	0	0.000806452	0.0015992	0.00119462	0.00199203	-0.000401204	-0.00159521	0.00159681	-0.00318884	0.000404245		1490
-0.0011982	-0.000799201	0	0.000806452	0.001999	0.00199104	0.00159363	-0.000401204	0	0.000798403	-0.00199302	0.00121273		1491
0.000399401	-0.0003996	0.000798802	0.000403226	0.0015992	0.00119462	0.00278884	-0.000401204	-0.000797607	0.0011976	-0.00239163	0.000808489		1492
0	-0.0015984	0.0011982	0.000806452	0.0023988	0.00119462	0.00159363	-0.000802407	-0.000797607	0.000798403	-0.00199302	0.000808489		1493
0.000399401	-0.0011988	0	0.000806452	0.0015992	0.00119462	0.00199203	-0.00120361	-0.00119641	0.000798403	-0.00159442	0.000404245		1494
-0.000399401	-0.0011988	0.0011982	0.000806452	0.0015992	0.00159283	0.00239044	-0.00120361	-0.00199402	0.000798403	-0.00199302	0.00161698		1495
0.000399401	-0.001998	0.000399401	0.00120968	0.0011994	0.00119462	0.00159363	-0.00120361	-0.00119641	0.0011976	-0.00239163	0.00161698		1496
0.000798802	-0.0011988	0.0015976	0.0016129	0.0023988	0.00199104	0.00239044	-0.000802407	-0.000797607	0.0011976	-0.00199302	-0.000404245		1497
0	-0.001998	0.0011982	0.0016129	0.0015992	0.00119462	0.00199203	-0.000401204	-0.00119641	0.00199601	-0.00279023	0		1498
0.000798802	-0.0031968	0.000798802	0.00120968	0.001999	0.00159283	0.000398406	0	0.000398804	0.0011976	-0.00159442	0.000404245		1499
0	-0.00599401	0.0011982	0.000403226	0.0023988	0.00199104	0.00119522	-0.000401204	-0.000797607	0.000798403	-0.00318884	-0.000404245		1500
0.000798802	-0.00799201	0	0.00120968	0.0023988	0.00199104	0.00119522	-0.000401204	-0.000797607	0.000798403	-0.00119581	0		1501
-0.000798802	-0.00959041	0	0.000806452	0.0023988	0.00159283	0.00199203	0.000401204	0	0.0011976	-0.00119581	0.000808489		1502
0.0011982	-0.00999001	0.001997	0.0016129	0.0015992	0.00238925	0.00159363	-0.000401204	-0.00119641	0.00199601	-0.00199302	0.000404245		1503
-0.000798802	-0.0103896	0.0015976	0.000403226	0.001999	0.00159283	0.00119522	-0.000802407	-0.000398804	0.00159681	-0.00279023	0.000808489		1504
0	-0.00959041	0.0011982	0.00120968	0.0023988	0.00119462	0.00199203	0.000802407	-0.000398804	0.00319361	-0.00279023	0.000808489		1505
0.000798802	-0.00839161	0.0015976	0	0.0015992	0.00159283	0.00159363	-0.000802407	0	0.00159681	-0.00159442	0.000404245		1506
0.000798802	-0.00919081	-0.000399401	0.000403226	0.0015992	0.00159283	0.00159363	-0.00120361	-0.000398804	0.00159681	-0.00199302	0.00161698		1507
0.000399401	-0.00839161	0.000798802	0.000403226	0.0011994	0.00199104	0.000398406	-0.000802407	-0.000398804	0.000798403	-0.00279023	0		1508
0.0011982	-0.00799201	0.000399401	0	0.001999	0.00119462	0.000796813	0	-0.00159521	0.000798403	-0.00279023	0		1509
-0.000399401	-0.00799201	0.000399401	0.000806452	0.0023988	0.00159283	0.00159363	-0.000802407	-0.000398804	0.00239521	-0.00199302	0.00202122		1510
0.000399401	-0.00759241	0	0.00120968	0.0011994	0.00159283	0.00199203	0	-0.00159521	0.000399202	-0.00119581	0.000808489		1511
0.000399401	-0.00799201	0.000798802	0.000806452	0.0011994	0.00199104	0.00159363	0	-0.000797607	0.00359281	-0.00159442	0.000404245		1512
0.000399401	-0.00719281	0	0.000806452	0.0015992	0.00159283	0.000796813	-0.000401204	-0.000398804	0.00159681	-0.00318884	0		1513
0.000798802	-0.00639361	0.000399401	0.00201613	0.001999	0.00159283	0.00159363	-0.000401204	-0.000398804	0.00199601	-0.00358744	0		1514
-0.000399401	-0.00679321	-0.000798802	0.00120968	0.0023988	0.00238925	0.00119522	0.000401204	-0.00119641	0.000399202	-0.00279023	0.00121273		1515
0	-0.00519481	0.0011982	0.000403226	0.0023988	0.00159283	0.00159363	-0.000802407	-0.000797607	0.00159681	-0.00318884	0.000404245		1516
0.000399401	-0.00679321	0.000399401	0	0.0023988	0.00159283	0.00199203	-0.000802407	-0.000797607	0.00159681	-0.00318884	0.00121273		1517
0.000399401	-0.00519481	0	0.000403226	0.0023988	0.00159283	0.00159363	0.000401204	-0.00159521	0.00159681	-0.00199302	0.000808489		1518
-0.0011982	-0.00639361	0.000399401	0.000403226	0.0027986	0.00159283	0.000796813	-0.000802407	-0.000797607	0.0011976	-0.00239163	-0.000404245		1519
-0.000399401	-0.00599401	0.0015976	0.00120968	0.0015992	0.00159283	0.00119522	-0.000401204	-0.00119641	0.00199601	-0.00239163	0.000404245		1520
-0.000798802	-0.00559441	0	0.00201613	0.0015992	0.00119462	0.00159363	-0.000401204	-0.000797607	0.0011976	-0.00239163	-0.000404245		1521
-0.000399401	-0.00719281	0	0.000403226	0.0015992	0.00199104	0.00119522	-0.00120361	-0.00239282	0.00239521	-0.00239163	0.000808489		1522
0.000798802	-0.00679321	0.000399401	0.0016129	0.0011994	0.000796416	0.00239044	0.000802407	-0.00159521	0.000399202	-0.00239163	0.000808489		1523
0	-0.00639361	-0.000399401	0.000806452	0.0015992	0.00238925	0.00199203	0	-0.000797607	0.00159681	-0.00358744	0.00161698		1524
0	-0.0047952	0.000399401	0.000806452	0.0015992	0.00119462	0.00119522	0	-0.00119641	0.00199601	-0.00199302	0.000808489		1525
-0.0011982	-0.00559441	0	-0.000806452	0.0011994	0.00238925	0.00119522	0.000401204	-0.00159521	0.00159681	-0.00279023	0.000404245		1526
0.000399401	-0.0047952	0.000399401	0.00120968	0.0023988	0.000398208	0.00199203	0.000401204	-0.000797607	0.000798403	-0.00239163	0.000404245		1527
-0.000399401	-0.00519481	0.000399401	0.000806452	0.001999	0.00199104	0.000796813	-0.000401204	-0.000797607	0.00199601	-0.00239163	0		1528
0	-0.00519481	0	0.00120968	0.0007996	0.00119462	0.00199203	-0.000802407	-0.00119641	0.00239521	-0.00279023	0.000808489		1529
-0.000399401	-0.00519481	0.000798802	-0.000806452	0.0015992	0.00238925	0.000796813	-0.00120361	-0.00119641	0.00199601	-0.00398605	0.000404245		1530
-0.000399401	-0.0047952	0.0011982	0	0.001999	0.00278746	0.00119522	-0.000802407	-0.000797607	0.00159681	-0.00239163	0		1531
-0.000399401	-0.00559441	-0.000399401	0	0.0011994	0.00199104	0.00199203	0.000401204	-0.000797607	0.000798403	-0.00239163	0		1532
-0.000399401	-0.00559441	-0.000399401	0	0.0023988	0.00199104	0.00159363	0	-0.00119641	0.000798403	-0.00239163	0.000404245		1533
0.000399401	-0.0047952	-0.000399401	0.00120968	0.0007996	0.00159283	0.000398406	-0.00160481	-0.00159521	0.00239521	-0.00279023	0.000808489		1534
0.000399401	-0.003996	0.000798802	0.000806452	0.0015992	0.00238925	0.000398406	0	0	0.00239521	-0.00239163	0.000808489		1535
-0.000798802	-0.003996	-0.000399401	0.000403226	0.0007996	0.00159283	0.000796813	-0.000401204	-0.00159521	0.0011976	-0.00279023	0.000808489		1536
0.000399401	-0.003996	0.000399401	0.000403226	0.0015992	0.00159283	0.000796813	-0.00160481	-0.00119641	0.00199601	-0.00199302	0		1537
-0.0011982	-0.003996	-0.000399401	0.000806452	0.0011994	0.00119462	0.00119522	-0.000802407	-0.000797607	0.00199601	-0.00239163	0.000808489		1538
0	-0.0047952	0.0011982	0.00120968	0	0.000796416	0.000796813	0.000401204	-0.00159521	0.00239521	-0.00199302	0		1539
0	-0.003996	0.000798802	0.000403226	0.0011994	0.00119462	0.00199203	0	-0.000398804	0.00199601	-0.00279023	0.000808489		1540
-0.000798802	-0.0035964	0.000798802	0.000806452	0.0007996	0.00199104	0.00119522	0.000802407	-0.00199402	0.00159681	-0.00199302	0		1541
-0.000399401	-0.0035964	0	0	0.001999	0.00199104	0.00159363	-0.000802407	-0.00119641	0.00239521	-0.00239163	0.000404245		1542
-0.000798802	-0.0047952	0	0.00120968	0.0015992	0.00119462	0.00199203	0	-0.00119641	0.00279441	-0.00318884	0.000404245		1543
0.0011982	-0.0047952	0.0011982	0	0.0011994	0.00278746	0.000796813	-0.00120361	-0.00119641	0.00159681	-0.00318884	0.000808489		1544
0	-0.003996	0	0	0.0011994	0.000796416	0.000796813	0.000401204	-0.000797607	0.00319361	-0.00318884	0		1545
-0.000399401	-0.0047952	-0.000798802	0	0.0023988	0.00159283	0.00199203	-0.00120361	-0.00119641	0.0011976	-0.00239163	0.000404245		1546
-0.000798802	-0.003996	-0.000798802	0.00120968	0.0015992	0.00159283	0.00159363	0	-0.000797607	0.00199601	-0.00279023	0.00121273		1547
0.000399401	-0.003996	0	0.000403226	0.0015992	0.000796416	0.000796813	-0.000802407	-0.000797607	0.0011976	-0.00279023	0.00121273		1548
0.000399401	-0.00519481	0.000399401	0.000403226	0.0011994	0.00119462	0.00119522	-0.000802407	0	0.000399202	-0.00239163	0.000808489		1549
0	-0.00519481	-0.000399401	0.000806452	0.0011994	0.000796416	0.00239044	0.000802407	-0.00119641	0.00159681	-0.00199302	0.000404245		1550
-0.000399401	-0.00559441	-0.000798802	0.000806452	0.0007996	0.00119462	0.00119522	-0.000401204	0	0.00159681	-0.00318884	0		1551
0.000399401	-0.00599401	0.000798802	0.000806452	0.0011994	0.00199104	0.00119522	-0.000401204	-0.00119641	0.00159681	-0.00318884	0.00121273		1552
-0.000399401	-0.00599401	0.000399401	0.000806452	0.0011994	0.00199104	0.00199203	-0.000802407	-0.00119641	0.00199601	-0.00318884	0.00121273		1553
0.000399401	-0.00599401	0	0.000403226	0.0011994	0.00159283	0.000796813	-0.000802407	-0.000797607	0.00239521	-0.00239163	0.000808489		1554
0.000399401	-0.00599401	-0.000798802	0.00120968	0.0015992	0.00159283	0.000398406	-0.000401204	0	0.00159681	-0.00159442	0.000404245		1555
-0.000399401	-0.00639361	0	0.000806452	0.0007996	0.00119462	0.00239044	-0.000401204	-0.000797607	0.00199601	-0.00279023	0		1556
0.000399401	-0.00639361	0.000399401	0	0	0.000398208	0.00239044	-0.000401204	-0.00199402	0.000399202	-0.00318884	0.00121273		1557
0	-0.00599401	-0.000399401	0.000806452	0.0003998	0.000796416	0.00159363	0	-0.000797607	0.00199601	-0.00279023	0.000808489		1558
0.000399401	-0.00559441	0.000399401	0.000403226	0.0011994	0.00159283	0.000398406	-0.000802407	0.000398804	0.00279441	-0.00199302	-0.000404245		1559
0	-0.00559441	0	0.000806452	0.0011994	0.00159283	0.00199203	-0.000802407	-0.000797607	0.0011976	-0.00398605	0.00121273		1560
0.000399401	-0.00559441	0.0011982	0.0016129	0.0011994	0.00199104	0.00159363	-0.000802407	-0.000398804	0.00159681	-0.00318884	0		1561
0	-0.00599401	-0.000798802	-0.000403226	0.0003998	0.00159283	0.00199203	-0.00120361	0	0.00199601	-0.00239163	0		1562
0.000798802	-0.00679321	0	0.000806452	0.0003998	0.00159283	0.000796813	-0.00120361	-0.00159521	0.00199601	-0.00199302	-0.000404245		1563
0.000798802	-0.0047952	0.000399401	0.000403226	0.0011994	0.00199104	0.000796813	-0.000401204	-0.00199402	0.00199601	-0.00279023	0.000808489		1564
0.000399401	-0.00559441	0.000399401	0.000806452	0.0007996	0.00159283	0.00119522	-0.000401204	-0.000398804	0.00319361	-0.00239163	0.000404245		1565
0	-0.00639361	0.000399401	0.000806452	0.0007996	0.00119462	0.000796813	0.000802407	0	0.00239521	-0.00239163	0.000404245		1566
-0.000399401	-0.00639361	-0.0015976	-0.000403226	0.0015992	0.00199104	0.000796813	0	-0.00119641	0.00159681	-0.00358744	-0.000404245		1567
-0.000798802	-0.00679321	0	0.000806452	0.0007996	0.00119462	0.000796813	-0.00120361	0	0.00199601	-0.00318884	0		1568
0	-0.00679321	0.000798802	0.000403226	0.0015992	0.00159283	0.00239044	-0.000802407	-0.000797607	0.00199601	-0.00279023	0.00121273		1569
0.000399401	-0.00599401	-0.000798802	-0.000403226	0.0011994	0.00278746	0.000796813	-0.00160481	-0.000398804	0.00199601	-0.00239163	0.000808489		1570
0	-0.00599401	-0.000399401	0.000403226	0.0011994	0.000796416	0.00159363	-0.000401204	-0.000797607	0.00159681	-0.00239163	0.000808489		1571
-0.0011982	-0.00639361	0	-0.000403226	0.0011994	0.000796416	0.00159363	-0.00160481	-0.000398804	0.00159681	-0.00239163	0.000808489		1572
-0.000798802	-0.00599401	0.000399401	0.00120968	0.0007996	0.00119462	0.00199203	-0.00160481	-0.000398804	0.00279441	-0.00318884	0.000808489		1573
0.000399401	-0.00679321	-0.000798802	0.0016129	0	-0.000398208	0.00278884	-0.000802407	0.000398804	0.00239521	-0.00279023	0.000404245		1574
-0.000399401	-0.00599401	-0.000798802	0	0.0007996	0.00199104	0.00119522	0.000401204	0.000398804	0.00239521	-0.00318884	0.00161698		1575
0	-0.00639361	0.000399401	0.000403226	0.0007996	0.00159283	0.00119522	-0.000802407	-0.000398804	0.00239521	-0.00279023	0.000808489		1576
-0.000399401	-0.00599401	-0.000798802	-0.000403226	-0.0003998	0.00119462	0.00119522	-0.000802407	-0.00199402	0.0011976	-0.00398605	0		1577
0	-0.00719281	0.000399401	0.000403226	0	0.00199104	0.00119522	-0.00160481	-0.000398804	0.00239521	-0.00279023	0.000404245		1578
0	-0.00799201	-0.000399401	0.000806452	0	0.00199104	0.00119522	0.000401204	0.000398804	0.00159681	-0.00279023	0		1579
0.000399401	-0.00559441	-0.000399401	-0.000403226	0.0003998	0.000796416	0	-0.000802407	0.000398804	0.00279441	-0.00279023	0.000404245		1580
0	-0.00599401	0.000399401	0.000403226	0.0003998	0.00159283	0.00119522	-0.000401204	-0.000797607	0.00239521	-0.00239163	0		1581
0.000798802	-0.00559441	0	0.000403226	0	0.00119462	0.00119522	0	-0.000797607	0.00239521	-0.00318884	0.000808489		1582
-0.000798802	-0.00559441	-0.000399401	0.0016129	0.0015992	0.00159283	0.00119522	-0.00120361	0	0.00319361	-0.00318884	0.000404245		1583
-0.0011982	-0.00519481	-0.000399401	0	0.0007996	0.000796416	0.00119522	-0.000401204	0	0.00319361	-0.00358744	0.000404245		1584
-0.000399401	-0.00559441	0	0.000806452	0.0003998	0.00199104	0.00119522	-0.000802407	-0.000398804	0.00279441	-0.00318884	0		1585
0.000399401	-0.00719281	0.000399401	0.000806452	0.0007996	0.000796416	0.000796813	-0.00200602	-0.000398804	0.00239521	-0.00239163	0.000404245		1586
0.0015976	-0.0047952	0	0.000806452	0	0.00199104	0.00199203	-0.000802407	-0.000797607	0.00279441	-0.00358744	0.000404245		1587
0.000798802	-0.00599401	-0.000399401	0.000403226	0.0003998	0.00159283	0.00239044	0	-0.00119641	0.00239521	-0.00279023	0		1588
-0.000798802	-0.00599401	-0.000798802	0	0.0003998	0.00159283	0.000398406	-0.00120361	-0.000398804	0.00239521	-0.00279023	0.000404245		1589
0	-0.00519481	-0.000798802	0.000806452	0.0003998	0.00119462	0.00119522	0	0.000797607	0.00239521	-0.00279023	0.000808489		1590
-0.000798802	-0.00639361	0.000798802	0	0	0.00119462	0.000796813	-0.00120361	-0.000797607	0.00399202	-0.00239163	0.000808489		1591
0.000399401	-0.00679321	0	0	0.0007996	0.00159283	0.000398406	-0.000802407	-0.00119641	0.00239521	-0.00239163	0.000808489		1592
-0.000399401	-0.00559441	-0.000399401	0.000806452	0.0003998	0.000398208	0.00159363	0.000401204	-0.000398804	0.00319361	-0.00318884	0.000404245		1593
0	-0.00599401	0	0.000403226	0.0007996	0.000796416	0.00278884	0.000802407	0.000797607	0.00199601	-0.00318884	0.00121273		1594
0.000798802	-0.0043956	0	0	0	-0.000398208	0.00199203	0.00120361	-0.000398804	0.0011976	-0.00119581	-0.000808489		1595
0.000399401	-0.00559441	-0.000399401	0.000403226	0	0.000796416	0.00119522	-0.000401204	0	0.00319361	-0.00199302	0.000404245		1596
-0.000798802	-0.00599401	-0.0015976	0.000403226	0.0007996	0.000796416	0.00159363	0	0	0.00199601	-0.00279023	0.000808489		1597
0.000798802	-0.00639361	-0.000399401	0.000806452	0	0.00159283	0.00119522	0	-0.000398804	0.00279441	-0.00199302	0.000808489		1598
0.000399401	-0.00639361	0	0	0	0.00119462	0.00199203	0	-0.000797607	0.00239521	-0.00239163	0.000404245		1599
0.000798802	-0.00719281	-0.0015976	0.000403226	-0.0003998	0.00119462	0.000796813	-0.000802407	-0.000797607	0.00319361	-0.00199302	0.000404245		1600
-0.000399401	-0.00719281	-0.000798802	0.000403226	0	0.00119462	0.00199203	-0.000401204	-0.00119641	0.00199601	-0.00438465	0.000404245		1601
-0.000399401	-0.00639361	-0.000399401	-0.000806452	0.0007996	0.00159283	0.00119522	0	-0.000398804	0.00279441	-0.00239163	0.000808489		1602
0.000399401	-0.00679321	-0.000399401	0.000403226	0.0011994	0.00238925	0.00239044	-0.000401204	0	0.00159681	-0.00279023	0		1603
0.000399401	-0.00679321	0	0.000806452	0.0003998	0.00119462	0	-0.000401204	0	0.00319361	-0.00239163	-0.000404245		1604
-0.000399401	-0.00639361	-0.000798802	0	-0.0003998	0.00119462	0.00119522	-0.000802407	0	0.00279441	-0.00199302	0		1605
-0.000399401	-0.00639361	0.000798802	0.000403226	0.0007996	0.00119462	0.00119522	0.000401204	0.000398804	0.00279441	-0.00279023	0.000808489		1606
0.000399401	-0.00519481	-0.000399401	0.000403226	0.0011994	0.000796416	0.00159363	-0.000401204	0.000398804	0.00279441	-0.00358744	0.000808489		1607
-0.000798802	-0.00559441	0	0.000806452	-0.0003998	0.000796416	0.00159363	0.000401204	0	0.00279441	-0.00119581	0.000404245		1608
0.0011982	-0.00559441	-0.000798802	0	0.0011994	0.00159283	0.00239044	0.000802407	-0.000797607	0.00279441	-0.00239163	0.000808489		1609
0.000798802	-0.00599401	0	0.000403226	0.0015992	0.00238925	0.00159363	0	-0.000398804	0.00279441	-0.00199302	0.000808489		1610
-0.000798802	-0.00519481	-0.0015976	0.000806452	0.0003998	0.00119462	0.00119522	0.00120361	0	0.00319361	-0.00159442	0.00121273		1611
-0.000399401	-0.00679321	-0.000399401	0.000403226	0.0007996	0.00199104	0.00159363	-0.000401204	-0.000398804	0.00199601	-0.00358744	0		1612
0	-0.00759241	-0.000399401	0.0016129	0.0007996	0.00119462	0.00119522	0	-0.000398804	0.00279441	-0.00199302	0		1613
0.000399401	-0.00679321	0	0.000403226	0.0007996	0.00119462	0.00119522	-0.000401204	0.000398804	0.00279441	-0.00199302	0		1614
0	-0.00799201	0.000798802	0.00120968	0.0003998	0.000398208	0.000398406	0	0.000398804	0.00279441	-0.00159442	0.000808489		1615
-0.000399401	-0.00719281	-0.0015976	0.000806452	0	0.000796416	0.00239044	0	0.000398804	0.00359281	-0.00159442	0		1616
-0.000798802	-0.00639361	-0.0011982	-0.000403226	0.0007996	0.00278746	0.00159363	-0.00120361	-0.000797607	0.00239521	-0.00358744	0.00121273		1617
-0.000798802	-0.00719281	-0.000798802	0	0.0003998	0.00159283	0.00199203	-0.00120361	0.000398804	0.00239521	-0.00279023	0.000808489		1618
0.000798802	-0.00679321	0	0.000806452	0.0007996	0.000398208	0.00119522	-0.000802407	0	0.00439122	-0.00199302	0.00121273		1619
0.000798802	-0.00639361	-0.000399401	0.000403226	0.0007996	0.000796416	0.00159363	-0.000401204	0.000797607	0.00319361	-0.00199302	0.00161698		1620
0.000399401	-0.00639361	-0.000399401	0.000403226	-0.0003998	0.00119462	0.000796813	0	0.000797607	0.00359281	-0.00279023	0.000404245		1621
-0.000798802	-0.00639361	-0.000399401	0.000806452	0.0015992	0.000398208	0.000398406	0	-0.000797607	0.00159681	-0.00318884	0		1622
0.000399401	-0.00639361	-0.000798802	-0.000403226	0.0011994	0.00119462	0.00119522	0	0	0.00279441	-0.00239163	0		1623
-0.000798802	-0.00679321	-0.000399401	0.000403226	0.0011994	0.00238925	0.000796813	-0.000401204	0.00159521	0.00359281	-0.00318884	0.000404245		1624
-0.000399401	-0.00599401	-0.000798802	0.000806452	0	0.00199104	0.00199203	-0.000802407	-0.000398804	0.00319361	-0.00199302	-0.000404245		1625
0.000399401	-0.00559441	0	0.000403226	-0.0003998	0.00119462	0.00119522	-0.000401204	0.000797607	0.00239521	-0.00199302	0.000808489		1626
-0.000399401	-0.00679321	-0.000399401	0.000806452	0.001999	0.00199104	0.00159363	0	-0.000398804	0.00199601	-0.00279023	-0.000808489		1627
0	-0.00639361	-0.0011982	0.000403226	0.0003998	0.00159283	0.00119522	-0.000401204	0.000398804	0.00359281	-0.00279023	0.000808489		1628
0	-0.00559441	-0.000798802	0.000806452	0.0011994	0.000398208	0.000398406	-0.000802407	0.00119641	0.00279441	-0.00318884	0.000404245		1629
0.000798802	-0.0047952	0.000399401	0.000806452	0	0.00119462	0.000796813	-0.000802407	-0.000398804	0.00319361	-0.00239163	0.000404245		1630
0.000798802	-0.00519481	-0.0011982	0.000403226	0.0003998	0.00278746	0.00119522	-0.000401204	0.000797607	0.00279441	-0.00239163	0.000404245		1631
-0.000399401	-0.00559441	0	0	0	0.00159283	0.00159363	-0.00120361	-0.000797607	0.00199601	-0.00358744	0.000404245		1632
-0.000399401	-0.00559441	0	0.000806452	0.0007996	0.00119462	0.00199203	-0.00160481	0.00119641	0.00279441	-0.00279023	0.00121273		1633
0	-0.00519481	0	0.000403226	0.0007996	0.00199104	0.000398406	-0.000401204	0.000398804	0.00399202	-0.00279023	0		1634
-0.000399401	-0.00519481	0	0.000403226	0.0011994	0.00119462	0.00159363	-0.00160481	-0.00119641	0.00439122	-0.00199302	0.00161698		1635
0	-0.0047952	0	0.000806452	0.0007996	0.00238925	0.00159363	-0.000802407	0	0.00359281	-0.00279023	0.000404245		1636
0.000399401	-0.00559441	-0.000798802	0	0.0011994	0.000796416	0.00199203	-0.00160481	0.000398804	0.00239521	-0.00438465	0.000404245		1637
-0.000798802	-0.00639361	-0.0015976	-0.000403226	0.0011994	0.000796416	0.00119522	-0.000401204	-0.000398804	0.00399202	-0.00279023	0		1638
0.000399401	-0.00599401	0	0	0.0011994	0.00199104	0.000796813	0.000802407	0.000797607	0.00279441	-0.00159442	0.00202122		1639
0	-0.0047952	-0.000798802	0.000403226	0	0.00159283	0.00199203	-0.000401204	0.000398804	0.00319361	-0.00279023	0		1640
0	-0.00599401	-0.000798802	-0.000403226	0.0011994	0.00199104	0.00119522	-0.00120361	0.000398804	0.00319361	-0.00199302	0.000404245		1641
-0.000399401	-0.00559441	0	0.000806452	0.0007996	0.00119462	0.000796813	-0.000802407	0	0.00399202	-0.00279023	0		1642
0.0011982	-0.0047952	0	0	0.0011994	0.00199104	0.000796813	-0.00120361	0.000797607	0.00359281	-0.00279023	0.00121273		1643
0	-0.0047952	0.000399401	-0.000806452	0.0011994	0.00159283	0.00199203	-0.000401204	0.000398804	0.00399202	-0.00199302	0.000808489		1644
0	-0.00559441	-0.0011982	0.000403226	0.0003998	0.00119462	0.00119522	-0.000802407	0	0.00359281	-0.00318884	0		1645
0	-0.00519481	-0.000399401	0.000806452	0.0011994	0.000796416	0.00239044	0	0.000797607	0.00399202	-0.00239163	0.000404245		1646
0.000399401	-0.00519481	-0.000399401	0.000403226	0.0011994	0.00119462	0.00239044	-0.00120361	-0.000398804	0.00359281	-0.00239163	0		1647
0	-0.0047952	-0.000399401	0	0.0007996	0.00119462	0.00239044	0.000802407	-0.000398804	0.00399202	-0.00279023	0.000404245		1648
0	-0.00559441	0	-0.000403226	0.0007996	0.00159283	0.000398406	-0.000401204	0	0.00359281	-0.00239163	0.000808489		1649
0	-0.0043956	-0.0011982	0.000806452	0.0007996	0.00159283	0.00119522	0	0.00119641	0.00319361	-0.00279023	0.00161698		1650
-0.000798802	-0.00599401	-0.000399401	-0.000403226	0.0007996	0.00159283	0.00199203	-0.000802407	0	0.00359281	-0.00318884	0.000808489		1651
0	-0.00559441	-0.000798802	0.000403226	0.0011994	0.000398208	0.00119522	0	0.000398804	0.00359281	-0.00318884	0.000808489		1652
0.000798802	-0.00599401	-0.000798802	0.000806452	0.001999	0.00119462	0.00239044	-0.000802407	0.00119641	0.00279441	-0.00239163	0.000404245		1653
-0.000399401	-0.0047952	-0.000399401	0.000403226	0.0007996	0.00159283	0.000796813	-0.00120361	0	0.00279441	-0.00318884	0.000808489		1654
-0.000399401	-0.00559441	-0.000798802	0.000403226	0.0003998	0.00119462	0.00119522	0	0.00119641	0.00279441	-0.00279023	0.00121273		1655
-0.000798802	-0.00639361	0	0.000806452	0.0011994	0.00159283	0.00239044	0	0.00119641	0.00399202	-0.00318884	0.00121273		1656
0.000399401	-0.00639361	-0.000399401	0	0.0011994	0.00159283	0.000796813	0.000401204	0	0.00439122	-0.00239163	0		1657
0	-0.00519481	-0.000399401	0.000806452	0.0011994	0.00159283	0.00119522	0	0.00199402	0.00359281	-0.00239163	0.000808489		1658
0	-0.00639361	0	-0.000403226	0.0015992	0.000796416	0.00119522	-0.000401204	0.000797607	0.00359281	-0.00239163	0		1659
0.000399401	-0.0047952	-0.000399401	0.00120968	0.0011994	0.00238925	0.00239044	0.000401204	0.00159521	0.00359281	-0.00318884	0.000808489		1660
0.000798802	-0.00519481	-0.000798802	0.000806452	0.001999	0.00238925	0.00199203	0.000401204	0.00119641	0.00359281	-0.00239163	0.000808489		1661
-0.000399401	-0.00599401	-0.000798802	0.000806452	0.0011994	0.00199104	0.00119522	0.000401204	0.000797607	0.00199601	-0.00318884	0.00121273		1662
0	-0.00639361	0.000399401	0.00120968	0.0007996	0.00119462	0.000796813	-0.000401204	0	0.00359281	-0.00199302	0.000808489		1663
0.000399401	-0.00559441	-0.0011982	0.000403226	0.0015992	0.00159283	0.00119522	-0.00120361	0.000398804	0.00359281	-0.00239163	-0.000404245		1664
0	-0.00599401	-0.000798802	0.00201613	0.0003998	0.000796416	0.000398406	-0.00120361	0	0.00359281	-0.00318884	0.000808489		1665
-0.000798802	-0.00559441	0	0.000403226	0.0015992	0.00159283	0.00199203	-0.000401204	0.00199402	0.00359281	-0.00239163	-0.000404245		1666
0	-0.00519481	0	0.0016129	0	0.00119462	0.00199203	-0.000802407	-0.000398804	0.00319361	-0.00239163	-0.000808489		1667
0	-0.00639361	-0.0011982	0	0.001999	0.000796416	0.000398406	0	0.00119641	0.00279441	-0.00239163	0.00121273		1668
0.000399401	-0.00559441	0	0.000403226	0.0003998	0.000398208	0.00119522	-0.000802407	0.000398804	0.00439122	-0.00358744	0.00161698		1669
0.000399401	-0.0047952	-0.000798802	0.000403226	0.0015992	0.00199104	0.000796813	-0.00160481	0.00119641	0.00399202	-0.00199302	0.000404245		1670
0	-0.0047952	-0.000798802	0.000403226	0.0011994	0.000796416	0.00159363	-0.000401204	0.00119641	0.00359281	-0.00119581	0		1671
0.000798802	-0.00519481	-0.000798802	0.000403226	0.001999	0.00159283	0.00159363	-0.000401204	-0.000398804	0.00279441	-0.00318884	0.000404245		1672
0	-0.0047952	-0.000798802	0	0.001999	0.00119462	0.00159363	0.000401204	0.000398804	0.00359281	-0.00239163	-0.000808489		1673
0.000399401	-0.0047952	-0.000798802	0.000403226	0.0011994	0.00119462	0.00239044	-0.000401204	0.00119641	0.00319361	-0.00239163	0.000404245		1674
0.000798802	-0.003996	-0.0011982	0.000403226	0.0015992	0.00159283	0.00159363	0.000401204	0.00159521	0.00359281	-0.00199302	0.00121273		1675
-0.000399401	-0.00559441	-0.000798802	0	0.0003998	0.000796416	0.00119522	-0.000401204	0.000398804	0.00439122	-0.00239163	0		1676
0.000399401	-0.0047952	0	0.0016129	0.0003998	0.000796416	0.00119522	-0.00120361	0.000398804	0.00319361	-0.00318884	0		1677
0.000399401	-0.0047952	-0.0011982	0	0.001999	0.00159283	0.00199203	-0.000401204	0.00119641	0.00399202	-0.00358744	0.000404245		1678
0	-0.00559441	-0.000798802	0.000403226	0.0023988	0.00119462	0.00199203	-0.000401204	0.00119641	0.00399202	-0.00239163	0.000808489		1679
-0.000798802	-0.0043956	-0.0011982	0.000403226	0.0023988	0.00199104	0.00119522	-0.000401204	0	0.00319361	-0.00159442	0.000808489		1680
0.000399401	-0.00519481	0	0	0.0011994	0.00119462	0.000796813	-0.000401204	0.00119641	0.00359281	-0.00199302	0.00121273		1681
-0.000399401	-0.0043956	-0.000399401	0.00120968	0.0023988	0.00159283	0.00119522	-0.000401204	0.000398804	0.00279441	-0.00239163	-0.000404245		1682
0.000399401	-0.00519481	-0.000399401	-0.000403226	0.0015992	0.00159283	0.000398406	-0.00120361	0.00119641	0.00319361	-0.00239163	0		1683
0	-0.00519481	-0.000399401	0.000806452	0.0023988	0.00278746	0.00159363	0	0	0.00359281	-0.00239163	0.00161698		1684
-0.000399401	-0.003996	-0.000798802	0.00120968	0.0023988	0.000398208	0.00159363	-0.000401204	0.00119641	0.00319361	-0.00199302	0.00161698		1685
0.000798802	-0.0031968	-0.000798802	0.0016129	0.001999	0.00159283	0.00199203	-0.000401204	0.000797607	0.00279441	-0.00279023	0.000404245		1686
0.000798802	-0.0031968	0.000399401	0.000806452	0.0011994	0.00238925	0.00159363	-0.000401204	0.000797607	0.00319361	-0.00199302	0		1687
0	-0.0027972	-0.000399401	0.000403226	0.0011994	0.00199104	0.000796813	0	0.00159521	0.00399202	-0.00318884	0.000808489		1688
-0.000399401	-0.0035964	-0.000798802	-0.000806452	0.0023988	0.000796416	0.00239044	0	0.00119641	0.00319361	-0.00318884	0.000404245		1689
-0.000798802	-0.0027972	-0.000798802	0.00120968	0.0015992	0.00119462	0.00159363	0	0.00119641	0.00359281	-0.00199302	0.000808489		1690
0.000798802	-0.003996	0	0.000806452	0.001999	0.00238925	0.000796813	0.000802407	0.000398804	0.00479042	-0.00239163	-0.000404245		1691
0	-0.003996	0.000798802	0.000403226	0.0011994	0.00199104	0.00159363	-0.000802407	0.00119641	0.00359281	-0.00159442	0.000404245		1692
0	-0.0031968	-0.000399401	-0.000403226	0.0011994	0.00119462	0.00278884	-0.000401204	0.00119641	0.00399202	-0.00239163	-0.000404245		1693
-0.000798802	-0.0031968	-0.0015976	0.000806452	0.0027986	0.000796416	0.00159363	-0.000401204	0.00159521	0.00359281	-0.00199302	0.000808489		1694
0	-0.0031968	-0.000798802	-0.000806452	0.001999	0.00199104	0.00199203	-0.000401204	0.000797607	0.00399202	-0.00279023	-0.000404245		1695
0	-0.0043956	-0.0011982	0.000806452	0.0015992	0.00119462	0.000398406	-0.000401204	0.000398804	0.00279441	-0.00279023	0.00121273		1696
0	-0.003996	0	0.00120968	0.0007996	0.00159283	0.000796813	-0.000802407	0.000797607	0.00359281	-0.00199302	0.000404245		1697
-0.000399401	-0.0035964	0	0.000403226	0.0015992	0.00119462	0.00119522	-0.000401204	0.00159521	0.00359281	-0.00279023	0.00121273		1698
0.000399401	-0.0035964	-0.0011982	0.000403226	0.0015992	0.00159283	0.00199203	-0.000802407	0.00119641	0.00359281	-0.00239163	0.000808489		1699
0.000399401	-0.0043956	-0.000399401	0.000806452	0.0011994	0.00238925	0.00159363	-0.000401204	0.00159521	0.00479042	-0.00239163	0.000404245		1700
0.000399401	-0.0043956	0	0.000806452	0.0023988	0.00119462	0.000796813	-0.000401204	0	0.00399202	-0.00199302	-0.000404245		1701
0	-0.003996	-0.000798802	0.000806452	0.0023988	0.00119462	0.000796813	0.000401204	0.000797607	0.00359281	-0.00199302	0.00121273		1702
-0.000399401	-0.00559441	-0.0015976	0.00201613	0.0023988	0.00119462	0.00159363	0	0.00119641	0.00359281	-0.00239163	0.000808489		1703
0.000798802	-0.0043956	-0.000798802	0.000403226	0.0023988	0.00159283	0.00159363	-0.000802407	0.000797607	0.00319361	-0.00279023	-0.00121273		1704
0.000399401	-0.0047952	-0.000798802	0	0.0023988	0.00119462	0.00239044	-0.000802407	0.000398804	0.00359281	-0.00199302	0.000808489		1705
-0.000399401	-0.0043956	0.000399401	0.00120968	0.001999	0.00278746	0.00159363	-0.00120361	0.000797607	0.00279441	-0.00199302	0.000808489		1706
-0.0011982	-0.0043956	-0.0011982	0.000806452	0.0015992	0.000796416	0.00159363	0	0.000398804	0.00319361	-0.00239163	0.000808489		1707
0.000399401	-0.003996	0	0.000403226	0.0007996	0.00119462	0.00159363	0.000401204	0.00119641	0.00399202	-0.00159442	0.000808489		1708
0.000399401	-0.0043956	-0.001997	0.000403226	0.0023988	0.00238925	0.00199203	-0.00120361	0.000797607	0.00399202	-0.00279023	0.000808489		1709
-0.000399401	-0.003996	-0.0011982	0.000806452	0.001999	0.00119462	0.00278884	-0.000802407	0.00119641	0.00399202	-0.00318884	0		1710
0	-0.0043956	-0.0011982	0	0.0015992	0.00119462	0.00159363	-0.00120361	0.00119641	0.00359281	-0.00239163	0		1711
0.000798802	-0.00519481	-0.000798802	-0.000806452	0.0011994	0.00159283	0.00159363	0	0.00119641	0.00359281	-0.00239163	0.000404245		1712
0.0011982	-0.0043956	-0.0015976	0.000806452	0.0027986	0.00159283	0.00199203	-0.000401204	0.00119641	0.00399202	-0.00239163	0.00161698		1713
0	-0.0035964	-0.000399401	0.000806452	0.0015992	0.00159283	0.00159363	-0.000802407	0.000797607	0.00359281	-0.00279023	0.00121273		1714
0.000399401	-0.0047952	0	-0.000403226	0.0015992	0.00199104	0.00119522	0	0.00119641	0.00439122	-0.00279023	0.000404245		1715
0.000399401	-0.0035964	-0.0015976	0	0.0011994	0.00199104	0.00199203	-0.000802407	0.00159521	0.00399202	-0.00239163	-0.000404245		1716
0	-0.00519481	-0.000399401	0.0016129	0.001999	0.00119462	0.000796813	0.000802407	0.000398804	0.00359281	-0.00119581	0.000808489		1717
0	-0.0043956	0.000399401	0.000403226	0.0015992	0.00119462	0.000796813	0.000802407	0.000398804	0.00359281	-0.00239163	0.000404245		1718
0.000399401	-0.0035964	-0.0015976	0.000806452	0.0015992	0.00159283	0.00278884	-0.00120361	0.00159521	0.00399202	-0.00318884	0		1719
-0.000399401	-0.0035964	-0.0011982	0.000806452	0.0015992	0.00238925	0	0.000401204	0.00119641	0.00319361	-0.00199302	0.00161698		1720
0.000399401	-0.003996	-0.0015976	0.000403226	0.0015992	0.00159283	0.000398406	-0.000802407	0.000398804	0.00399202	-0.00239163	-0.000404245		1721
0.0015976	-0.003996	-0.000399401	0	0.001999	0.00159283	0.000796813	-0.00160481	0.000797607	0.00399202	-0.00239163	0.000808489		1722
0.000399401	-0.0043956	-0.000399401	0	0.0023988	0.000398208	0.000398406	-0.00120361	0.00119641	0.00399202	-0.00119581	0.000404245		1723
-0.000399401	-0.0043956	0.000399401	0.000806452	0.0015992	0.00159283	0.00278884	0.000802407	0.00119641	0.00479042	-0.00239163	0.000404245		1724
0.000798802	-0.003996	-0.0011982	0.000806452	0.0007996	0.00238925	0.00119522	0	0.000398804	0.00359281	-0.00239163	0		1725
0.000798802	-0.0035964	-0.000798802	0.00120968	0.0007996	0.00159283	0.000796813	0.000401204	0.000398804	0.00319361	-0.00318884	0.000404245		1726
0.000798802	-0.003996	-0.000399401	0.000403226	0.0011994	0.000398208	0.000796813	-0.000802407	0.000797607	0.00399202	-0.00318884	-0.000808489		1727
-0.000798802	-0.0043956	-0.000399401	0	0.001999	0.00159283	0.00159363	-0.000401204	0.00119641	0.00319361	-0.00239163	0.00121273		1728
-0.000798802	-0.0043956	-0.000399401	0.00120968	0.0011994	0.000796416	0.00159363	-0.000401204	0.00119641	0.00359281	-0.00239163	0.000404245		1729
0	-0.0035964	-0.000399401	0.000403226	0.001999	0.000796416	0.00199203	-0.000802407	0.000398804	0.00319361	-0.00199302	0.000808489		1730
0.0011982	-0.0035964	-0.000798802	0.000403226	0.0007996	0.000398208	0.00119522	-0.00120361	0.00119641	0.00319361	-0.00199302	0.000404245		1731
0.000399401	-0.003996	-0.0015976	0.00120968	0.0007996	0.00159283	0.00159363	-0.000802407	0.00119641	0.00359281	-0.00199302	0.000404245		1732
-0.000399401	-0.0047952	-0.0015976	-0.000403226	0.0015992	0.00119462	0.000398406	-0.000401204	0.00199402	0.00239521	-0.00239163	0.000404245		1733
-0.000798802	-0.003996	-0.001997	0.000403226	0.0023988	0.000796416	0.00199203	-0.000401204	0.000797607	0.00359281	-0.00318884	0.000404245		1734
-0.000399401	-0.0043956	-0.000798802	-0.000806452	0.0003998	0.00199104	0.00159363	0	0.00159521	0.00439122	-0.00159442	0		1735
0	-0.0047952	-0.0011982	0.000806452	0.0011994	0.00159283	0.00119522	-0.000401204	0.000797607	0.00359281	-0.00159442	0.000404245		1736
-0.000399401	-0.0031968	-0.000798802	-0.000403226	0.0007996	0.00159283	0.00199203	0.000802407	0.00159521	0.00359281	-0.00199302	0		1737
-0.000399401	-0.0035964	-0.000798802	0.000806452	0.0007996	0.00199104	0.00159363	-0.000802407	0.00199402	0.00439122	-0.00199302	0		1738
-0.000399401	-0.001998	-0.0011982	0.000806452	0.0015992	0.00159283	0.00159363	-0.000401204	0.00119641	0.00439122	-0.00279023	0.000808489		1739
-0.000399401	-0.0035964	-0.0015976	0	0.0007996	0.00278746	0.00159363	-0.00120361	0.00119641	0.00359281	-0.00239163	0.000404245		1740
0.000798802	-0.0031968	-0.000399401	0.000403226	0.0003998	0.00199104	0.000796813	-0.000401204	0.000797607	0.00279441	-0.00279023	0.000808489		1741
-0.000399401	-0.0023976	-0.0011982	0.000403226	0.001999	0.00119462	0.00119522	-0.000802407	0.00159521	0.00479042	-0.00159442	0		1742
0.000798802	-0.0031968	-0.0015976	-0.000806452	0.0007996	0.00199104	0.00119522	-0.000401204	0.00119641	0.00359281	-0.00119581	0		1743
-0.000399401	-0.0031968	0.000399401	0.000806452	0.0003998	0.00119462	0.000796813	-0.00120361	0.000398804	0.00279441	-0.00199302	0.00121273		1744
0.000399401	-0.0031968	-0.000798802	0.000806452	0.001999	0.00159283	0.00199203	-0.000401204	0.00119641	0.00359281	-0.00318884	0.000404245		1745
-0.000399401	-0.0035964	-0.0011982	0.00120968	0.0015992	0.000796416	0.00199203	0	0.000797607	0.00359281	-0.00159442	0		1746
0.000399401	-0.0031968	-0.0011982	0.000806452	0.0011994	0.00119462	0.000398406	-0.000401204	0.00239282	0.00518962	-0.00199302	0.000404245		1747
0.000798802	-0.0031968	-0.000798802	0.000403226	0.0011994	0.00238925	0.00199203	-0.000401204	0.00119641	0.00359281	-0.00159442	0.000404245		1748
-0.000399401	-0.0035964	-0.0011982	0.000806452	0.0015992	0.000796416	0.00199203	0	0.00119641	0.00239521	-0.00279023	0		1749
0.0011982	-0.0023976	-0.0011982	0	0.0011994	0.00159283	0.00239044	-0.000401204	0.00159521	0.00319361	-0.00199302	0.000404245		1750
-0.000399401	-0.0027972	-0.000399401	0	0.0015992	0.00159283	0.00199203	-0.000401204	0.000797607	0.00399202	-0.00159442	0.000808489		1751
-0.000399401	-0.0027972	-0.000399401	-0.000403226	0.0015992	0.00119462	0.00119522	-0.000401204	0.00279163	0.00518962	-0.000398605	0.00202122		1752
0.000399401	-0.0023976	-0.0011982	0	0.0011994	0.000796416	0.00119522	-0.000401204	0.00199402	0.00319361	-0.00279023	-0.00121273		1753
0	-0.0031968	-0.0011982	0.000403226	0.0007996	0.00159283	0.000796813	-0.00120361	0.00119641	0.00279441	-0.00239163	0.000404245		1754
0	-0.0023976	-0.000798802	0.000403226	0	0.000796416	0.00159363	-0.000401204	0.000398804	0.00399202	-0.00318884	0		1755
-0.000399401	-0.0027972	-0.0015976	0.00120968	0.0007996	0.00238925	0.00159363	-0.00120361	0.000797607	0.00279441	-0.00199302	0		1756
0	-0.0015984	-0.000798802	0.000403226	0.0003998	0.000398208	0.00199203	0	0.00199402	0.00399202	-0.00119581	0.000404245		1757
0	-0.0035964	-0.001997	0.00120968	0.0015992	0.00119462	0.00119522	-0.000401204	0.00119641	0.00239521	-0.00239163	0		1758
0.000399401	-0.0031968	-0.00239641	-0.000403226	0.0015992	0.00119462	0.000796813	-0.000401204	0.000797607	0.00279441	-0.00239163	0.00121273		1759
0	-0.0027972	-0.0011982	0.000806452	0.0011994	0.00238925	0.000796813	0	0.00119641	0.00399202	-0.00358744	0.00242547		1760
0	-0.0031968	-0.0015976	-0.0016129	0.0003998	0.00119462	0.00159363	-0.00120361	0.000398804	0.00439122	-0.00199302	-0.000404245		1761
0.000399401	-0.0027972	-0.000798802	0.000806452	-0.0003998	0.00199104	0.000796813	0	0.000797607	0.00319361	-0.00239163	0		1762
0.000399401	-0.0047952	-0.000798802	-0.000806452	0	0.00119462	0.00159363	-0.000802407	0.00119641	0.00359281	-0.00119581	0.000808489		1763
0	-0.0031968	-0.0011982	0	0.0007996	0.000796416	0.00119522	-0.000401204	0.000797607	0.00359281	-0.00358744	0.000808489		1764
0	-0.0031968	-0.0015976	0	0.0003998	0.00159283	0.000398406	0	0.00119641	0.00359281	-0.00358744	0.000404245		1765
-0.000399401	-0.0031968	-0.000798802	-0.000403226	0	0.00199104	0.00119522	-0.000802407	0.00119641	0.00279441	-0.00119581	0.000404245		1766
-0.000798802	-0.0027972	-0.0015976	0.000806452	0.0007996	0.00159283	0.00119522	0	0.00119641	0.00479042	-0.00239163	0		1767
0.000399401	-0.0031968	-0.0015976	-0.000403226	0.0007996	0.00199104	0.00119522	-0.00120361	0.000797607	0.00359281	-0.00279023	0.000404245		1768
-0.000399401	-0.0035964	-0.0011982	-0.000403226	0.0003998	0.000796416	0.00159363	-0.00160481	0.00119641	0.00359281	-0.00239163	0.000808489		1769
-0.000399401	-0.0035964	-0.0011982	-0.00120968	0.0007996	0.00159283	0.00119522	-0.000401204	0.000797607	0.00359281	-0.00239163	0.00202122		1770
-0.000798802	-0.0043956	-0.00239641	0	0.0007996	0.00199104	0.00159363	-0.000401204	0.000797607	0.00239521	-0.00358744	0.000404245		1771
0.0011982	-0.003996	-0.0011982	0	0.0015992	0.000796416	0.00199203	-0.000401204	0.00279163	0.00439122	-0.00199302	0.000404245		1772
-0.000399401	-0.003996	-0.000798802	0	0	0.00199104	0.000796813	0.000802407	0.00199402	0.00319361	-0.00239163	-0.000404245		1773
-0.0011982	-0.0047952	-0.0015976	0.00120968	0.0007996	0.000398208	0.00159363	0	0.00159521	0.00439122	-0.00239163	0.000404245		1774
-0.0011982	-0.00519481	-0.001997	-0.000403226	0.0011994	0.00159283	0.00199203	0.000401204	0.000398804	0.00319361	-0.00239163	0		1775
0.000798802	-0.00559441	-0.000798802	0	0.0007996	0.000796416	0.000796813	-0.00120361	0.00199402	0.00319361	-0.00119581	0.000404245		1776
0.0011982	-0.00519481	-0.0011982	0.000806452	0.0007996	0.000796416	0.00199203	-0.00120361	0.00199402	0.00359281	-0.00199302	0.00202122		1777
0.000399401	-0.003996	-0.0011982	-0.000403226	0.0003998	0.00159283	0.00159363	-0.000802407	0.00159521	0.00359281	-0.00199302	0.000404245		1778
0	-0.003996	-0.0011982	-0.000403226	0.0007996	0.00199104	0.00159363	-0.000401204	0.00159521	0.00239521	-0.00239163	-0.000404245		1779
0.000399401	-0.0027972	-0.000798802	-0.000403226	0.0003998	0.00159283	0.00199203	-0.000401204	0.000797607	0.00279441	-0.00239163	-0.000404245		1780
-0.000399401	-0.0031968	-0.0015976	0.000806452	0.0007996	0.00199104	0.00199203	-0.000802407	0.000797607	0.00239521	-0.00358744	0.000404245		1781
0	-0.0023976	-0.0011982	-0.000403226	0.0015992	0.00159283	0.00199203	-0.000802407	0.00279163	0.00479042	-0.00199302	0.000808489		1782
-0.000399401	-0.003996	-0.0011982	-0.000403226	0	0.000398208	0.000796813	-0.00120361	0.00119641	0.00319361	-0.00239163	0.000404245		1783
0	-0.0035964	-0.0015976	0.000806452	0.0003998	0.000796416	0.000796813	0	0.00119641	0.00319361	-0.00279023	0.00121273		1784
-0.000399401	-0.0031968	-0.0011982	0	0	0.000796416	0.00159363	-0.000802407	0.00119641	0.00239521	-0.00239163	0.000404245		1785
0	-0.0027972	-0.000798802	0	-0.0003998	0.00119462	0.00239044	0.000401204	0.00199402	0.00359281	-0.00079721	0.000808489		1786
0.000399401	-0.0027972	-0.0015976	-0.000403226	0.0007996	0.00159283	0.00159363	0	0.00239282	0.00359281	-0.00159442	0.000808489		1787
-0.000798802	-0.0031968	-0.0015976	0.000403226	0	0.00238925	0.000398406	0.000401204	0.00159521	0.00279441	-0.00318884	0.000808489		1788
-0.000798802	-0.0027972	-0.001997	-0.000403226	0.0003998	0.00119462	0.00159363	-0.000401204	0.000398804	0.00319361	-0.00199302	0		1789
0.000399401	-0.0015984	-0.00239641	0	0.0003998	0.000796416	0.00119522	-0.000401204	0.00199402	0.00279441	-0.00239163	0.000404245		1790
0.000399401	-0.0015984	-0.0011982	0.000403226	0.0007996	0.00199104	0.00119522	-0.000401204	0.000398804	0.00279441	-0.00279023	0		1791
0	-0.0015984	-0.0011982	-0.000403226	0.0007996	0.000796416	0.00159363	-0.000401204	0.00199402	0.00479042	-0.000398605	0.00121273		1792
-0.000399401	-0.0015984	-0.0011982	0.000403226	0.0003998	0.00199104	0.00159363	-0.000401204	0.000797607	0.00399202	-0.00239163	0		1793
0	-0.001998	-0.001997	0.000403226	0	0.00199104	0.000796813	-0.000401204	0.00119641	0.00239521	-0.00279023	-0.000404245		1794
0	-0.0015984	-0.001997	-0.000403226	0	0.000398208	0.00119522	0	0.000797607	0.00279441	-0.00279023	0.00161698		1795
0.000399401	-0.001998	-0.0015976	0.000806452	0.0003998	0.00159283	0.00119522	0	0.00119641	0.00279441	-0.00239163	0.00161698		1796
0	-0.0015984	-0.001997	-0.000403226	0	0.000796416	0.00119522	-0.000802407	0.000797607	0.00279441	-0.00199302	0.000404245		1797
-0.000798802	-0.001998	-0.0015976	0.00120968	0	0.00159283	0.00199203	-0.000802407	0.000797607	0.00319361	-0.00318884	0.000404245		1798
0	-0.0015984	-0.00239641	0	0.0003998	0.00199104	0.00159363	-0.000802407	0.00119641	0.00159681	-0.00159442	0.000404245		1799
-0.000399401	-0.0023976	-0.00319521	0	0	0.00159283	0.00159363	-0.000401204	0.00119641	0.00279441	-0.00239163	0		1800
0	-0.0031968	-0.0011982	0.000403226	0.0003998	0.00119462	0.00159363	0.000401204	0.00159521	0.00359281	-0.00239163	0.000404245		1801
0	-0.0027972	-0.0011982	0	0	0.00238925	0.000796813	-0.000802407	0.00159521	0.00479042	-0.00079721	0.00121273		1802
-0.000399401	-0.003996	-0.001997	0	0	0.00119462	0.00119522	0	0.00119641	0.00279441	-0.00199302	0.000808489		1803
0.000399401	-0.0035964	-0.000798802	-0.000806452	0.0007996	0.000796416	0.00159363	-0.000802407	0.00119641	0.00359281	-0.00239163	0		1804
0.000399401	-0.003996	-0.0011982	-0.000806452	0.0011994	0.00119462	0.00199203	-0.000802407	0.00119641	0.00319361	-0.00279023	0.000808489		1805
0	-0.0027972	-0.0015976	0.000806452	0.0011994	0.00159283	0.00119522	0.000802407	0.000398804	0.00279441	-0.00159442	0.00121273		1806
0.0011982	-0.0023976	-0.0015976	-0.000403226	0.0003998	0.000398208	0.00119522	0.000401204	0.000797607	0.00279441	-0.00239163	0		1807
0	-0.0027972	-0.0011982	0.000403226	0.0007996	0.00159283	0.000796813	-0.000802407	0.000797607	0.00279441	-0.00279023	0.00161698		1808
-0.000399401	-0.0011988	-0.000399401	0.000403226	0.0011994	0.00119462	0.00199203	0	0.00119641	0.00319361	-0.00239163	0.000404245		1809
0.000399401	-0.0011988	-0.000798802	-0.000403226	0	0.00199104	0.00159363	0.000401204	0.00119641	0.00279441	-0.00239163	0.000404245		1810
-0.000798802	-0.0027972	-0.0011982	0	0.0007996	0.00119462	0.00119522	0.00120361	0.000797607	0.00279441	-0.00199302	0.000808489		1811
0	-0.000799201	-0.00239641	-0.000403226	0.0011994	0.00119462	0.000796813	0.000802407	0.00199402	0.00399202	-0.00119581	0.000404245		1812
-0.000399401	-0.0023976	-0.0015976	0.000403226	0.0007996	0	0.000796813	0	0.00119641	0.00279441	-0.00239163	0.000808489		1813
-0.000399401	-0.0003996	-0.0011982	-0.000806452	0.0003998	0.000796416	0.00119522	-0.000401204	0.000398804	0.00319361	-0.00199302	0.00161698		1814
0.000798802	-0.001998	-0.0015976	0.000403226	0.0007996	0.000398208	0.000796813	-0.000401204	0.00119641	0.00279441	-0.00239163	0.000808489		1815
0.000399401	-0.0011988	-0.000399401	0.000806452	0.0007996	0.00159283	0	-0.000401204	0.000797607	0.00319361	-0.00318884	0.000404245		1816
-0.000399401	-0.0011988	-0.0015976	-0.000403226	0.0003998	0.00119462	0.00199203	-0.000802407	0.000797607	0.00359281	-0.00119581	0.000404245		1817
0	-0.0015984	-0.001997	-0.000403226	0.0007996	0.00119462	0.00199203	-0.00120361	0.00199402	0.00359281	-0.00159442	0.000808489		1818
0	-0.0015984	-0.0015976	0.000403226	0	0.00159283	0.00159363	-0.000401204	0.000398804	0.00319361	-0.00239163	0.000808489		1819
-0.000399401	-0.0011988	-0.001997	-0.000403226	-0.0003998	0.00119462	0.00159363	-0.00120361	0.00119641	0.00279441	-0.00318884	0.000808489		1820
0.000399401	-0.0023976	-0.000798802	0	0.0003998	0.00159283	0.00119522	-0.000802407	0.000797607	0.00199601	-0.00199302	0		1821
-0.000798802	-0.0015984	-0.001997	0.000403226	0.0011994	0.00159283	0.00159363	-0.000802407	0.00159521	0.00359281	-0.00199302	0.000808489		1822
-0.000798802	-0.0003996	-0.0015976	-0.000403226	0	0.00159283	0.00159363	0	0	0.00279441	-0.00239163	0.000808489		1823
0	-0.000799201	-0.001997	0.000403226	0.0007996	0.00238925	0.00199203	-0.000401204	0.00119641	0.00279441	-0.00199302	0.00121273		1824
0	-0.000799201	-0.001997	0.000403226	0.0007996	0.00119462	0.000796813	0.000401204	0.000797607	0.00359281	-0.00199302	0.00121273		1825
0.000399401	-0.0011988	-0.0011982	0	0.0003998	0.00159283	0.00159363	0	0.00119641	0.00399202	-0.00279023	0.000808489		1826
0.000399401	-0.0003996	-0.0015976	0	0	0.000796416	0.00278884	-0.000401204	0.00199402	0.00399202	-0.00119581	0.000808489		1827
0.0011982	-0.0015984	-0.0015976	0.000403226	0	0.00199104	0.00159363	-0.000401204	0	0.00279441	-0.00199302	0		1828
0	0	-0.0015976	0	0.0003998	0.00159283	0.00199203	-0.000802407	0.000398804	0.00279441	-0.00279023	0.000404245		1829
0	-0.000799201	-0.001997	-0.000403226	0.0003998	0.00159283	0.00159363	0.000802407	0.00159521	0.00279441	-0.00239163	0.000404245		1830
0	-0.0015984	-0.0011982	0	0.0011994	0.000796416	0.00119522	-0.000401204	0.000797607	0.00279441	-0.00239163	0.000808489		1831
0	-0.0015984	-0.0011982	-0.000403226	0.0011994	0.00119462	0.00239044	0.000802407	0.00199402	0.00399202	-0.00159442	0.00202122		1832
0.0011982	-0.0015984	-0.001997	-0.000403226	0.0011994	0.00199104	0.000796813	-0.000802407	0.000398804	0.00319361	-0.00279023	0.00121273		1833
0.0011982	-0.0011988	-0.0011982	0.000403226	0	0.00159283	0.00159363	-0.000401204	0.00119641	0.00319361	-0.00239163	0.000404245		1834
0	0	-0.0015976	-0.000403226	0.0011994	0.00159283	0.00159363	-0.000401204	0.00119641	0.00279441	-0.00279023	-0.000404245		1835
-0.0011982	-0.0015984	-0.001997	0	0.0007996	0.00159283	0.000796813	0.000401204	0.00159521	0.00239521	-0.00159442	0.000808489		1836
0.000798802	-0.0011988	-0.000399401	-0.0016129	0.0003998	0.00159283	0.00159363	-0.000401204	0.00119641	0.00518962	-0.00159442	0.00121273		1837
0	0	-0.00239641	0.000403226	0.0015992	0.00119462	0.00199203	0.000401204	0.000398804	0.00359281	-0.00159442	0.000808489		1838
-0.000399401	-0.0015984	-0.0015976	-0.000403226	0.0011994	0.00159283	0.000796813	0.000401204	0.00159521	0.00239521	-0.00239163	0.00121273		1839
0	-0.000799201	-0.0011982	0	0.0015992	0.000796416	0.00159363	-0.000401204	0.000398804	0.00399202	-0.00159442	0.00121273		1840
0	-0.000799201	-0.0015976	0.000403226	0.0011994	0.00119462	0.00159363	0	0.00119641	0.00199601	-0.00239163	0.000404245		1841
0.000399401	-0.000799201	-0.0011982	-0.000403226	0.0007996	0.00238925	0.000796813	-0.00120361	0.00239282	0.00439122	-0.00119581	0.000404245		1842
0.000399401	-0.0015984	-0.0015976	0	0.0007996	0.00159283	0.00119522	-0.000401204	0.00159521	0.00359281	-0.00159442	0.00121273		1843
0	-0.000799201	-0.001997	0.000403226	0.0011994	0.00119462	0.000398406	0.00120361	0.000797607	0.00279441	-0.00239163	0.00121273		1844
0.000399401	-0.000799201	-0.0011982	0.000403226	0.0003998	0.00199104	0.00119522	0	0.00239282	0.00279441	-0.00159442	0.000808489		1845
0	0	-0.001997	0	0.0003998	0.00119462	0.00159363	0	0.000398804	0.00279441	-0.00239163	0.000404245		1846
-0.000798802	-0.000799201	-0.0015976	-0.000403226	0.0007996	0.00119462	0.00159363	-0.000401204	0.00159521	0.00319361	-0.00119581	-0.000404245		1847
0	-0.0003996	-0.001997	0	0.0007996	0.00159283	0.000398406	-0.000401204	0.00159521	0.00279441	-0.00239163	0.000808489		1848
0	-0.000799201	-0.0015976	0.000806452	0.0011994	0.00159283	0.000398406	0	0.000398804	0.00279441	-0.00199302	-0.000404245		1849
-0.000798802	-0.000799201	-0.00239641	-0.000403226	0.0011994	0.00238925	0.000796813	0	0.000797607	0.00319361	-0.00239163	0.000404245		1850
0.000798802	-0.000799201	-0.001997	0	0.0011994	0.000796416	0.00119522	0	0.00159521	0.00279441	-0.00279023	0.000404245		1851
-0.000798802	-0.0003996	-0.0011982	0	0.0015992	0.00159283	0.000398406	0	0.00159521	0.00239521	-0.00279023	0.000808489		1852
0	-0.000799201	-0.001997	0	0.0007996	0.000398208	0	0.000401204	0.00159521	0.00199601	-0.00159442	0.000808489		1853
0	0	-0.00239641	0.00120968	0.001999	0.00119462	0.00199203	0	0.00119641	0.00279441	-0.00159442	0.000808489		1854
0.000798802	0.0003996	-0.00239641	0.00120968	-0.0003998	0.000796416	0.00239044	-0.000401204	0.000398804	0.00159681	-0.00159442	-0.000404245		1855
-0.000399401	0.0003996	-0.00239641	0.000403226	0.0007996	0.000796416	0	-0.000401204	0.00119641	0.00279441	-0.00159442	0.00121273		1856
0.000399401	-0.000799201	-0.000399401	0.00120968	0.0011994	0.00199104	0.00119522	-0.000401204	0.00119641	0.00279441	-0.00159442	0.000404245		1857
-0.000399401	0.000799201	-0.00239641	0.000403226	0.0011994	0.00159283	0.00199203	0	0.00159521	0.00279441	-0.00279023	0.00161698		1858
-0.000798802	-0.0003996	-0.001997	-0.000403226	0.0007996	0.00159283	0.00159363	-0.000802407	0.00119641	0.00239521	-0.00318884	0.00121273		1859
0	-0.0003996	-0.000798802	0.000806452	0.0007996	0.00119462	0.00159363	-0.000401204	0.00159521	0.00279441	-0.00239163	0.000808489		1860
-0.000798802	-0.0003996	-0.001997	-0.000806452	0.0003998	0.000796416	0.00199203	-0.00160481	0.000797607	0.00279441	-0.00239163	0		1861
0.000798802	-0.000799201	-0.001997	0.00120968	0.001999	0.00159283	0.00119522	-0.000401204	-0.000398804	0.00199601	-0.00239163	0.00121273		1862
0.0011982	0.0003996	-0.0011982	-0.000403226	0.0015992	0.00119462	0.000398406	0	0.00119641	0.00199601	-0.00239163	0		1863
0.000399401	-0.0003996	-0.0011982	-0.000403226	0.0007996	0.00159283	0.00159363	0.000401204	0.000398804	0.00239521	-0.00318884	0.000808489		1864
0.0011982	-0.0003996	-0.0015976	0.000403226	0.0003998	0.00119462	0.00119522	-0.000802407	0	0.00239521	-0.00239163	0.000404245		1865
0	-0.0003996	-0.00239641	0	0.001999	0.00159283	0.00199203	-0.000802407	0.00159521	0.00319361	-0.00119581	0.000404245		1866
0	0.0011988	-0.0011982	0.000806452	0.0007996	0.00119462	0.00199203	0	0.000797607	0.00279441	-0.00279023	0		1867
0.000798802	0.0003996	-0.00279581	-0.000403226	0.0003998	0.00159283	0.00119522	0	0.000797607	0.00199601	-0.00079721	0.00161698		1868
0.000399401	0.0003996	-0.00279581	-0.000403226	0.0023988	0.000398208	0.00159363	-0.000802407	0.00199402	0.00239521	-0.00239163	0.00121273		1869
-0.000798802	-0.000799201	-0.001997	-0.000403226	0.0011994	0.000796416	0.00159363	0.000401204	0.00119641	0.00239521	-0.00199302	0.000808489		1870
0	0.000799201	-0.0011982	-0.000403226	0.0015992	0.000398208	0.00199203	-0.00160481	0.00119641	0.00159681	-0.00199302	0		1871
0.000399401	0	-0.001997	-0.000403226	0.0015992	0.00199104	0.00199203	-0.000401204	0.000797607	0.00279441	-0.00159442	0.000404245		1872
0.000798802	0	-0.0011982	0.00120968	0.0011994	0.00119462	0.00199203	0.000401204	0.00119641	0.00199601	-0.00239163	-0.000404245		1873
0.000798802	0.0003996	-0.0011982	0.000806452	0.0015992	0.000796416	0.000398406	-0.000401204	0.00159521	0.00159681	-0.00239163	0.000404245		1874
0.000798802	0.0003996	-0.000798802	0.000403226	0.0011994	0.00159283	0.000796813	-0.000802407	0.00119641	0.00199601	-0.00159442	0.00121273		1875
0.000798802	0	-0.0011982	-0.000403226	0	0.00119462	0.000398406	-0.00120361	0.00119641	0.00319361	-0.00239163	0.000808489		1876
-0.000399401	0.0003996	-0.001997	0.000403226	0.0011994	0.00159283	0.00159363	-0.000401204	0.00239282	0.00359281	-0.00159442	0.00121273		1877
0.000399401	0.0003996	-0.0011982	0	0.0011994	0.00119462	0.00239044	0	0.00119641	0.00239521	-0.00199302	0.000808489		1878
-0.000399401	0.0011988	-0.001997	0	0.0007996	0.000398208	0.00119522	0	0.00119641	0.00159681	-0.00199302	0.00121273		1879
0	-0.0003996	-0.00359461	0	0.0015992	0.00119462	0.00239044	-0.00120361	0.00199402	0.00279441	-0.00159442	0.00121273		1880
0.000399401	-0.0003996	-0.001997	0.000806452	0.0007996	0.000398208	0	-0.000802407	0.000797607	0.00239521	-0.00199302	0.000808489		1881
-0.000798802	0.000799201	-0.001997	0.000403226	0.0011994	0.00159283	0.00159363	0	0.00159521	0.00399202	-0.00079721	0.00121273		1882
0.000798802	0.000799201	-0.0015976	0	0.0007996	0.00159283	0.00278884	-0.000802407	0.00159521	0.00239521	-0.00279023	0.00161698		1883
-0.000399401	0.0003996	-0.0011982	0	0.0015992	0.000398208	0.00159363	-0.00120361	0.00119641	0.00159681	-0.00318884	0.00121273		1884
-0.000399401	0.0003996	-0.00319521	-0.000806452	0.0011994	0.00238925	0.00119522	-0.000802407	0.000398804	0.00159681	-0.00159442	0		1885
0.000399401	0.0003996	-0.001997	0.000403226	0.0027986	0.00159283	0.000796813	-0.000401204	-0.000398804	0.00239521	-0.00159442	0.000808489		1886
-0.000399401	0.0011988	-0.001997	-0.000403226	0.0023988	0.00159283	0.00159363	0	0.00119641	0.00199601	-0.00159442	0		1887
0	0.0003996	-0.0015976	-0.000403226	0.0003998	0.00119462	0.00159363	-0.00120361	0.00119641	0.00239521	-0.00199302	0.000808489		1888
0.000399401	0.000799201	-0.0015976	-0.000403226	0.0023988	0.000796416	0.000398406	-0.000401204	0.00199402	0.00159681	-0.00279023	0.00121273		1889
0.000798802	-0.0003996	-0.0015976	0.000403226	0.001999	0.00119462	0.00199203	0.000401204	0.00199402	0.00279441	-0.00199302	0		1890
0.000798802	0.000799201	-0.001997	0	0.001999	0.00199104	0.00159363	-0.000401204	0.00119641	0.00199601	-0.00199302	0.00121273		1891
0	0.000799201	-0.001997	0.000806452	0.0015992	0.000796416	0.000796813	0.000401204	0.000797607	0.00159681	-0.00279023	0.000808489		1892
0.000798802	0.0015984	-0.001997	0.00120968	0.0015992	0.00199104	0.000796813	0	0.000398804	0.00279441	-0.00279023	0.000404245		1893
0	0	-0.00359461	0	0.0011994	0.00119462	0.00119522	-0.000802407	0.00159521	0.00199601	-0.00239163	0.000404245		1894
0	0.0003996	-0.0011982	0	0.0007996	0.00159283	0.00119522	-0.00120361	0.000398804	0.00199601	-0.00199302	0		1895
0.000798802	0.000799201	-0.001997	-0.000806452	0.001999	0.000398208	0.000796813	-0.000401204	0.000797607	0.00239521	-0.00159442	0.00121273		1896
0.000798802	0.0011988	-0.0015976	0	0.0007996	0.000796416	0.000796813	0	-0.000398804	0.00239521	-0.00199302	0.000808489		1897
0.000798802	0.0003996	-0.001997	0	0.001999	0.00159283	0.00199203	-0.00120361	0	0.00199601	-0.00159442	0		1898
0	-0.0011988	-0.001997	-0.000403226	0.0015992	0.00159283	0.000796813	0.000401204	0.000398804	0.00239521	-0.00279023	0		1899
0.000399401	0.000799201	-0.00319521	-0.000403226	0.001999	0.00199104	0.00119522	0	0.000797607	0.00199601	-0.00119581	0.000404245		1900
0.000399401	0.0003996	-0.001997	-0.000403226	0.001999	0.000796416	0.00199203	-0.000401204	0.00199402	0.00159681	-0.00199302	0.000404245		1901
0.000798802	0.0003996	-0.0015976	-0.000403226	0.001999	0.00199104	0.00239044	0	0.000398804	0.0011976	-0.00199302	0.000404245		1902
0.000399401	0	-0.001997	-0.000403226	0.001999	0.00119462	0.00119522	0	0.00119641	0.0011976	-0.00199302	0.000808489		1903
0	0.000799201	-0.00239641	0	0.0023988	0.00159283	0.00159363	0	0.000797607	0.00199601	-0.00199302	0		1904
0.000399401	0	-0.001997	0.000403226	0.0011994	0.00119462	0.00159363	0.000802407	0.000398804	0.00279441	-0.00079721	0.000404245		1905
-0.000399401	0	-0.0011982	0.000403226	0.001999	0	0.000796813	-0.000401204	0.00239282	0.00399202	-0.000398605	0.00121273		1906
0	0.000799201	-0.00279581	0.000806452	0.0007996	0.00199104	0.00119522	-0.000802407	0.000398804	0.0011976	-0.00239163	0.000404245		1907
0	0	-0.001997	0	0.0007996	0.00119462	0.00119522	-0.000802407	0.000797607	0.00199601	-0.00239163	0.000808489		1908
0.000798802	0.0015984	-0.00239641	0	0.0015992	0	0.00119522	0.000401204	0.00199402	0.00159681	-0.00199302	0.000404245		1909
-0.000798802	0.0003996	-0.001997	-0.000403226	0.0011994	0.00119462	0.00199203	0	-0.000398804	0.00159681	-0.00279023	-0.000404245		1910
0	0.0011988	-0.00319521	0.000403226	0.001999	0.00119462	0.000398406	0	0.000797607	0.00239521	-0.00239163	0		1911
0	0.000799201	-0.0011982	0.00120968	0.0007996	0.00159283	0.00239044	0	0.000398804	0.00199601	-0.00318884	0		1912
0	0.0011988	-0.0011982	-0.000806452	0.0007996	0.00159283	0.00159363	-0.000802407	0.000797607	0.0011976	-0.00318884	0.000404245		1913
0	0.0031968	-0.00239641	-0.000806452	0.0003998	0.00199104	0.00159363	-0.00160481	0.00119641	0.00159681	-0.00318884	-0.000404245		1914
-0.0011982	0.0047952	-0.00239641	0.000403226	0.0011994	0.00199104	0.00119522	-0.000802407	0.000398804	0.00159681	-0.00318884	0.000404245		1915
0.000399401	0.003996	-0.00279581	0	0.0011994	0.00238925	0.00119522	-0.000401204	0.000398804	0.00199601	-0.00318884	0.00121273		1916
0.000798802	0.0031968	-0.0015976	0	0.001999	0.00159283	0.00199203	-0.000401204	0.00119641	0.00199601	-0.00358744	0.000808489		1917
0.000399401	0.0031968	-0.001997	-0.000403226	0.0015992	0.00119462	0.00159363	-0.000802407	0.00119641	0.00199601	-0.00199302	0.000404245		1918
0	0.0023976	-0.00239641	-0.000403226	0.001999	0.00119462	0	-0.000401204	0.000797607	0.00199601	-0.00119581	0		1919
-0.000399401	0.0027972	-0.00239641	0.000403226	0.0023988	0.00199104	0.00199203	-0.000401204	0.00159521	0.00399202	-0.00199302	0.00121273		1920
-0.000399401	0.0023976	-0.00239641	-0.000403226	0.0011994	0.00159283	0.00159363	-0.000802407	0.000398804	0.00199601	-0.00239163	0.000808489		1921
0.000798802	0.001998	-0.00239641	-0.000403226	0.001999	0.000398208	0	-0.000401204	0.00119641	0.00279441	-0.00279023	0		1922
0	0.0015984	-0.00319521	-0.000403226	0.001999	0.00119462	0.000398406	0.000401204	0.000797607	0.00199601	-0.00199302	-0.000404245		1923
-0.000399401	0.0035964	-0.00279581	0.000806452	0.0011994	0.00199104	0.000796813	-0.000401204	0.00119641	0.00159681	-0.00159442	0.000404245		1924
-0.000399401	0.0023976	-0.00239641	-0.000403226	0.0011994	0.00159283	0.00119522	-0.000802407	0.000797607	0.00239521	-0.00279023	0.000404245		1925
0.000798802	0.0027972	-0.00239641	-0.000403226	0.0023988	0.00159283	0.000796813	0	0.000797607	0.00279441	-0.00199302	0.00121273		1926
-0.000399401	0.0011988	-0.00239641	0.000403226	0.001999	0.00119462	0.00119522	-0.000802407	-0.00119641	-0.000399202	-0.00358744	-0.000404245		1927
-0.000798802	0.000799201	-0.00279581	-0.000403226	0.001999	0.00159283	0	-0.00120361	0.000398804	0.00199601	-0.00119581	0.00202122		1928
0.000399401	0.0011988	-0.00279581	0	0.0015992	0.00119462	0.00159363	-0.00160481	0.000398804	0.0011976	-0.00199302	0.00121273		1929
-0.000399401	0.0027972	-0.001997	-0.000403226	0.0011994	0.00199104	0.00159363	-0.00120361	0	0.00199601	-0.00159442	0.00161698		1930
0.000399401	0.0011988	-0.00319521	-0.000403226	0.0011994	0.000398208	0.00119522	-0.000802407	0.00119641	0.000798403	-0.00239163	0.000404245		1931
-0.000399401	0.0003996	-0.00319521	0	0.0003998	0.00238925	0.000796813	-0.000802407	0	0.00159681	-0.00279023	0		1932
-0.000798802	0.000799201	-0.001997	-0.000806452	0.0015992	0.00199104	0.00278884	0	0.00159521	0.00199601	-0.00159442	0.000404245		1933
-0.000399401	0.0011988	-0.00239641	0	0	0.000398208	0.000796813	-0.000401204	0.00199402	0.00199601	-0.00199302	0.00121273		1934
0	0.0023976	-0.00239641	-0.000403226	0.0011994	0.00119462	0.00199203	-0.000802407	0.00159521	0	-0.00279023	0.000808489		1935
0.000798802	0.0015984	-0.00319521	-0.000403226	0.0003998	0.00159283	0.00119522	0	0.000797607	0.00239521	-0.00279023	0.00121273		1936
0	0.0011988	-0.00239641	0	0.0015992	0.000796416	0.000796813	-0.000401204	0.000398804	0.0011976	-0.00318884	0.000808489		1937
0.000399401	0.0015984	-0.00239641	-0.000806452	0.0011994	0.00159283	0.00199203	-0.000802407	0.000398804	0.00159681	-0.00119581	0.000404245		1938
0.000399401	0.0015984	-0.00239641	0	0.0011994	0.00199104	0.00239044	-0.000802407	0.000398804	0.0011976	-0.00159442	0.00121273		1939
-0.000399401	0.0023976	-0.00279581	-0.00120968	0.001999	0.00199104	0.00239044	-0.000802407	0.00119641	0.0011976	-0.00239163	0		1940
0	0.0023976	-0.00279581	-0.000403226	0.0003998	0.00159283	0.00159363	-0.000401204	0.00119641	0.000798403	-0.00199302	0.000404245		1941
-0.000399401	0.0023976	-0.00279581	-0.000403226	0.0007996	0.00199104	0.00239044	0	0.000398804	0.00159681	-0.00239163	0		1942
0	0.0035964	-0.00279581	0	0.0015992	0.00119462	0.00119522	-0.000401204	0	0.00159681	-0.00199302	0.000808489		1943
-0.0011982	0.0047952	-0.00279581	-0.000403226	0.0011994	0.00159283	0.00159363	0.000401204	-0.000398804	0.00159681	-0.00279023	0.000808489		1944
-0.000399401	0.0047952	-0.00319521	-0.000403226	0.0007996	0.00119462	0.00119522	-0.000401204	0.000797607	0.00159681	-0.00239163	0		1945
0.000399401	0.003996	-0.00319521	-0.000403226	0.0015992	0.00159283	0.00278884	0	0.000797607	0.00159681	-0.00239163	-0.000404245		1946
0.000798802	0.0047952	-0.00319521	-0.000403226	0.001999	0.000398208	0.000796813	0.000802407	-0.000797607	0.000798403	-0.00239163	0.000404245		1947
-0.000399401	0.00639361	-0.00359461	-0.000403226	0.0003998	0.00119462	0.00239044	0.000802407	0.000797607	0.00159681	-0.00279023	-0.000808489		1948
0.000399401	0.00599401	-0.00319521	-0.000806452	0.0003998	0.00199104	0.00159363	-0.000802407	0.000398804	0.00199601	-0.00239163	0.00121273		1949
0.000798802	0.00599401	-0.00239641	0	0.0007996	0.000796416	0.00199203	0.000401204	-0.000398804	0.000798403	-0.00199302	0.00121273		1950
-0.000399401	0.00639361	-0.00279581	-0.000403226	0.0003998	0.00159283	0.00119522	0.000401204	0.000398804	0.00159681	-0.00239163	0.000404245		1951
0.000798802	0.00599401	-0.001997	-0.000403226	0.0007996	0.00119462	0.00159363	-0.000401204	-0.00119641	0.000399202	-0.00358744	0.000404245		1952
-0.000399401	0.00679321	-0.00239641	0	0.0007996	0.00238925	0.000398406	-0.000401204	0.000797607	0.0011976	-0.00239163	0.00121273		1953
-0.000399401	0.00559441	-0.00239641	-0.000403226	0.0003998	0.00238925	0.000796813	-0.000401204	0.000398804	0.00159681	-0.00239163	0		1954
0	0.0043956	-0.00319521	0.000403226	0.0003998	0.00119462	0.000796813	-0.00120361	0.00159521	0.000399202	-0.00199302	0.00121273		1955
0.000399401	0.003996	-0.00319521	-0.000403226	0.0011994	0.00119462	0.00119522	0.000401204	0.000398804	0.00159681	-0.00239163	-0.000404245		1956
0.000399401	0.0035964	-0.00319521	-0.000403226	-0.0007996	0.000796416	0.000398406	-0.000802407	0	0	-0.00318884	-0.000808489		1957
-0.000399401	0.0031968	-0.00239641	-0.000806452	0.0007996	0.00119462	0.00239044	-0.00120361	0	0.00159681	-0.00239163	0.000808489		1958
-0.000798802	0.0023976	-0.00279581	0.000403226	0.0003998	0.00159283	0.00119522	-0.00200602	-0.000797607	0.0011976	-0.00199302	0		1959
0.0011982	0.001998	-0.00359461	-0.000403226	0.0003998	0.00199104	0.00199203	-0.000802407	0.00159521	0.000798403	-0.00159442	0.00121273		1960
0	0.001998	-0.00319521	-0.000403226	0.0007996	0.00119462	0.000796813	0	0.000797607	0.00239521	-0.00199302	0.000808489		1961
0	0.0015984	-0.00239641	-0.000403226	0.0007996	0.00159283	0.000796813	-0.000802407	-0.000398804	0.000798403	-0.00318884	0		1962
0	0.0023976	-0.00279581	-0.000403226	0.0011994	0.000796416	0.00119522	0.000401204	0.000797607	0.00199601	-0.00159442	0.000808489		1963
-0.000399401	0.0031968	-0.00279581	0	0.0007996	0.000796416	0.00119522	-0.000802407	0.000398804	0.000798403	-0.00279023	0.000404245		1964
-0.000399401	0.0027972	-0.00239641	0	0.0003998	0.00119462	0.00159363	0.000401204	0	0.00159681	-0.00279023	0.000808489		1965
0.000399401	0.0023976	-0.00319521	-0.000403226	0.0007996	0.00119462	0.000796813	0	-0.000797607	0.00159681	-0.00239163	0		1966
0.000798802	0.0023976	-0.00239641	-0.000403226	0.0007996	0.00119462	0.000398406	-0.000802407	-0.000398804	0.000399202	-0.00318884	0.000808489		1967
0.000399401	0.0027972	-0.00279581	-0.000806452	0.0003998	0.00199104	0.00119522	0.000802407	0.000797607	0.00199601	-0.00279023	0		1968
-0.000399401	0.001998	-0.00359461	-0.000806452	0.0007996	0.00238925	0.000796813	0	0	0.0011976	-0.00119581	0		1969
0.000399401	0.0011988	-0.00359461	0	0.0007996	0.000796416	0.000398406	-0.000401204	0.000398804	0.00199601	-0.00239163	0.00161698		1970
0	0.000799201	-0.00279581	0	0	0.00159283	0.000796813	-0.000401204	0	0.00199601	-0.00239163	0.00161698		1971
-0.000399401	0.0027972	-0.00359461	-0.000403226	0.0003998	0.00119462	0.000796813	-0.000802407	-0.000797607	0.00199601	-0.00318884	0.000808489		1972
-0.000798802	0.0035964	-0.00279581	-0.000403226	0.0007996	0.00119462	0.00159363	-0.000401204	0.00119641	0.00159681	-0.00279023	0.000404245		1973
-0.0011982	0.00919081	-0.00359461	0.000806452	0	0.00159283	0.000796813	-0.000401204	-0.000398804	0.0011976	-0.00358744	0.00121273		1974
-0.000399401	0.0131868	-0.00279581	-0.000806452	0	0.000796416	0.00239044	-0.000802407	0	0.00159681	-0.00318884	0.000404245		1975
-0.000399401	0.0131868	-0.00239641	-0.000403226	0.0007996	0.00119462	0.00159363	-0.00120361	0.000398804	-0.000399202	-0.00239163	0.000404245		1976
-0.000399401	0.011988	-0.00239641	0	0.0015992	0.00159283	0.00239044	0	-0.000398804	0	-0.00279023	0.000404245		1977
-0.000798802	0.011988	-0.00319521	-0.00120968	0.0003998	0.00119462	0.000796813	0.000401204	-0.000398804	0.000399202	-0.00318884	0.000808489		1978
-0.000399401	0.00959041	-0.00439341	0	0.0003998	0.00119462	0.00199203	0	0.000797607	0.000399202	-0.00318884	0.000808489		1979
0.000798802	0.00839161	-0.0015976	0.000403226	0	0.00159283	0.00119522	-0.000401204	0	0.000798403	-0.00239163	0		1980
0.000399401	0.00559441	-0.00319521	0	0	0.00159283	0.00119522	0.00120361	-0.000398804	0.000399202	-0.00279023	0.000404245		1981
0.000798802	0.0043956	-0.00279581	-0.000403226	0.0003998	0.00159283	0.000796813	0	-0.000398804	0.000798403	-0.00239163	0.000808489		1982
0	0.0043956	-0.00359461	-0.000806452	0.0007996	0.00159283	0.00119522	-0.000401204	0.000398804	0.0011976	-0.00318884	0.000404245		1983
0	0.0043956	-0.00359461	-0.000403226	-0.0003998	0.000398208	0.000796813	0	0.000398804	0.00199601	-0.00199302	0.00121273		1984
-0.0011982	0.00519481	-0.00319521	-0.000403226	0.0003998	0.000398208	-0.000398406	-0.00120361	-0.000398804	0.000399202	-0.00199302	0.000404245		1985
0	0.00559441	-0.00359461	-0.000403226	0.0003998	0.000398208	0.00119522	-0.000401204	0.000797607	0.000399202	-0.00239163	0		1986
-0.000798802	0.003996	-0.00359461	-0.000403226	0.0007996	0.000796416	0.00199203	0.000401204	0.000398804	0.0011976	-0.00159442	0		1987
-0.000399401	0.0035964	-0.00239641	-0.000403226	-0.0003998	0.00119462	0.00119522	-0.000802407	0.00159521	0.000399202	-0.00318884	0.000808489		1988
0	0.0027972	-0.00279581	-0.000403226	0	0.00199104	0	-0.000802407	0.000398804	0.000399202	-0.00119581	0.000808489		1989
-0.000399401	0.0015984	-0.001997	0.000403226	0	0.00119462	0.000398406	0.000802407	0	0.00199601	-0.00199302	0.000404245		1990
-0.000798802	0.0027972	-0.00279581	-0.00120968	-0.0007996	0.000398208	0.000398406	-0.00120361	0.000398804	0.00159681	-0.00239163	0.000808489		1991
0	0.0015984	-0.00239641	-0.000806452	0	0.000796416	0.00159363	-0.00120361	0.000398804	0.000798403	-0.00279023	0.000404245		1992
0	0.001998	-0.00279581	-0.000403226	-0.0003998	0.00119462	0.00119522	0.000401204	0.00119641	0.0011976	-0.00318884	0.000404245		1993
0.000798802	0.000799201	-0.00279581	-0.00120968	0.0003998	0.000796416	0.00119522	-0.00120361	0.000797607	0.000399202	-0.00239163	0.00121273		1994
-0.000798802	0.000799201	-0.00359461	-0.000806452	0.0007996	0.00119462	0.000796813	-0.000401204	0.000398804	0.0011976	-0.00239163	0.000808489		1995
0	0.0023976	-0.00239641	-0.0016129	0	0.00159283	0.00199203	0	0.00119641	0	-0.00199302	0.000404245		1996
0.000798802	0.0011988	-0.00319521	-0.000403226	0	0.00159283	0.00199203	-0.000802407	0	0	-0.00358744	-0.000404245		1997
0	0.0011988	-0.00319521	-0.00120968	0	0.000398208	0.00119522	0.000401204	-0.000398804	0.000798403	-0.00159442	0.00121273		1998
0	0.0015984	-0.00399401	-0.000806452	-0.0007996	0.00238925	0.000398406	-0.00120361	0.00119641	0.00159681	-0.00279023	0.000808489		1999
0.000798802	0.0023976	-0.00359461	-0.00120968	0	0.00199104	0.00239044	0.000401204	0.00119641	0.000798403	-0.00279023	0.000808489		2000
[truncated: 48,000 more rows]
